# Supplementary material for: Maternal and infant outcomes in women with and without gestational diabetes mellitus in the COVID-19 era in China: Lessons learned
Source: Front Endocrinol (Lausanne). 2022 Nov 22;13:982493. doi: 10.3389/fendo.2022.982493 (PMC9723325; doi:10.3389/fendo.2022.982493)
Supplement: Supplementary file 1 [file Table_1.xls]

## Sheet: GDM_0630
cohort	ID	deliveryd	ogttweek	ogttwt	ogttweek1	hba1c1	hba1ca	hba1cweek	insulin	fbg_n	age	preg1	lab1	gage	deliverymode	ogtt0	ogtt1	ogtt2	GDM	height	preweight	weight_l	n_gender	wt_n	CHOL	TG	HDL	LDL	fbg1	week1	CHOL_B	TG_B	HDL_B	LDL_B	Fbgl	week3	pih	height1	weight_p	bmi	wtb1	lbw	macrosomia	gage1	stillbirth	gwg	preterm	csec	pih1
2019	1	2019-04-27	24.5714	64	24				0		39.5781	4	1	27	4	5.08	7.96	9.36	1	161	56	63.5	女	1080	3.67	1.33	1.47	1.69	4.51	12.7143							0	161	56	21.6041	1080	1	0	27	0	7.5	1	0	0
2019	2	2019-06-30	24	76	24	7	7	37	1	4.1	31.2575	1	0	39	4	6.86	12.66	9.79	1	165	65	80	女	3990	3.9	2.13	1.39	1.92	4.72	12.1429	3.37	5.2	0.91	0.85	7.91	34.7143	0	165	65	23.8751	3990	0	0	39	0	15	0	0	0
2020	3	2020-06-22	26.8571	78	26	6.6	6.6	38	1	3.7	32.9753	2	0	39	产钳	5.87	11.76	12.76	1	165	65	83	男	3600	6.11	2.51	1.37	3.91	4.72	6.85714	8.52	11.59	1.3	2.2	5.73	34.8571	0	165	65	23.8751	3600	0	0	39	0	18	0	0	1
2019	5	2019-07-04	23.8571	68	24	6.5	6.5	35	0	4.1	31.1973	1	0	40	1	5.5	8.81	6.81	1	160	55	71	男	3455	4.71	1.32	1.81	2.5	5.27	12.5714	6.92	2.55	1.82	4.06	5.5	34.4286	0	160	55	21.4844	3455	0	0	40	0	16	0	1	0
2020	6	2020-06-28	24.8571	80	25	6.4	6.4	32.1429	1	4.8	40.6822	1	0	39	剖宫产	8.28	14.21	11.23	1	158	76.7	87.5	男	3785	5.34	1.6	1.01	3.47	4.83	9.14286	5.27	4.35	1.27	2.09	4.24	32.1429	1	158	76.7	30.7242	3785	0	0	39	0	10.8	0	1	1
2019	7	2019-05-26	24	74	26	6.4	6.4	37	0		36.0082	2	0	38	1	5.31	10.22	7.45	1	162	60	79	男	3770	5.25	0.59	1.85	2.79	5.2	8.14286	7.64	2.56	2.7	4.28	4.87	37	1	162	60	22.8624	3770	0	0	38	0	19	0	1	1
2019	8	2019-07-22	23.5714	120	25	6.4	6.4	38	0	3.6	29.6	3	0	38	1	5.63			1	160	97.5	130	女	3945	3.85	1.56	1.27	2.2	4.94	9.14286							1	160	97.5	38.0859	3945	0	0	38	0	32.5	0	1	1
2019	9	2019-06-28	26.7143	26	89	6.4	6.4	39	0	3	36.0274	2	1	40	4	4.39	9.09	8.52	1	170	78	93	男	4240	4.86	1.84	1.41	2.52	4.57	7.85714	6.35	2.45	1.72	3.68	4.19	33.7143	0	170	78	26.9896	4240	0	1	40	0	15	0	0	0
2019	10	2019-05-20	26.7143	57	26	6.3	6.3	40	0	4.7	32.3644	3	0	40	2	5.25	7.61	6.23	1	160	46	56	男	3380	4.02	1	1.63	1.87	5.24	7.42857	6.68	2.67	2.11	3.88	5.1	34.4286	0	160	46	17.9688	3380	0	0	40	0	10	0	0	0
2020	11	2020-05-26	30.8571	64	31	6.3	6.3		1		32.9507	1	0	41	1	4.95	11.72	11.21	1	160	50	61	男	2960	5.44	1.6	1.36	3.73	4.43	10.5714	7.38	3.03	1.5	4.71	4.68	33.1429	0	160	50	19.5312	2960	0	0	41	0	11	0	1	0
2020	13	2020-06-18	24.4286	86.4	28	6.2	6.2	32.5714	1		33.0493	2	0	38	剖宫产	5.36	12.09	8.2	1	163	68	88	女	3520	5.06	1.42	1.61	3.04	4.81	12.1429	5.66	3.31	1.32	3.16	5.59	32.5714	0	163	68	25.5937	3520	0	0	38	0	20	0	1	1
2020	15	2020-06-14	23.4286	86	23	6.2	6.2	34	0		31.2932	1	0	38	自娩	5.41	9.44	7.06	1	168	75	95	女	3780	4.12	1.21	1.43	2.19	4.93	8.71429	6.67	2.12	2.27	3.62	5.73	34.4286	0	168	75	26.5731	3780	0	0	38	0	20	0	0	0
2019	17	2019-06-30	25.1429	57	24	6.2	6.2	36	0	4.2	32.4493	3	0	39	4	5.39	11.69	7.74	1	160	52	65	女	3170	2.98	0.61	1.14	1.37	5.58	6.85714	6.17	2.76	1.83	3.34	5.12	34.7143	0	160	52	20.3125	3170	0	0	39	0	13	0	0	0
2019	18	2019-07-26	23.7143	25	74	6.2	6.2	38	1		34.7863	2	1	39	1	6.21	13.87	8.51	1	158	67.5	77	男	3485	3.58	1.14	1.42	1.55	5.07	8.85714	5.08	3.53	1.64	2.17	4.65	33.4286	0	158	67.5	27.0389	3485	0	0	39	0	9.5	0	1	0
2020	20	2020-05-09	26.7143	69.4	27	6.2	6.2	39	0		33.4795	1	0	39	2	4.92	8.11	9.45	1	158	57	77	女	3330	4.53	1.25	1.37	2.74	4.49	8.85714	4.92	6.22	1.36	1.89	5.49	34.2857	1	158	57	22.8329	3330	0	0	39	0	20	0	0	1
2020	21	2020-05-28	24.8571	87	24	6.2	6.2	39	0		31.0603	1	0	39	4	5.36	7.62	6.97	1	168	81	88	男	3640	4.61	1.67	1.13	3.06	4.53	7.42857	5.39	5.41	1.13	2.47	4.53	37.2857	0	168	81	28.699	3640	0	0	39	0	7	0	0	1
2019	22	2019-07-15	25.2857	64	26	6.2	6.2		0		33.063	2	0	41	1	4.73	8.41	9.35	1	158	47	60	女	3195	4.6	1.1	1.62	2.79	4.67	9	7.41	1.69	1.93	4.91		32.5714	0	158	47	18.8271	3195	0	0	41	0	13	0	1	0
2019	23	2019-06-25	25.4286	66	26	6.2	6.2		0		30.7781	3	0	40	4	4.2	10.3	8.75	1	160	57	70	女	3420	6.76	2	1.86	4.24	4.59	12.5714	7.76	2.55	1.89	4.77	4.14	32.7143	0	160	57	22.2656	3420	0	0	40	0	13	0	0	0
2019	24	2019-05-27	24.1429	80	24	6.2	6.2		0		32.6877	2	0	39	1	6.1	11.7	8.55	1	166	73	82	女	4250	3.4	0.98	1.26	1.5	5.42	9.14286	5.57	2.38	1.7	3.09	4.88	33.2857	0	166	73	26.4915	4250	0	1	39	0	9	0	1	0
2020	25	2020-05-13	27.1429	67	26	6.2	6.05	36.5	1	4.1	33.4274	1	0	39	1	5.12	12.23	7.54	1	162	57	76.4	女	2940	4.68	0.7	1.53	2.67	4.64	7.57143	7.86	2.13	2.38	4.51	4.5	36.4286	0	162	57	21.7193	2940	0	0	39	0	19.4	0	1	0
2020	26	2020-04-22	29.4286	65	29	6.1	6.5	34	1	2.2	37.6904	3	1	38	1	7.19	14.3	15.9	1	167	57	68.6	男	3285	5.98	3.56	1.52	3.11	5.11	13.1429	8.13	4.62	1.65	4.54	4.55	34.4286	0	167	57	20.4382	3285	0	0	38	0	11.6	0	1	0
2020	27	2020-07-11	24.5714	60.2	24	6.1	6.1	28	0	4.2	33.3973	2	1	29	自娩	4.37	9.28	8.71	1	163	56	63	男	1210	4.46	1.64	1.02	2.73	4.53	6.85714							0	163	56	21.0772	1210	1	0	29	0	7	1	0	0
2019	30	2019-06-17	26.7143	59.5	26	6.1	6.1	35	0	3.4	31.0356	5	1	36	4	4.86	10.2	10.95	1	160	47	60	男	3470	4.64	0.92	1.94	1.96	5.22	6.71429	6.57	2.59	2.09	3.61	4.75	34.7143	0	160	47	18.3594	3470	0	0	36	0	13	1	0	0
2020	31	2020-05-16	26.5714	60	27	6.1	6.1	39	0	4.3	29.6219	1	0	40	4	4.25	10.01	6.2	1	160	47	64	女	3550	4.7	1.5	1.31	3	4.21	11	7.38	4.33	1.49	4.55	5.24	32.1429	0	160	47	18.3594	3550	0	0	40	0	17	0	0	0
2019	32	2019-06-01	23	58	23	6.1	6.1		1		36.6219	4	1	35	1	5.86	13.02	9.52	1	155	44	74	男	3345	5.37	1.3	1.86	3.09	4.53	9.57143	7.09	2.71	2.01	4.26	4.24	32.4286	0	155	44	18.3143	3345	0	0	35	0	30	1	1	0
2019	33	2019-07-30	24.1429	64	27	6.1	6.1		0		30.2055	2	0	39	4	5.29	9.62	7.54	1	158	58	68	男	4070	4.53	1.52	1.46	2.61	5.57	13.4286	5.24	2.72	1.51	2.68	5	32.7143	0	158	58	23.2335	4070	0	1	39	0	10	0	0	0
2019	34	2019-06-28	25.2857	82	28	6.1	6.1		1		28.4055	1	0	39	1	5.94	12.01	9.7	1	163	75	79	女	3425	5.43	1.4	1.38	3.28	5.53	7.85714	6.65	3.1	2.11	3.44	5.25	32.7143	0	163	75	28.2284	3425	0	0	39	0	4	0	1	0
2019	35	2019-07-24	26.2857	81	26	6.1	6.05	34	1	3.9	30.1973	1	0	39	1	4.59	10.93	10.17	1	160	65	84	男	3630	4.43	1.74	1.69	2.14	5.22	16.7143	5.81	3.1	1.85	2.93	4.08	34.7143	0	160	65	25.3906	3630	0	0	39	0	19	0	1	0
2019	36	2019-06-27	26.2857	74	27	6.1	6	37	1	3.7	30.5205	1	0	39	4	5.82	9.68	6.81	1	163	60	77	男	3710	5.41	2.1	1.88	3	5.15	12.7143	7.75	3.72	1.75	4.5	5.63	34.7143	0	163	60	22.5827	3710	0	0	39	0	17	0	0	0
2019	37	2019-07-31	24.1429	81.5	24	6	6	30	0	3.4	40.0055	3	1	38	4	4.29	9.6	8.68	1	163	77	85	女	3600	3.45	0.77	1.35	1.88	4.68	7	4.12	2.41	1.55	1.85	4.8	32	0	163	77	28.9811	3600	0	0	38	0	8	0	0	0
2019	38	2019-06-19	24.8571	72.3	28	6	6	30	0	5.6	30.4411	1	0	40	4	6.2	13.18	10.85	1	163	58	78	男	3460	4.14	0.95	1.16	2.38	4.46	6.85714	5.15	2.33	1.7	2.72	4.71	35.4286	0	163	58	21.83	3460	0	0	40	0	20	0	0	0
2020	39	2020-05-06	24.8571	80	25	6	6	31	0	3.4	31.5945	1	0	38	1	5.42	11.86	8.88	1	157	75	88	男	3285	4.61	1.26	1.49	3.07	4.62	8.57143	4.64	2.13	1.45	2.48	4.24	32.2857	0	157	75	30.4272	3285	0	0	38	0	13	0	1	1
2020	40	2020-07-08	25.1429	87.3	25	6	6	33	1	2.7	43.9945	2	0	39	剖宫产	5.03	10.18	8.57	1	166	85	87.8	男	4600	6.49	1.8	1.52	3.84	4.98	12	8.81	3.77	1.74	5.17	5.46	33.8571	1	166	85	30.8463	4600	0	1	39	0	2.8	0	1	1
2019	41	2019-05-09	24.2857	74	24	6	6	37	0		32.5397	1	0	38	1	5.42	8.22	6.09	1	166	65	74	女	3270	4.71	0.92	1.49	2.56	5.36	9.14286	6.64	2.19	1.85	4.19	4.83	36	0	166	65	23.5883	3270	0	0	38	0	9	0	1	0
2020	42	2020-05-22	27.5714	27	74	6	6	38	0	4.9	34.2384	1	0	38	1	5.18	6.42	6.16	1	166	56	83	男	2975	4.35	0.85	1.45	2.43	4.22	7.85714	6.92	3.04	2.03	3.9	4.92	33.5714	0	166	56	20.3223	2975	0	0	38	0	27	0	1	0
2020	43	2020-04-28	24.1429	79.3	26	6	6	38	0		36.2575	3	1	38	1	5.42	10.31	7.87	1	168	73	86.5	女	2900	5.33	1.5	1.45	3.6	5.19	6.85714	5.93	4.23	1.71	3.35	5.24	34.1429	1	168	73	25.8645	2900	0	0	38	0	13.5	0	1	1
2020	44	2020-04-17	27.5714	66	27	6	6	38	0	3.1	37.2658	2	0	38	1	5.07	9.79	8.6	1	166	52	65	女	3465	5.83	0.7	1.96	3.5	4.68	9	6.63	4.07	1.51	3.36	4.97	34.5714	0	166	52	18.8707	3465	0	0	38	0	13	0	1	0
2019	45	2019-05-30	24.7143	67.5	24	6	6	39	0	3.9	30.4438	1	0	39	4	4.84	12.25	10.51	1	165	61	68	女	3570	5.57	1.3	1.76	3.09	4.53	8.57143	6.81	2.85	1.78	3.85	3.74	34.7143	0	165	61	22.4059	3570	0	0	39	0	7	0	0	0
2020	46	2020-06-25	26.8571	54	26	6	6	39	0	2.3	29.3151	1	0	39	自娩	4.84	10.32	5.9	1	156	47	57	女	4150	4.83	0.91	1.64	2.54	4.35	8.85714	9.06	3.04	1.72	5.87	4.73	34.8571	0	156	47	19.313	4150	0	1	39	0	10	0	0	0
2019	48	2019-07-10	24.4286	57.5	26	6	6		0		37.4356	1	0	39	1	4.9	10.58	10.26	1	155	52	62	女	3880	4.11	1.43	1.54	2.05	5	7.14286	5.81	3.77	1.57	2.87	4.11	33	0	155	52	21.6441	3880	0	0	39	0	10	0	1	1
2019	49	2019-06-28	24.7143	87	24	5.9	5.95		0		40.4548	3	1	39	4	5.54	9.21	7.17	1	178	70	90	男	4240	4.56	0.83	1.63	2.55	5.13	7.71429	6.78	2.06	1.49	4.33	5.45	33.1429	0	178	70	22.0932	4240	0	1	39	0	20	0	0	0
2019	50	2019-07-11	26.8571	68	27	5.9	5.95		1		30.6027	1	0	39	1	4.97	10.95	11.01	1	155	58	66	男	3030	3.87	0.8	1.19	2.3	4.53	7.42857	5.04	3.05	1.33	2.6	4.45	32.8571	0	155	58	24.1415	3030	0	0	39	0	8	0	1	0
2020	51	2020-07-02	24.4286	73	24	5.9	5.9	30	1	4.6	33.4548	1	0	39	剖宫产	5.28	11.49	9.06	1	153	67	73	女	3725	4.95	1.98	1.32	2.88	5.43	8.42857	7.13	3.03	1.51	4.23	4.59	34.4286	0	153	67	28.6215	3725	0	0	39	0	6	0	1	0
2020	53	2020-05-27	25.4286	25	68	5.9	5.9	34	0		38.7671	1	0	35	1	5.55	8.24	6.18	1	165	65	62	女	2205	4.33	1.34	1.05	2.76	5.49	5.85714	5.27	2.28	1.38	2.82	5.01	33.7143	0	165	65	23.8751	2205	1	0	35	0	-3	1	1	0
2019	54	2019-07-16	25.5714	70	25	5.9	5.9	34	0	4.5	27.7315	3	0	40	1	5.01	9.85	9.12	1	160	58	73	男	3665	3.48	0.72	1.87	1.27	5.41	11.5714	5.59	1.82	2.39	2.54	5.02	34.4286	0	160	58	22.6562	3665	0	0	40	0	15	0	1	0
2020	55	2020-06-17	23.7143	60.3	24	5.9	5.9	34.7143	1		32.7014	1	0	39	剖宫产	4.41	10.07	10.13	1	151	56	67.5	女	2550	4.43	1.08	1.35	2.66	5.12	9.42857	6.83	4.25	1.76	3.47	4.65	32.4286	0	151	56	24.5603	2550	0	0	39	0	11.5	0	1	0
2020	57	2020-07-15	25.5714	26	62	5.9	5.9	37	0	4.1	38.3452	6	0	37	剖宫产	5.34	7.51	6.37	1	160	57	68	男	2815	4.43	1.08	1.22	2.76	4.84	7.57143	6.24	4.27	1.24	3.56	5.1	33.5714	0	160	57	22.2656	2815	0	0	37	0	11	0	1	0
2020	59	2020-05-08	26.7143	68	27	5.9	5.9	40	0	3.3	30.2877	1	0	40	4	4.68	11.22	8.54	1	173	61	77.5	女	3400	4.26	0.68	1.58	2.32	4.41	7							0	173	61	20.3816	3400	0	0	40	0	16.5	0	0	0
2020	60	2020-07-21	24.5714	68.5	24	5.9	5.9	36	0	4.2	33.389	3	0	39	产钳	5.04	10.93	8.68	1	168	60	74	女	2980	4.12	1.88	1.44	2.17	4.92	7.42857	5.81	2.91	2.02	2.87	5.13	34.8571	0	168	60	21.2585	2980	0	0	39	0	14	0	0	0
2020	61	2020-05-21	28	95	28	5.9	5.9		0		33.8356	2	1	33	1	5.16	8.91	7.98	1	167	92	87	男	1745	4.13	1.67	1.23	2.35	5.09	13.5714	5.36	2.85	1.64	2.87	4.33	32.8571	0	167	92	32.9879	1745	1	0	33	0	-5	1	1	1
2020	63	2020-06-23	25.5714	67	27	5.9	5.8	34	0	4.8	34.8877	1	0	40	产钳	5.64	10.57	9.51	1	165	62	68	女	3900	4.71	2.52	1.65	2.21	4.93	8.85714	7.96	4.14	2.2	3.6	5.33	34.7143	0	165	62	22.7732	3900	0	0	40	0	6	0	0	1
2020	64	2020-05-21	26.4286	68	26	5.9	5.8	34.5	1	4.9	38.0685	1	0	39	2	4.51	9.96	9.72	1	158	58	70	男	3200	4.32	1.29	1.1	2.77	4.6	7.85714	7.06	3.46	1.66	3.74	4.87	34.4286	0	158	58	23.2335	3200	0	0	39	0	12	0	0	0
2019	66	2019-07-23	26.1429	81	26	5.8	5.85	34	0		31.5534	2	0	40	4	5.71	10.41	7.82	1	168	73	77.5	男	4480	4.88	1.62	1.06	3.56	5.14	7.85714	5.96	6.06	1.31	2.7	5.39	34.2857	0	168	73	25.8645	4480	0	1	40	0	4.5	0	0	0
2020	67	2020-06-25	23.4286	74	22	5.8	5.85	36.5	0		38.9507	3	0	39	自娩	5.27	10.23	9.17	1	162	65	83	女	3540	4.55	1.71	1.08	3.27	4.9	6.71429	5.62	3.24	1.48	3.01	5.26	36.4286	0	162	65	24.7676	3540	0	0	39	0	18	0	0	0
2020	68	2020-07-21	25.4286	25	88	5.8	5.8	28	0		34.6548	1	0	38	剖宫产	5.35	9.85	5.86	1	164	75	90	女	3320	3.83	0.78	1.01	2.62	4.93	7.42857	6.85	2.61	1.33	4.6	4.95	33.4286	0	164	75	27.8852	3320	0	0	38	0	15	0	1	0
2020	69	2020-07-10	25.1429	62	25	5.8	5.8	30	0	4.1	28.8767	1	0	39	自娩	5.48	12.26	8.32	1	163	52	63	男	3660	3.83	0.93	1.38	1.99	5.06	8.14286	7.23	2.51	1.85	4.27	4.91	34.1429	0	163	52	19.5717	3660	0	0	39	0	11	0	0	0
2020	70	2020-06-08	25.7143	64	26	5.8	5.8	31	1	3.3	31.9096	2	0	37	剖宫产	3.99	9.79	9.7	1	163	56	73	女	3150	4.24	0.75	1.93	1.94	4.27	8.71429	5.6	2.68	1.8	2.82	4.42	34.7143	0	163	56	21.0772	3150	0	0	37	0	17	0	1	0
2020	71	2020-07-20	24.7143	75	27	5.8	5.8	32.5714	0	3.7	29.3781	4	0	40	自娩	5.32	8.64	8.04	1	162	63	75.5	女	3360	4.31	1.17	1.61	2.08	4.51	7.85714							0	162	63	24.0055	3360	0	0	40	0	12.5	0	0	0
2019	72	2019-07-08	23.8571	63	24	5.8	5.8	33	1	3.3	37.6438	1	0	36	4	5.47	11.45	9.32	1	158	50	64	男	2950	5.21	1.16	2.12	2.57	4.71	9.42857	6.84	4.04	1.81	3.63	4.82	34.8571	0	158	50	20.0288	2950	0	0	36	0	14	1	0	0
2019	73	2019-07-10	24	60	24	5.8	5.8	34	1	3.7	34.274	2	0	39	4	4.31	10.01	8.68	1	163	52	67	女	3180	3.77	2.13	1.24	1.78	3.72	8.57143	5.2	3.44	1.64	2.28	4.73	31.5714	0	163	52	19.5717	3180	0	0	39	0	15	0	0	0
2020	74	2020-06-12	26.2857	62.6	26	5.8	5.8	34	1		37.463	1	0	38	剖宫产	5.64	10.44	10.75	1	163	56	56	女	3055	4.51	2.21	1.51	2.28	4.76	11.1429	7	5.89	1.48	3.29	5.28	34.2857	0	163	56	21.0772	3055	0	0	38	0	0	0	1	0
2020	75	2020-07-26	26.4286	76.7	26	5.8	5.8	35	0	4.2	33.8082	3	1	39	自娩	6.02	12.64	13.32	1	167	70	83	女	3820	4.54	2.51	1.04	2.63	4.72	7.57143	5.33	3.51	1.43	2.73	4.14	34.8571	0	167	70	25.0995	3820	0	0	39	0	13	0	0	0
2019	76	2019-06-20	27.5714	72	27	5.8	5.8	37	0	3.3	34.9178	3	1	38	1	4.51	10.56	6.38	1	163	58	72.5	女	3340	3.52	1.03	1.34	1.55	4.67	7	7.34	3.45	2.01	4.15	4.07	34.7143	0	163	58	21.83	3340	0	0	38	0	14.5	0	1	0
2019	77	2019-07-01	25.4286	27	76	5.8	5.8	38	1	3.5	40.5288	4	1	39	4	5.78	12.58	12.88	1	155	62	78	男	3510	5.11	2.69	1.42	2.88	5.27	7.42857	6.83	3.61	2.03	3.49	5.28	33.4286	0	155	62	25.8065	3510	0	0	39	0	16	0	0	0
2020	78	2020-07-01	23.4286	85	24	5.8	5.8	38	1		27.7096	1	0	39	剖宫产	5.41	10.37	7.6	1	161	80	85	男	3695	4.2	0.79	1.17	2.69	4.58	9	6.3	2.44	1.31	4.23	3.98	34.4286	0	161	80	30.863	3695	0	0	39	0	5	0	1	0
2019	79	2019-06-28	25	55	25	5.8	5.8	39	0	3.5	31.3425	1	0	39	4	4.33	4.64	9.5	1	165	49	60	女	3420	3.74	1.11	1.43	1.81	5.09	9	9.08	3.19	2.08	6.03	4.16	34.4286	0	165	49	17.9982	3420	0	0	39	0	11	0	0	0
2020	80	2020-06-11	25.4286	65	26	5.8	5.8	39	0	4.4	32.4164	2	0	39	剖宫产	4.6	10.17	8.92	1	171	56	63	女	3125	3.88	2.14	1.56	1.74	4.2	7.57143	5.44	2.38	1.91	2.49	4.47	34.5714	0	171	56	19.1512	3125	0	0	39	0	7	0	1	1
2019	81	2019-05-22	24.4286	77	38	5.8	5.8	40	0	2.9	37.8438	5	1	40	1	4.61	8.09	9.01	1	170	65	78	男	3095	3.87	1.33	1.17	2.02	4.5	8.85714	5.31	3.36	1.36	2.9	4.47	34.4286	0	170	65	22.4913	3095	0	0	40	0	13	0	1	0
2020	82	2020-04-22	27.5714	66.5	27	5.8	5.8	40	0	3.4	36.1479	2	1	40	4	4.33	10.17	8.71	1	154	60	70.5	女	3140	4.09	1.94	1.21	2.32	4.57	8.71429	4.68	4.8	1.35	1.73	4.47	34.7143	1	154	60	25.2994	3140	0	0	40	0	10.5	0	0	1
2019	83	2019-07-01	26.2857	84	27	5.8	5.8	34	1	2.9	39.2575	2	1	38	1	5.45	9.02	6.83	1	162	75	85	女	4045	4.28	2.52	1.32	2.42	4.92	10.4286	5.1	4.21	1.28	2.25	5.05	35.2857	0	162	75	28.578	4045	0	1	38	0	10	0	1	0
2020	84	2020-07-21	24	60.5	24	5.8	5.8	35	0	3.7	30.1151	1	0	40	自娩	4.38	11.59	11.02	1	168	57	64	男	3210	3.05	0.76	1.47	1.11	5.13	7.28571	5.39	2.53	2.49	1.87	4.07	34	0	168	57	20.1956	3210	0	0	40	0	7	0	0	0
2020	85	2020-06-11	26.2857	73	26	5.8	5.8	35	0	4.4	36.5973	3	0	40	剖宫产	5.02	11.94	11.32	1	164	66	69	女	3500	5.45	1.14	1.64	3.65	5.18	7.28571	8.05	3.24	1.99	4.56	4.46	35	0	164	66	24.539	3500	0	0	40	0	3	0	1	0
2019	87	2019-06-05	24.4286	69.3	24	5.8	5.8		0		40.4493	3	1	40	4	4.17	10.01	7.97	1	163	68	70	男	3520	4.74	1.09	1.26	2.63	4.94	9.14286	8.02	2.79	2.16	4.75	4.33	32.4286	0	163	68	25.5937	3520	0	0	40	0	2	0	0	0
2019	88	2019-07-09	24.5714	76	28	5.8	5.8		0		31.9096	5	1	36	1	5.33	8.69	8.44	1	160	64	74	男	2920							4.32	6.02	1.2	1.26	5.67	32.4286	0	160	64	25	2920	0	0	36	0	10	1	1	0
2019	89	2019-06-14	26.7143	67.5	30	5.8	5.8		0		29.4055	2	0	40	4	4.34	10.11	9.76	1	170	54	73	男	3920	5.41	1.56	1.3	3.31	4.2	7.85714	9.37	4.35	1.65	6.02	4.05	32.7143	0	170	54	18.6851	3920	0	0	40	0	19	0	0	0
2019	90	2019-05-26	24.7143	59.5	28	5.8	5.8		0		32.2959	1	0	38	1	4.18	10.95	9.05	1	165	54.5	61	男	3265	4.68	1.1	1.32	2.7	4.7	10.1429	6.87	2.89	1.98	3.84	4.42	32.8571	0	165	54.5	20.0184	3265	0	0	38	0	6.5	0	1	0
2019	91	2019-06-20	24.2857	58	26	5.8	5.8		0		33.8219	2	1	38	1	3.79	9.85	8.66	1	158	52	63.2	男	3160	4.29	0.74	1.58	2.16	4.27	9.42857	6.29	1.85	1.71	3.77	3.87	33	0	158	52	20.83	3160	0	0	38	0	11.2	0	1	0
2019	92	2019-06-04	26.1429	70	26	5.8	5.8		0		32.2466	2	0	40	4	4.13	10	9.73	1	168	64	70.7	男	3190	5.08	1.49	1.28	2.79	4.6	8.42857	7.18	1.45	2.31	3.91	5.4	33.1429	0	168	64	22.6757	3190	0	0	40	0	6.7	0	0	0
2019	93	2019-06-09	24.1429			5.7	5.8	34.5	1	4.1	33.1808	1	0	38	1	5.17	9.16	6.87	1	155	53	65	男	3075	4.54	0.82	1.62	2.48	5.06	9.85714	7.29	4.64	1.77	3.91	4.6	36.1429	0	155	53	22.0604	3075	0	0	38	0	12	0	1	0
2019	94	2019-06-29	25.1429	25	76	5.7	5.7	28	0	4.8	33.2137	1	0	39	4	5.06	11.06	8.36	1	165	70	72.5	女	3880	3.38	0.74	1.08	1.97	5.04	7.85714	5.34	2.66	1.23	3.12	4.94	33.5714	0	165	70	25.7117	3880	0	0	39	0	2.5	0	0	0
2020	95	2020-05-18	25.8571	60	25	5.7	5.7	28	1	2.9	36.3425	2	1	40	4	6.09	10.77	8.31	1	158	54	64	男	4060	3.51	2.01	0.98	1.92	5.05	8.28571	4.04	2.6	1.45	1.64	5.72	34.7143	0	158	54	21.6311	4060	0	1	40	0	10	0	0	0
2019	97	2019-06-13	26.5714	26	94	5.7	5.7	31	0	2.8	36.3041	2	0	36	1	5.25	9.8	8.07	1	170	81	105	男	3215	3.92	0.91	1.08	2.29	5.35	6.71429	5.27	3.59	1.27	2.9	4.96	33.5714	0	170	81	28.0277	3215	0	0	36	0	24	1	1	1
2020	98	2020-05-14	24.1429	64.5	24	5.7	5.7	32	0		36.0219	2	1	37	4	4.38	9.15	9.51	1	156	58	64	男	3150	4.08	1.18	1.59	1.96	4.59	7.71429	8.19	2.66	1.95	5.33	4.47	32.1429	0	156	58	23.833	3150	0	0	37	0	6	0	0	0
2020	99	2020-05-11	28.2857	60.5	30	5.7	5.7	33	0		30.863	4	1	39	1	5.1	8.64	8.26	1	160	54	62.5	男	4210	4.22	1.67	1.66	2.23	4.95	12.2857	8.15	4.4	2.09	4.31	5.08	36.2857	0	160	54	21.0938	4210	0	1	39	0	8.5	0	1	0
2020	101	2020-07-09	25.4286	72	25	5.7	5.7	34.8571	1		36.7178	2	0	39	剖宫产	5.16	8.75	6.93	1	164	63	75	男	3500	4.91	1.04	1.42	2.84	5.02	11.4286	7.22	2.46	1.61	4.47	4.88	32.5714	0	164	63	23.4236	3500	0	0	39	0	12	0	1	0
2020	102	2020-05-21	24.5714	72	25	5.7	5.7	36	0	6.1	33.0438	1	0	40	1	5.31	10.24	6.82	1	158	66	68	男	3695	4.85	0.95	1.05	3.42	4.42	8.42857							1	158	66	26.4381	3695	0	0	40	0	2	0	1	1
2020	103	2020-07-24	25.8571	59.6	28	5.7	5.7	36	0		38.3507	2	1	39	自娩	4.81	9.37	8.8	1	160	55.3	65	男	2880	4.51	0.81	1.78	2.28	4.9	8	6.46	2.39	1.79	3.47	4.81	35.4286	0	160	55.3	21.6016	2880	0	0	39	0	9.7	0	0	0
2019	104	2019-07-12	26	64	27	5.7	5.7	38	1	4.4	38.4575	1	0	39	1	3.96	11.16	10	1	158	48	67.5	男	3015													0	158	48	19.2277	3015	0	0	39	0	19.5	0	1	0
2019	105	2019-06-29	25.1429	91.3	25	5.7	5.7	38	0	2.9	41.9123	2	1	39	4	5.18	8.78	8.2	1	160	87	95	男	3330	4.61	2.53	1.63	2.19	5.49	10	4.8	4.36	1.6	1.87	5.08	34.1429	0	160	87	33.9844	3330	0	0	39	0	8	0	0	0
2020	106	2020-05-10	27.2857	62	27	5.7	5.7	38	0	3.6	35.7288	1	0	38	1	4.55	10.72	7.77	1	166	50	63	男	3770	5.28	1.89	1.77	2.85	4.39	8.42857	8.24	4.4	1.88	4.4	4.87	34.8571	0	166	50	18.1449	3770	0	0	38	0	13	0	1	0
2020	107	2020-07-29	24	65	24	5.7	5.7	40	1	4.3	29.8192	1	0	40	自娩	4.8	7.27	9.27	1	167	53	68	女	3820	4.55	1.41	1.36	2.58	4.28	9.28571	7.3	6.21	1.56	3.6	4.43	33.8571	0	167	53	19.0039	3820	0	0	40	0	15	0	0	0
2019	108	2019-07-23	27.2857	71.4	27	5.7	5.7	41	0	4.1	32.5808	1	0	41	1	5.44	6.39	4.94	1	165	66	78.5	女	4165	4.16	0.61	1.23	2.68	5.08	7.42857	6.48	2.53	1.85	3.67	4.67	34.2857	0	165	66	24.2424	4165	0	1	41	0	12.5	0	1	0
2020	110	2020-05-08	24.1429	59.5	24	5.7	5.7	31	1	2.3	29.2055	2	0	37	1	4.67	12.39	14.08	1	162	56	57	男	2500	5.77	1.54	1.77	3.47	5.07	8.42857	10.96	5.1	2.43	6.54	4.66	35.1429	0	162	56	21.3382	2500	0	0	37	0	1	0	1	1
2019	111	2019-07-25	24.1429	76	27	5.7	5.7	36	0	4.6	26.0055	1	0	38	4	4.94	11.02	9.86	1	164	71	75.5	女	3050	4.58	1.15	1.35	3.05	4.76	7.14286	7.2	3.49	1.82	4.08	4.06	35.1429	0	164	71	26.398	3050	0	0	38	0	4.5	0	0	0
2020	112	2020-07-02	26	104.7	29	5.7	5.7	34	1		35.9452	1	0	38	剖宫产	5.37	10.42	6.25	1	161	95	101	女	3040	5.31	0.87	1.31	3.69	5.01	7.42857	6.28	2.48	2.1	3.48	4.87	35.4286	0	161	95	36.6498	3040	0	0	38	0	6	0	1	1
2019	113	2019-07-18	24.7143	55.5	27	5.7	5.7		0		29.3342	1	0	39	1	4.37	9.85	8.66	1	148	46.5	60.5	女	2625	3.54	1.54	1.13	2	4.3	7.57143	5.79	3.23	1.62	3.18	4.72	32.5714	0	148	46.5	21.229	2625	0	0	39	0	14	0	1	1
2019	115	2019-07-30	26.4286	75	27	5.7	5.7		0		29.3781	1	0	39	4	5.02	12.33	10.49	1	162	67		男	3330	4.66	1.68	1.34	2.7	4.4	12.8571	5.84	2.61	1.21	3.56	4.59	32.8571	0	162	67	25.5296	3330	0	0	39	0		0	0	0
2019	116	2019-06-24	26.5714	65	27	5.7	5.7		1		29.1534	2	0	40	1	5.46	10.9	7.94	1	160	58	67	女	3320	5.13	2.3	1	3.58	4.89	9	6.81	4.88	1.51	3.44	4.86	32.8571	0	160	58	22.6562	3320	0	0	40	0	9	0	1	1
2019	117	2019-05-01	27.5714	74.7	29	5.7	5.7		0		33.4849	2	1	37	4	5.84	10.36	9.33	1	160	65	76.9	男	2740	5.2	1.86	1.62	2.68	5.25	10.7143	7.4	3.53	1.71	4.35	4.64	33.1429	0	160	65	25.3906	2740	0	0	37	0	11.9	0	0	0
2019	119	2019-05-30	26.4286	68.5	26	5.7	5.6	36	1	3	42.9479	3	1	38	1	5.28	11.2	9.54	1	158	61.5	70	男	3235	5.24	2.84	1.52	2.96	4.99	14.4286	6.98	3.27	1.63	4.28	3.91	34.4286	0	158	61.5	24.6355	3235	0	0	38	0	8.5	0	1	0
2019	120	2019-06-23	24.8571	61	24	5.7	5.45	33.5	0	3.2	32.2932	1	0	39	4	4.77	10.19	8.9	1	150	52	66.4	男	2980	4.25	0.81	1.27	2.39	4.67	7.42857	5.91	2.57	1.52	3.4	4.74	34.4286	0	150	52	23.1111	2980	0	0	39	0	14.4	0	0	0
2020	121	2020-07-07	26.5714	56.2	26	5.7	5.4	33.5	0	2.9	29.9397	1	0	39	产钳	4.31	7.57	9.67	1	160	50	56	男	3140	3.9	0.73	1.22	2.39	4.54	6.42857	4.81	2.82	1.59	2.11	4.14	34.4286	0	160	50	19.5312	3140	0	0	39	0	6	0	0	0
2019	122	2019-06-21	24.8571	57	25	5.6	5.85	35	1	3.3	35.0466	1	0	39	1	5.02	10.3	10.72	1	158	42	56	男	3110	5.12	1.08	1.66	2.72	4.48	8.28571	7.7	2.51	2.22	4.71	4.52	33.2857	0	158	42	16.8242	3110	0	0	39	0	14	0	1	0
2020	123	2020-05-21	26.8571	65	28	5.6	5.85	34.5	1	3.2	36.4685	2	1	38	4	6.04	11.72	7.62	1	160	57	64	男	4050	3.91	1.99	1.22	2.21	5.06	10.8571	6.21	9.03	1.15	1.48	5.63	32.2857	0	160	57	22.2656	4050	0	1	38	0	7	0	0	0
2019	124	2019-06-19	25.1429	82	25	5.6	5.75	36.5	0	3.6	33.6849	2	0	40	2	5.18	11.38	9.6	1	160	65	85	男	3570	4.5	1	0.97	3.04	5.54	7.28571	5.3	1.74	1.47	3.26	4.97	33.8571	0	160	65	25.3906	3570	0	0	40	0	20	0	0	0
2020	125	2020-05-22	24.4286	76	24	5.6	5.7	36.5	0		37.6767	3	1	38	1	4.35	10.42	9.78	1	157	77	81.5	女	4115	4.66	2.1	1.45	2.63	4.97	6.57143	7.26	4.2	1.45	3.93	4.42	34.4286	0	157	77	31.2386	4115	0	1	38	0	4.5	0	1	1
2020	126	2020-07-08	26.8571	27	76.5	5.6	5.7	37	0	3.4	30.3918	1	0	40	剖宫产	5.4	12.29	11	1	160	71	78	女	3885	3.65	1.4	0.89	2.28	5.1	8.57143	5.01	3.03	1.41	2.32	5.94	33.7143	0	160	71	27.7344	3885	0	0	40	0	7	0	1	0
2020	127	2020-05-17	31	72	30	5.6	5.65	36	0		37.7945	1	0	38	4	5.23	10.2	8.97	1	160	67	73	女	2850	4.99	2.02	1.25	3.27	4.73	12	7.8	4.24	1.67	4.42	4.38	38	0	160	67	26.1719	2850	0	0	38	0	6	0	0	1
2020	128	2020-06-11	24.1429	51	24	5.6	5.6	30	0		29.3863	1	0	38	产钳	4.16	9.17	8.86	1	159	45	56.5	男	3560	3.61	0.7	1.4	1.99	4.64	7.42857	6.51	2.13	1.69	3.92	4.17	32.2857	0	159	45	17.7999	3560	0	0	38	0	11.5	0	0	0
2020	129	2020-07-06	24.5714	92.4	26	5.6	5.6	30	0	4.2	28.1068	1	0	38	自娩	5.59	10.33	7.66	1	162	80	99	男	3200	4.62	0.98	1.11	3.2	5.05	7.71429	4.26	4.02	1.47	1.7	4.18	33.8571	0	162	80	30.4832	3200	0	0	38	0	19	0	0	0
2020	130	2020-07-17	28.4286	73	29	5.6	5.6	30.8571	0		41.1205	3	0	40	自娩	5.28	8.69	6.86	1	168	60	75.5	女	3730	3.41	0.91	1.28	1.83	4.86	8.85714	4.77	3.1	1.25	2.22	5.16	32.7143	0	168	60	21.2585	3730	0	0	40	0	15.5	0	0	0
2019	131	2019-07-11	24.4286	64.5	25	5.6	5.6	32	0	3.7	34.1425	1	0	39	2	5.19	12.69	9.93	1	150	59	67	男	3520	3.69	1.24	0.85	2.47	5.3	7.71429	6.54	3.53	1.35	3.83	4.35	32	0	150	59	26.2222	3520	0	0	39	0	8	0	0	0
2019	132	2019-05-14	24.7143	64.4	24	5.6	5.6	32	0		31.5096	2	0	32	1	4.89	10.8	8.99	1	168	60	60	女	2080	3.71	0.91	1.27	1.65	4.67	9.14286	6.6	2.73	1.91	3.75	4.14	32	0	168	60	21.2585	2080	1	0	32	0	0	1	1	0
2020	133	2020-06-16	24.2857	87	24	5.6	5.6	32	1	3.4	43.7753	4	1	39	剖宫产	5.12	10.63	8.93	1	168	85	86	女	3620	4.77	1.26	1.77	2.37	4.94	10.7143	6.13	3.42	1.77	2.89	4.84	33.8571	0	168	85	30.1162	3620	0	0	39	0	1	0	1	0
2020	134	2020-07-07	24.1429	72.7	24	5.6	5.6	32	1	4.2	34.9973	1	0	40	产钳	5.4	10.96	8.56	1	167	69	73	男	3450	3.94	1.09	1.32	2.3	5.5	7.42857	4.74	2.93	1.81	2.05	5.28	34.4286	0	167	69	24.7409	3450	0	0	40	0	4	0	0	0
2019	135	2019-06-30	24.7143	58	24	5.6	5.6	32	0	5.5	29.7918	1	0	38	4	4.66	11.57	10.12	1	154	56	60.5	男	2960	4.77	0.66	1.7	2.51	5.36	8	9.03	3	2.17	5.62	4.6	34.7143	0	154	56	23.6128	2960	0	0	38	0	4.5	0	0	0
2019	136	2019-06-19	24.8571	59	24	5.6	5.6	32	0	3.2	38.8219	1	0	39	1	5.23	9.02	6.78	1	154	50	60	男	3450	4.66	4.73	1.05	1.83	4.69	7.85714	9.71	15	1.27	2.25	4.26	34.8571	0	154	50	21.0828	3450	0	0	39	0	10	0	1	0
2020	137	2020-06-24	25.5714	25	74	5.6	5.6	33	0	4.8	32.6164	1	0	37	剖宫产	4.72	9.8	8.83	1	163	67	77	男	2995	5.24	2.03	1.53	2.87	5.24	7.14286	6.9	4.82	1.64	3.44	4.24	33.5714	0	163	67	25.2174	2995	0	0	37	0	10	0	1	0
2019	138	2019-06-05	24.2857	67	24	5.6	5.6	34	0		28.4767	1	0	40	4	5.05	10.59	8.59	1	158	58	74	男	3360	4.5	1.17	1.51	2.31	5.07	9.28571							0	158	58	23.2335	3360	0	0	40	0	16	0	0	1
2020	140	2020-07-28	24.2857	86	24	5.6	5.6	34	0	5	35.4493	1	0	40	剖宫产	4.97	10.19	7.89	1	160	75	89	女	3810	4.05	1.03	1.04	2.65	4.75	7.28571	4.96	2.21	1.49	2.62	4.66	34.1429	0	160	75	29.2969	3810	0	0	40	0	14	0	1	0
2020	141	2020-07-07	24.1429	59	24	5.6	5.6	34	0		34.6164	1	0	38	自娩	4.32	8.99	8.87	1	156	53	65	男	3210	5.28	1.06	1.74	3.03	4.71	8.14286	6.77	2.94	2.22	3.18	4.26	34.1429	0	156	53	21.7784	3210	0	0	38	0	12	0	0	0
2020	142	2020-06-24	24.2857	65.4	24	5.6	5.6	34	0		36.0493	5	1	38	自娩	4.15	9.69	9.98	1	158	57.8	73.5	女	2650	4.19	1.85	1.31	2.04	4.24	8.28571	7.46	1.97	2.06	4.6	3.99	34.2857	0	158	57.8	23.1533	2650	0	0	38	0	15.7	0	0	0
2020	143	2020-05-04	26.8571	67.5	26	5.6	5.6	34	0	3.3	38.1096	2	1	40	1	4.42	10.36	6.96	1	170	58	70	男	3475	4.07	1.41	1.55	2	4.18	10.5714	5.21	2.28	1.32	2.96	4.48	34.5714	0	170	58	20.0692	3475	0	0	40	0	12	0	1	0
2019	144	2019-07-22	24.5714	59	24	5.6	5.6	34	0		35.189	3	0	38	4	4.21	11.76	10.12	1	160	55	62.3	女	2920	4.36	1.06	1.74	2.38	4.34	8.57143	6.68	2.22	2.2	3.8	4.09	34.5714	0	160	55	21.4844	2920	0	0	38	0	7.3	0	0	0
2020	145	2020-07-18	26.7143	73.5	26	5.6	5.6	34	1	3.5	37.411	2	1	38	剖宫产	5.17	10.66	7.67	1	159	67	75.8	男	3410	4.9	2.27	1.63	2.15	5.09	10.1429	7.2	3.99	1.83	3.77	4.75	34.7143	0	159	67	26.5021	3410	0	0	38	0	8.8	0	1	0
2020	146	2020-06-06	25.5714	73.8	27	5.6	5.6	34	1	3.7	33.5534	3	0	40	剖宫产	5.47	11.66	9.35	1	158	62	73	男	3780	4.83	1.55	1.29	3.29	4.99	8.14286	6.99	4.42	1.66	3.92	5.36	34.8571	0	158	62	24.8358	3780	0	0	40	0	11	0	1	0
2020	147	2020-05-09	26.5714	65	27	5.6	5.6	34	1	3	26.5671	1	0	39	1	5.2	8.85	6.22	1	155	56	64	男	3515	4.66	1.14	1.64	2.42	4.91	10.4286	6.38	6.99	1.74	2.19	5.41	34.8571	0	155	56	23.3091	3515	0	0	39	0	8	0	1	1
2020	148	2020-07-06	25.5714	73	24	5.6	5.6	35	0		38.4082	4	1	40	剖宫产	5.06	10.86	7.82	1	163	68		女	4230	4.7	0.96	1.97	2.26	4.44	10.1429	6.98	1.99	2.13	3.88	5.01	33.4286	0	163	68	25.5937	4230	0	1	40	0		0	1	0
2020	149	2020-05-13	26.5714	26	67.5	5.6	5.6	35	1		27.9616	3	0	39	4	6.04	11.75	11.89	1	156	62	65	男	3070	4.5	0.79	1.56	2.24	4.98	9.14286	6.06	1.83	1.95	3.54	4.73	33.5714	0	156	62	25.4767	3070	0	0	39	0	3	0	0	0
2020	150	2020-05-24	25.8571	69	25	5.6	5.6	35	0		29.989	1	0	35	4	5.45	10.2	8.15	1	166	56	70	男	2380	4.74	2.02	1.14	2.89	4.89	10.2857	6	8.64	1.09	1.75	4.55	34.7143	0	166	56	20.3223	2380	1	0	35	0	14	1	0	0
2019	151	2019-05-25	27.2857	62.5	27	5.6	5.6	36	0	4.1	40.2904	2	1	36	4	5.22	8.73	7.76	1	158	51	66.5	男	2750	3.53	1.92	1.17	1.48	4.65	9							0	158	51	20.4294	2750	0	0	36	0	15.5	1	0	0
2019	152	2019-07-08	27.1429	76	30	5.6	5.6	36	1	4.3	32.9671	2	1	39	1	5.79	12.2	10.12	1	176	70	78.5	男	3835							5.9	2.98	1.76	3.13	5.71	31.7143	0	176	70	22.5981	3835	0	0	39	0	8.5	0	1	0
2019	153	2019-07-18	26.2857	71	27	5.6	5.6	36	0	5.4	32.7644	2	1	39	4	4.26	10.19	9.12	1	165	62	60	男	3200	4.34	1.13	1.85	2	4.64	15	5.65	2.35	1.96	2.94	4.24	33.2857	0	165	62	22.7732	3200	0	0	39	0	-2	0	0	0
2019	154	2019-06-19	24.8571	80.5	24	5.6	5.6	36	0	2.4	30.4712	1	0	40	1	5.22	7.9	6.53	1	160	78	86	男	2510	4.37	1.54	1.19	2.78	5.57	9.42857	4.91	2.79	1.62	2.6	4.64	34.4286	1	160	78	30.4688	2510	0	0	40	0	8	0	1	1
2020	155	2020-06-19	27	65	28	5.6	5.6	36	0	4.5	31.2164	2	0	40	剖宫产	5.48	9.17	8.24	1	162	58	69	男	4320	6.11	1.09	1.74	4.14	4.88	7.28571	8.07	3.19	1.86	4.65	4.99	34.8571	0	162	58	22.1003	4320	0	1	40	0	11	0	1	0
2020	156	2020-07-19	24.8571	65	25	5.6	5.6	38	0	3.6	35.5342	2	1	38	自娩	5.11	10.54	8.14	1	160	67	64	女	2520	3.91	1.49	1.13	2.3	5.05	8.42857							0	160	67	26.1719	2520	0	0	38	0	-3	0	0	0
2020	157	2020-07-23	25	99.5	25	5.6	5.6	38	1	4.5	32.4877	2	0	38	自娩	5.66	10.64	8.03	1	163	95	106	女	3660	5.26	1.57	1.44	3.13	5.06	8.57143	5.61	5.65	1.27	2.49	4.98	34	0	163	95	35.756	3660	0	0	38	0	11	0	0	0
2020	158	2020-06-05	24.4286	58	24	5.6	5.6	38	0		38.3945	1	0	38	剖宫产	4.33	11.41	8.69	1	163	53	59	女	2695	4.92	1.29	1.26	3.35	4.63	7.85714	8.77	4.19	1.95	4.69	3.91	34.2857	0	163	53	19.9481	2695	0	0	38	0	6	0	1	0
2019	159	2019-06-04	24.2857	24	65.5	5.6	5.6	39	0		28.2603	1	0	40	4	4.53	9.86	9.13	1	168	57.5	74	女	3560	4.97	0.75	1.85	2.55	4.88	7.71429	9.33	1.55	3.01	5.82	4.42	33.7143	0	168	57.5	20.3727	3560	0	0	40	0	16.5	0	0	0
2019	160	2019-06-29	25.7143	70.5	26	5.6	5.6	39	0	3.5	29.5342	1	0	39	4	5.53	10.15	9.63	1	170	63	67	男	3750	3.57	0.84	1.06	2.2	5.46	7.28571							0	170	63	21.7993	3750	0	0	39	0	4	0	0	0
2019	161	2019-05-31	28.8571	57	28	5.6	5.6	39	0	3.8	27.6822	1	0	40	2	4.59	7.55	8.91	1	156	45	60	男	3000	4.22	0.6	1.45	2.41	4.42	10.8571							0	156	45	18.4911	3000	0	0	40	0	15	0	0	0
2020	162	2020-05-20	24.5714	76	24	5.6	5.6	39	1	4.4	35.6795	1	0	39	4	5.4	10.92	8.97	1	167	63	75	男	3290	4.1	1.64	1.43	2.03	4.5	9	4.54	2.57	1.32	1.96	5.2	34.1429	0	167	63	22.5896	3290	0	0	39	0	12	0	0	0
2020	163	2020-07-13	24.8571	54	24	5.6	5.6	39	0		28.8137	2	1	39	剖宫产	5.12	8.8	5.75	1	157	45.5	65	女	3715	3.85	1.17	1.59	1.48	4.68	8	6.84	3.49	2.41	3.19	4.22	34.7143	0	157	45.5	18.4592	3715	0	0	39	0	19.5	0	1	0
2019	164	2019-05-29	24.5714	68.4	24	5.6	5.6	39	0	4.7	31.0438	2	0	39	4	4.97	10.16	9.34	1	166	65.4	72.2	男	3560	5.11	1.73	1.14	3.12	5.41	6.85714	6.83	2.08	2.08	3.75	4.85	34.7143	0	166	65.4	23.7335	3560	0	0	39	0	6.8	0	0	0
2019	165	2019-05-09	24	63	24	5.6	5.6		0		37.7507	2	1	36	4	4.68	10.26	7.72	1	167	57	66.2	男	2970	3.79	0.99	1.19	2.11	4.65	7.85714	6.04	2.64	1.42	3.53	4.33	32.4286	0	167	57	20.4382	2970	0	0	36	0	9.2	1	0	0
2019	166	2019-06-01	25	69	25	5.6	5.6		0		30.3726	1	0	40	4	5.2	9.54	6.92	1	163	58	72	女	3600	4.07	0.92	1.42	2.21	5.1	7.71429	5.98	3.22	1.82	3.69	5.07	32.8571	0	163	58	21.83	3600	0	0	40	0	14	0	0	0
2019	167	2019-07-06	25	66	25	5.6	5.6		0		30.989	2	1	35	4	4.61	10.91	8.13	1	160	56	71	男	3040	6.2	1.08	1.89	3.92	5.03	7.71429	5.72	2.88	1.68	2.95	4.61	33	0	160	56	21.875	3040	0	0	35	0	15	1	0	0
2020	168	2020-06-02	26.2857	64.3	32	5.6	5.6		0		34.8247	2	0	40	剖宫产	4.71	9.13	9.33	1	160	54	68.3	女	3650	4.69	0.96	1.3	3.16	4.64	7	6.68	2	2.21	3.49	4.23	33.2857	0	160	54	21.0938	3650	0	0	40	0	14.3	0	1	0
2020	169	2020-07-02	26	58	27	5.6	5.4	34	0	3.8	25.8685	2	0	39	自娩	4.33	11.34	8.73	1	162	52	62	女	3290	3.96	0.74	1.8	1.53	5.02	8.57143	6.65	1.13	3.15	2.88	4.59	34.5714	0	162	52	19.8141	3290	0	0	39	0	10	0	0	0
2019	170	2019-05-22	25.8571	80	26	5.5	5.75	35.5	0	2.6	35.7151	1	0	40	4	5.37	10.16	7.84	1	160	72	82	女	3180	4.82	1.26	1.93	2.23	4.74	10							0	160	72	28.125	3180	0	0	40	0	10	0	0	0
2020	171	2020-07-14	24.2857	53.2	24	5.5	5.75	36	0		28.7288	1	0	40	剖宫产	5.12	8.04	7.44	1	157	46	52	男	3245	4.25	0.97	1.47	2.59	5.16	7.57143	5.54	3.31	1.8	2.55	5.09	34	0	157	46	18.662	3245	0	0	40	0	6	0	1	1
2020	172	2020-07-10	24.8571	59	25	5.5	5.7	36	1	3.7	31.0493	1	0	40	剖宫产	4.99	9.55	8.78	1	157	51	66	男	3575	5.36	1.04	1.73	3.08	4.5	8.14286	9.29	3.41	1.93	5.72	4.63	33.8571	0	157	51	20.6905	3575	0	0	40	0	15	0	1	0
2020	173	2020-06-19	26.2857	62	30	5.5	5.65	34.5	0		31.1014	1	0	39	自娩	4.72	11.43	10.42	1	170	58	65	男	2820	3.83	1.2	1.49	2.01	4.59	7.42857	6.04	3.11	2.06	2.49	4.25	34.2857	0	170	58	20.0692	2820	0	0	39	0	7	0	0	0
2020	174	2020-05-09	27.2857	66	26	5.5	5.6	35	0	2.7	39.011	1	0	39	1	4.23	10.56	11.99	1	156	57	67.5	男	3455	5.3	3.47	1.3	3.31	4.44	11.5714	5.94	4.83	1.05	3.05	4.3	33.4286	0	156	57	23.4221	3455	0	0	39	0	10.5	0	1	0
2020	176	2020-05-25	26.8571	63.4	26	5.5	5.55	33.5	1		27.5562	1	0	40	4	5.2	10.58	7.79	1	165	55	70	女	3880	4.12	0.65	1.12	2.44	5.28	9.71429	6.1	2.25	1.24	4	5.29	35.8571	0	165	55	20.202	3880	0	0	40	0	15	0	0	0
2020	177	2020-05-23	27	74	28	5.5	5.55	34.5	1		33.5123	3	1	36	4	5.65	9.09	7.11	1	163	67	75	女	2880	3.75	2.26	1.67	1.35	4.38	10	5.12	2.92	1.63	2.15	3.87	37	0	163	67	25.2174	2880	0	0	36	0	8	1	0	0
2020	178	2020-07-24	24.4286	67.5	24	5.5	5.55	32	0	3.8	42.5014	4	1	38	剖宫产	5.18	6.1	7.15	1	162	60	68.5	男	3420	4	0.7	1.35	2.11	4.96	8.14286	6.42	2.64	1.6	3.5	4.8	34.4286	0	162	60	22.8624	3420	0	0	38	0	8.5	0	1	0
2019	179	2019-05-31	26.7143	60	28	5.5	5.55	37.5	0	3.2	30.6986	6	1	40	4	4.24	10.46	9.17	1	155	48	68	男	3730	3.77	0.69	1.82	1.45	4.56	8.71429	7.18	4.17	2.1	3.23	4.54	34.8571	0	155	48	19.9792	3730	0	0	40	0	20	0	0	0
2020	180	2020-05-15	24.1429			5.5	5.5	27	0		35.1589	2	0	38	4	5.14	8.14	9.3	1	160	55	65	男	3290	4.7	1.07	1.81	2.38	5.17	7.14286	5.96	2.94	1.7	3.09	4.79	31.8571	0	160	55	21.4844	3290	0	0	38	0	10	0	0	0
2019	181	2019-06-15	25.8571	71.2	27	5.5	5.5	27	0	4.4	34.5836	2	0	40	4	5.66	13.36	9.6	1	160	65	74	女	3370	5.05	1.49	1.43	2.99	5.13	9.71429	5.69	3.67	1.69	2.9	4.77	34.5714	0	160	65	25.3906	3370	0	0	40	0	9	0	0	0
2020	182	2020-07-05	25.7143	62.5	25	5.5	5.5	27	0	3.9	30.7945	1	0	39	自娩	4.78	9.56	8.54	1	158	56.5	69	男	3500	4.92	1.25	1.5	2.85	4.86	8.14286	7.36	2.48	2.36	4.15	4.8	36.8571	0	158	56.5	22.6326	3500	0	0	39	0	12.5	0	0	0
2019	183	2019-06-18	25	69.5	26	5.5	5.5	28	0	3.1	41.2219	3	1	38	1	4.91	10.26	10.86	1	159	63	68	男	3200													0	159	63	24.9199	3200	0	0	38	0	5	0	1	0
2019	184	2019-06-13	26.1429	79	26	5.5	5.5	28	0	3.9	39.9233	4	1	39	4	4.2	9.81	9.04	1	164	74	77	男	3140	4.63	1.3	1.24	2.61	4.52	6.71429							0	164	74	27.5134	3140	0	0	39	0	3	0	0	0
2020	185	2020-06-27	25.1429	65	28	5.5	5.5	28	0		37.6548	2	0	37	剖宫产	5.26	9.86	8.06	1	162	55	68	男	2605	4.02	1.82	1.42	2.07	5.53	9.14286	7.36	3.41	1.81	4.46	4.69	34.1429	1	162	55	20.9572	2605	0	0	37	0	13	0	1	1
2020	186	2020-07-22	26	50	26	5.5	5.5	28	0	3.5	35.6356	1	0	38	产钳	4.72	10.78	8.84	1	158	45.5	52.5	男	2810	4.11	0.82	2.08	1.64	4.95	7	5.46	1.8	1.9	2.73	4.54	34.8571	0	158	45.5	18.2262	2810	0	0	38	0	7	0	0	0
2020	187	2020-06-23	26	26	67	5.5	5.5	29	0	3.1	38.3315	2	1	38	剖宫产	5.37	8.7	6.6	1	166	57	73	男	3970	3.38	0.72	1.38	1.69	4.42	7.85714	5.6	2.07	1.7	2.9	5.3	33.5714	0	166	57	20.6852	3970	0	0	38	0	16	0	1	0
2019	188	2019-07-17	26.2857	73	27	5.5	5.5	29	0	3.4	33.0137	1	0	35	4	5.2	10.5	9.09	1	162	55	78	女	2800	3.84	1.32	1.35	2.07	4.54	8.28571							1	162	55	20.9572	2800	0	0	35	0	23	1	0	1
2020	189	2020-06-24	26.7143	26	76.5	5.5	5.5	30	0		39.5671	5	1	38	剖宫产	4.92	10.55	8.37	1	158	69	79.4	男	3390	4.32	2.82	1	2	4.66	7.85714	6.82	2.92	1.67	3.67	4.5	33.7143	0	158	69	27.6398	3390	0	0	38	0	10.4	0	1	0
2020	190	2020-07-07	27.4286	77	28	5.5	5.5	30	0	6.6	31.2712	1	0	41	0	4.92	10	9.57	1	172	70	75	男	3700	4.19	2.25	1.33	2.08	5.01	10.4286	6.85	3.78	1.92	3.06	5	34.7143	0	172	70	23.6614	3700	0	0	41	0	5	0	0	0
2020	191	2020-06-15	26.8571	65	27	5.5	5.5	30	0		42.0932	3	1	39	自娩	4.62	10.77	7.9	1	168	62	66	男	3720	3.43	1	1.23	1.88	4.65	7.42857	6.06	2.41	2.01	3.17	4.08	36.4286	0	168	62	21.9671	3720	0	0	39	0	4	0	0	0
2020	192	2020-06-28	26.4286	67.5	26	5.5	5.5	31.2857	0	3.2	37.9781	3	1	39	剖宫产	4.75	11.47	8.36	1	169	60	72	男	3760	4.47	1.72	1.57	2.08	5.1	8.57143	6.31	2.94	1.82	3.24	5.91	31.2857	0	169	60	21.0077	3760	0	0	39	0	12	0	1	0
2020	193	2020-05-09	24.8571	62.5	25	5.5	5.5	32	0	4.1	36.7342	2	0	40	1	5.56	7.89	7.33	1	167	58	64	男	3355	4.31	0.51	1.7	2.51	5.17	7.14286	5.78	2.26	1.86	3.32	5.15	34	0	167	58	20.7967	3355	0	0	40	0	6	0	1	0
2019	194	2019-05-14	24	88	25	5.5	5.5	32	0	3.4	38.6164	2	1	37	1	5.4	9.78	8.25	1	160	75	94	女	3160	2.74	1.12	1.24	0.95	5.16	7.42857	5.61	2.96	1.85	2.33	4.81	34	0	160	75	29.2969	3160	0	0	37	0	19	0	1	0
2020	195	2020-07-06	26.1429	60	26	5.5	5.5	32	0	4.1	28.3068	1	0	40	自娩	4.26	10.03	7.33	1	160	51	60	女	3270	4.5	0.82	1.5	2.61	4.72	8	7.11	2.68	2.04	4.22	4.24	34.1429	0	160	51	19.9219	3270	0	0	40	0	9	0	0	0
2019	197	2019-07-22	25.1429	25	68	5.5	5.5	33	0	4.1	32.8438	1	0	39	4	4.05	10.45	9.58	1	157	57	74	男	3480	4.27	1.16	1.35	2.56	4.59	8.85714	6.29	3.48	1.73	3.36	4.06	33.5714	0	157	57	23.1247	3480	0	0	39	0	17	0	0	0
2020	198	2020-06-29	24.2857	24	67	5.5	5.5	33	0		30.9178	1	0	40	自娩	4.39	10.46	7.49	1	168	61	59	女	3670	4.86	1.13	1.61	2.85	4.63	9.57143	6.52	4.23	1.81	2.87	4.59	33.7143	0	168	61	21.6128	3670	0	0	40	0	-2	0	0	0
2020	199	2020-07-22	25	57.5	26	5.5	5.5	33	0	3.6	39.6247	3	0	38	自娩	4.67	10.3	9.1	1	160	53	52	女	2780	4.28	0.9	1.73	2.05	4.73	8	5.51	3.08	1.6	2.63	4.25	33.8571	0	160	53	20.7031	2780	0	0	38	0	-1	0	0	0
2019	200	2019-07-30	24.2857	62.3	24	5.5	5.5	34	0		36.2986	1	0	34	4	4.98	10.92	6.72	1	163	53	66	女	2620	3.63	0.76	1.56	1.65	4.8	8.28571							0	163	53	19.9481	2620	0	0	34	0	13	1	0	0
2020	201	2020-05-18	25.1429	84.3	26	5.5	5.5	34	1	4.8	34.8959	2	0	39	4	4.7	10.5	10.59	1	156	80	85.5	女	3260	3.17	1.4	1.34	1.54	5.33	8.85714	3.9	2.33	1.62	1.61	4	32	0	156	80	32.8731	3260	0	0	39	0	5.5	0	0	0
2019	202	2019-05-27	22.5714	68	26	5.5	5.5	34	0	3.6	37.6137	3	0	38	4	4.25	8.19	8.61	1	160	60	73	男	3130	5.58	2.11	1.33	3.91	5.42	7.14286	8.54	3.49	1.64	5.71	4.09	33.2857	0	160	60	23.4375	3130	0	0	38	0	13	0	0	0
2020	204	2020-06-19	26.5714	75	26	5.5	5.5	34	0	4.6	35.9671	2	0	39	自娩	4.63	10.55	7.96	1	175	66	82	男	2850	4.2	1.12	1.35	2.29	4.12	7.57143	6.02	1.47	2.44	2.7	4.23	34.5714	0	175	66	21.551	2850	0	0	39	0	16	0	0	0
2020	205	2020-05-25	24.8571	83.5	24	5.5	5.5	34	0	3.5	33.5616	2	0	40	1	4.59	9.78	8.82	1	167	82.5	90	男	3615	4.37	1.29	0.97	3.05	4.51	8.85714	5.85	2.74	1.61	3.32	4.9	34.8571	0	167	82.5	29.5816	3615	0	0	40	0	7.5	0	1	0
2020	206	2020-06-17	24.7143	24	68	5.5	5.5	35	0	4.1	30.8438	1	0	36	自娩	4.8	10.84	8.42	1	160	56	80	女	2530	3.85	1.69	1.29	2.27	4.68	10.7143	4.42	3.9	1.28	1.79	4.36	33.7143	0	160	56	21.875	2530	0	0	36	0	24	1	0	0
2020	207	2020-05-07	23.7143	52	23	5.5	5.5	35	0		36.8521	3	1	35	4	4.47	10.61	8.88	1	161	48	53	女	2490	3.48	0.9	1.39	1.53	4.83	7.14286	6.41	2.34	1.62	3.52	4.47	34.2857	0	161	48	18.5178	2490	1	0	35	0	5	1	0	1
2020	208	2020-04-26	28	75	27	5.5	5.5	35	0	3.8	33.5452	2	0	39	1	5.57	11.66	10.44	1	163	65	78	男	3725	3.86	1.35	0.99	2.39	4.86	7.57143	5.51	3.73	1.35	2.82	4.98	36.7143	0	163	65	24.4646	3725	0	0	39	0	13	0	1	0
2020	209	2020-07-20	25.8571	71.5	26	5.5	5.5	35.8571	0		33.9671	1	0	39	产钳	5.44	11.02	7.23	1	170	63.5	70	女	3720	5.95	2.06	1.82	3.51	4.92	9	7.31	3.11	1.89	4.01	4.8	32.4286	0	170	63.5	21.9723	3720	0	0	39	0	6.5	0	0	0
2019	210	2019-07-01	24.1429	62	24	5.5	5.5	36	0	4.7	30.1068	1	0	38	4	4.36	10.32	8.16	1	160	58	70	男	2790	4.3	0.79	1.77	2.36	4.64	10.7143	6.74	3.09	2.21	3.48	3.89	31.5714	0	160	58	22.6562	2790	0	0	38	0	12	0	0	0
2020	211	2020-05-08	31	76.5	31	5.5	5.5	37	0	3.9	32.7863	1	0	38	1	4.09	10.12	6.01	1	157	62	71.5	男	3505	4.16	1.08	1.14	2.61	4.54	8.28571	6.84	3.4	1.25	4.05	3.96	33.8571	0	157	62	25.1532	3505	0	0	38	0	9.5	0	1	0
2020	212	2020-05-04	25.4286	58.5	25	5.5	5.5	37	0	3.8	37.7096	2	1	40	4	3.61	10.22	6.49	1	163	53	65	女	3470	4.11	0.75	2.06	1.8	3.68	8.71429	7.02	1.86	2.4	3.74	3.69	34.4286	0	163	53	19.9481	3470	0	0	40	0	12	0	0	0
2020	214	2020-06-05	25.7143	63	26	5.5	5.5	34	1	3.8	35.3123	3	1	38	剖宫产	4.46	10.54	9.43	1	156	53	65.5	男	3470							7.01	3.62	1.88	3.5	4.35	34.8571	0	156	53	21.7784	3470	0	0	38	0	12.5	0	1	0
2019	215	2019-06-07	24.5714	89	24	5.5	5.5	34	0	4.4	31.3315	1	0	39	4	5.83	14.34	10.76	1	165	86	90.5	男	2930	5.61	1.59	1.47	3.38	5.55	9.71429	7	3.34	1.78	4.1	5.1	34	1	165	86	31.5886	2930	0	0	39	0	4.5	0	0	1
2020	216	2020-07-09	24.8571	60.5	25	5.5	5.5	36	0		39.4575	1	0	39	剖宫产	3.87	10.63	8.59	1	160	60	68.5	女	3060	8.07	1	1.39	6.35	4.51	7.28571	8.95	2.26	2.41	5.48	3.68	34	0	160	60	23.4375	3060	0	0	39	0	8.5	0	1	0
2020	217	2020-07-20	25.4286	64	25	5.5	5.5	35	0	3.6	42.4411	4	1	38	剖宫产	4.06	11.29	10.71	1	162	57	60	女	3420	4.07	1.4	1.25	2.33	4.82	6.85714	6.68	2.23	1.65	4.11	4.24	33.4286	0	162	57	21.7193	3420	0	0	38	0	3	0	1	0
2020	218	2020-05-10	26.7143	65	26	5.5	5.5	32	0	3.9	37.2137	1	0	40	1	4.91	10.34	9.42	1	158	58	60	女	3075	3.4	1.46	1.67	1.28	4.5	12.1429	4.71	2.66	1.5	2.28	4.8	34.7143	0	158	58	23.2335	3075	0	0	40	0	2	0	1	0
2020	219	2020-07-20	24.8571	62.4	28	5.5	5.5		0		39.4493	1	0	38	自娩	4.49	9.27	8.65	1	155	54	67	男	3100	3.72	1.34	1.17	1.97	4.76	7.42857	5.13	2.04	1.68	2.57	4.65	32.4286	0	155	54	22.4766	3100	0	0	38	0	13	0	0	0
2019	220	2019-07-07	25	65	25	5.5	5.5		0		30.6959	2	0	39	4	4.37	7.73	8.71	1	162	57	70	女	3610	3.7	1.47	1.52	1.75	4.52	10.4286	4.97	3.58	1.53	2.27	4.59	32.4286	0	162	57	21.7193	3610	0	0	39	0	13	0	0	0
2019	221	2019-06-09	25.4286	58.1	27	5.5	5.5		1		36.6685	1	0	40	4	6.01	12.28	11.25	1	158	50.5	56.6	女	3450	4.92	0.92	1.64	2.48	5.42	8.71429	7.18	2.45	2.16	3.99	4.66	32.5714	0	158	50.5	20.2291	3450	0	0	40	0	6.1	0	0	0
2020	222	2020-05-12	25	67	25	5.5	5.5		0		34.2164	2	1	37	1	4.57	10.4	8.8	1	161	64	65	男	3125	4.48	1.84	0.99	2.9	4.87	11	4.97	3.82	1.4	1.97	4.62	32.7143	0	161	64	24.6904	3125	0	0	37	0	1	0	1	0
2019	223	2019-06-24	24.5714	66.5	27	5.5	5.5		1		30.5452	1	0	38	4	4.21	10.14	8.58	1	166	60	68	女	2720	4.14	1.81	1.5	1.71	4.84	7.57143	6.4	2.45	2.58	2.71	3.88	33.1429	0	166	60	21.7738	2720	0	0	38	0	8	0	0	0
2020	224	2020-07-26	28.8571			5.5	5.45	34	0		1.06027	1	0	40	剖宫产	5.95	10.99	7.06	1	160	70	82.5	女	3625	4.27	1.15	1.52	2.33	5.26	11.8571	6.32	2.9	1.3	4	5.05	35.8571	0	160	70	27.3438	3625	0	0	40	0	12.5	0	1	0
2019	225	2019-07-01	26.4286	65.5	26	5.5	5.25	31	0	3.5	38.5479	1	0	38	1	5.33	6.91	6.67	1	160	58	63	女	3605	3.6	1.31	0.93	2.26	5.41	9.57143	4.89	3.12	1.22	2.39	4.55	34.4286	0	160	58	22.6562	3605	0	0	38	0	5	0	1	0
2019	226	2019-07-02	25	71.5	25	5.4	5.55	37	0	4	32.7973	1	0	40	4	5.12	6.41	7.12	1	160	63	79	男	3260	4.18	0.57	1.38	2.31	5.15	7.71429	5.84	2.86	1.62	3.42	4.94	31.4286	1	160	63	24.6094	3260	0	0	40	0	16	0	0	1
2019	227	2019-06-06	25	67.4	25	5.4	5.55	37	0	3.9	35.7562	4	1	40	1	5.06	6.79	9.17	1	165	58	75	女	4150	5.45	1.32	2.05	2.85	4.9	8	8.62	4.17	2.69	4.83	4.87	34	0	165	58	21.3039	4150	0	1	40	0	17	0	1	0
2019	228	2019-07-29	24.2857	60.1	24	5.4	5.55	37	0	3.4	32.7014	2	0	40	1	4.71	10.19	6.27	1	163	52	65	男	3325	4.06	1.06	1.23	2.44	5.34	7.28571	7.23	2.66	2.05	3.9	4.47	34.2857	0	163	52	19.5717	3325	0	0	40	0	13	0	1	0
2019	229	2019-07-23	24.1429	73	26	5.4	5.5	36	0	4.6	40.4932	5	1	38	4	5.24	9.75	9.77	1	162	61	74	男	3760	5.27	1	2.39	2.34	5.08	8.42857	7.17	2.98	2.11	3.59	4.27	34.5714	0	162	61	23.2434	3760	0	0	38	0	13	0	0	0
2020	230	2020-06-02	32.1429	58.1	32	5.4	5.45	35.5	0		38.526	3	0	39	产钳	4.08	12.37	11.81	1	158	50		男	3340	4.63	0.62	1.64	2.43	4.97	7	5.49	2.2	2.03	2.9	4.13	34.2857	0	158	50	20.0288	3340	0	0	39	0		0	0	0
2020	231	2020-05-13	24.5714	69	24	5.4	5.4	27	0	3.8	32.7863	1	0	38	1	4.42	11.05	8.4	1	156	68	72	男	3430	4.45	2.04	1.39	2.62	4.76	9.57143	5.43	5.04	1.55	2.12	4.29	34.8571	0	156	68	27.9421	3430	0	0	38	0	4	0	1	0
2019	232	2019-05-20	26.1429			5.4	5.4	27	0		44.6548	2	1	38	1	5.14	9.18	6.26	1	168	55	74	女	3830							7.43	5.05	1.81	3.73	3.8	36.5714	1	168	55	19.487	3830	0	0	38	0	19	0	1	1
2020	233	2020-05-22	23.1429	64	24	5.4	5.4	28	0	4.5	30.9726	1	0	40	4	4.4	10.5	5.79	1	162	50	70	女	3570	5.25	0.63	1.46	3.46	4.54	5.28571	9.98	3.89	1.93	6.75	4.25	32	0	162	50	19.052	3570	0	0	40	0	20	0	0	0
2019	234	2019-06-24	25.5714	66	27	5.4	5.4	29	0	4.2	30.4082	3	0	38	4	5.31	7.73	6.72	1	164	53	71	男	2790													0	164	53	19.7055	2790	0	0	38	0	18	0	0	0
2019	235	2019-06-13	25.5714	67	25	5.4	5.4	29	1	3.8	37.1671	2	1	38	1	5.37	11.59	9.76	1	163	65	71	男	3745	4.32	1.35	1.38	2.29	5.56	6.85714	6.59	2.97	1.94	3.55	4.32	35.5714	0	163	65	24.4646	3745	0	0	38	0	6	0	1	0
2020	236	2020-07-09	24.5714	73.4	24	5.4	5.4	30	0	3.6	45.3836	5	2	38	剖宫产	4.47	10.46	7.66	1	158	68	75	男	3605	5.04	2.14	1.55	2.91	4.37	9.28571	6.81	4.93	1.48	3.39	4.73	34.5714	0	158	68	27.2392	3605	0	0	38	0	7	0	1	0
2020	237	2020-06-18	26.8571	65.5	26	5.4	5.4	30	0	4.3	40.3918	1	0	40	自娩	4.15	8.82	9.19	1	161	57	66	女	2810	5.36	0.69	2.1	3	4.17	8.14286	7.96	2.2	2.23	4.67	3.86	34.8571	0	161	57	21.9899	2810	0	0	40	0	9	0	0	0
2019	238	2019-06-13	26.7143	85	29	5.4	5.4	30	0	3	29.2384	1	0	40	4	4.69	9.02	9.65	1	172	74	92	女	3570	3.66	0.98	1.12	1.97	4.92	8.57143	4.78	2.65	1.57	2.34	4.94	34.8571	0	172	74	25.0135	3570	0	0	40	0	18	0	0	0
2020	239	2020-07-08	24.2857	50.4	24	5.4	5.4	30	0	3.4	42.4603	1	0	40	产钳	3.65	11.17	8.82	1	160	47.4	51	女	2800	4.38	1.36	1.42	2.46	4.56	6.42857	4.5	3.28	1.2	2.06	3.85	36.2857	0	160	47.4	18.5156	2800	0	0	40	0	3.6	0	0	0
2019	240	2019-05-05	28.7143	70.5	29	5.4	5.4	31	0	3	42.3041	5	2	39	1	5.4	9.42	7.66	1	165	61	76	女	3710	5.75	1.17	2.39	2.75	5.06	12							0	165	61	22.4059	3710	0	0	39	0	15	0	1	0
2020	241	2020-03-20	24.8571	64	25	5.4	5.4	31	0		41.7589	5	1	32	1	4.46	9.54	10.12	1	158	54	62.5	男	2010	3.74	1.11	1.47	1.78	4.55	6.57143	5.42	1.75	2.05	2.69	5.75	32	0	158	54	21.6311	2010	1	0	32	0	8.5	1	1	0
2020	242	2020-05-31	26.8571	52	26	5.4	5.4	31	0	3.4	33.5808	5	0	37	4	4.42	11.17	11.54	1	156	46	55.5	男	2680	4.23	1.5	1.55	2.28	4.27	8.85714	5.81	2.15	1.73	3.28	4.94	34.8571	0	156	46	18.902	2680	0	0	37	0	9.5	0	0	0
2019	243	2019-05-17	26.7143	101.5	26	5.4	5.4	31	0		33.9699	2	0	40	4	5.14	10.51	9.17	1	170	83	106	女	3140	3.69	0.56	1.5	1.67	4.82	12.5714	5.46	1.68	1.87	3.02	5.65	35.8571	0	170	83	28.7197	3140	0	0	40	0	23	0	0	0
2020	244	2020-07-22	29.5714	74.5	30	5.4	5.4	31.1429	0	3.7	36.8959	7	6	37	自娩	4.93	11.04	7.58	1	158	58	75	女	3390	3.65	0.84	1.62	1.77	4.56	8.57143							0	158	58	23.2335	3390	0	0	37	0	17	0	0	0
2020	245	2020-07-30	25	62	25	5.4	5.4	31.1429	0	4.1	30.4904	1	0	40	自娩	4.48	10.48	4.42	1	156	50	72	女	3360	5.21	1.6	1.88	2.81	4.64	9.85714	7.11	3.29	1.85	4.05	4.53	31.1429	0	156	50	20.5457	3360	0	0	40	0	22	0	0	0
2020	246	2020-06-01	24.1429	60	24	5.4	5.4	31.1429	0		32.2466	1	0	41	剖宫产	4.71	9.1	8.54	1	155	52		男	3380	4.03	1.17	1.29	2.67	4.79	7.85714	5.98	3.56	1.52	3.44	4.29	32.7143	0	155	52	21.6441	3380	0	0	41	0		0	1	0
2019	247	2019-06-03	24.7143	77	25	5.4	5.4	32	0	3.4	35.589	2	1	39	4	5.27	6.95	6.69	1	166	65	81	男	3470	3.55	2.27	1.59	1.18	5.01	7.42857							0	166	65	23.5883	3470	0	0	39	0	16	0	0	0
2019	248	2019-05-31	25.8571	59	25	5.4	5.4	32	0	4.1	38.4548	4	1	38	1	5.03	11.43	10.67	1	160	50	65	男	3380	4.09	1.26	1.19	2.24	4.5	7.14286	4.92	4.34	1.25	2.31	5.02	34.5714	0	160	50	19.5312	3380	0	0	38	0	15	0	1	0
2020	249	2020-06-03	27.7143	63	27	5.4	5.4	32	0	4.3	29.7589	1	0	38	自娩	5.13	11.05	9.99	1	165	58	65	女	2950	4.15	2.17	1.52	2.07	4.82	7.57143	7.41	4.08	1.82	3.79	4.6	34.7143	0	165	58	21.3039	2950	0	0	38	0	7	0	0	0
2020	250	2020-06-16	32.8571	59.3	25	5.4	5.4	32.8571	0	4.6	30.1151	2	0	39	剖宫产	4.43	9.25	9.2	1	159	50	60.5	男	3605	3.81	1.03	1.7	1.67	4.6	8.42857	7.01	2.74	2.06	4			0	159	50	19.7777	3605	0	0	39	0	10.5	0	1	0
2019	251	2019-05-13	25.8571	81	26	5.4	5.4	33	0	4.1	35.5425	2	0	38	4	5.25	9.14	8.09	1	163	70	81	男	3260	4.88	1.49	1.31	3.1	5.13	9.14286	6.24	3.49	1.69	3.44	4.15	32.1429	0	163	70	26.3465	3260	0	0	38	0	11	0	0	0
2019	253	2019-07-29	24.1429	66	24	5.4	5.4	33	0	4.3	27.7918	1	0	39	1	3.84	7.94	8.75	1	162	63.8	75	女	3990	3.31	1.25	1.43	1.48	4.6	8.85714	5.26	2.42	1.98	2.6	3.61	34.1429	0	162	63.8	24.3103	3990	0	0	39	0	11.2	0	1	0
2019	254	2019-06-21	24.4286	68	24	5.4	5.4	33	0	3.1	34.3123	2	1	38	4	5.72	9.96	8.55	1	155	50	73	男	4120	5.03	1.17	2.01	2.27	4.75	7.42857	7	6.95	1.96	2.65	4.2	37	0	155	50	20.8117	4120	0	1	38	0	23	0	0	0
2020	255	2020-06-13	29.2857	70.5	28	5.4	5.4	33.2857	0	7	29.1507	1	0	35	自娩	4.73	10.78	9.45	1	165	62	68	女	2760	3.69	1.13	1.32	1.75	4.83	10.2857							0	165	62	22.7732	2760	0	0	35	0	6	1	0	0
2020	256	2020-06-15	33.2857	60.5	25	5.4	5.4	33.2857	0	4.6	34.9288	2	0	40	剖宫产	4.84	9.72	9.65	1	168	52	56	男	3490	3.16	0.75	1.57	1.35	4.67	7.57143	4.98	1.73	1.72	2.55			0	168	52	18.424	3490	0	0	40	0	4	0	1	0
2019	258	2019-07-21	25.5714	51.2	27	5.4	5.4	34	0		28.3151	2	0	35	4	4.63	9.96	8.59	1	153	45	52	男	2720	4.49	1.02	1.56	2.34	4.36	8	8.02	3.13	1.52	5.24	3.91	34	0	153	45	19.2234	2720	0	0	35	0	7	1	0	0
2020	259	2020-07-06	24.8571	56.1	26	5.4	5.4	34	0		32.7616	1	0	38	自娩	4.65	10.46	7.16	1	176	53	62	女	2930	5.65	0.83	1.76	3.41	4.63	7.85714	6.95	3.38	1.79	3.97	4.47	34.1429	0	176	53	17.11	2930	0	0	38	0	9	0	0	0
2020	261	2020-06-05	26.4286	74	26	5.4	5.4	34	0		36.7562	3	2	39	自娩	5.66	8.55	8.91	1	165	63	75	男	3680	5.37	1.34	1.75	3.2	4.77	10.4286	7.16	2.96	1.69	4.41	5.39	34.4286	0	165	63	23.1405	3680	0	0	39	0	12	0	0	0
2019	262	2019-06-17	27	63	27	5.4	5.4	34	0	3.8	37.3288	3	1	39	1	4.96	10.16	7.68	1	155	58	69	男	3750	4.76	1.11	1.84	2.15	4.59	8	6.96	2.95	2.35	3.47	5.06	34.4286	0	155	58	24.1415	3750	0	0	39	0	11	0	1	0
2019	263	2019-05-12	25.8571	54.5	26	5.4	5.4	34	0	3.6	33.0356	3	1	37	4	5.14	12.72	9.36	1	158	52	59	男	2950	4.48	1.4	1.2	2.66	5.47	8.85714	6.06	3.03	1.75	3.33	4.5	34.4286	0	158	52	20.83	2950	0	0	37	0	7	0	0	0
2020	264	2020-06-08	27.8571	55.5	28	5.4	5.4	34	0	3.2	29.7041	1	0	39	产钳	3.95	9.63	8.55	1	164	48.5	58.5	男	2680	4.88	1.14	1.97	2.58	4.28	8.71429	8.56	2.4	2.56	4.73	4.04	34.8571	0	164	48.5	18.0324	2680	0	0	39	0	10	0	0	0
2020	265	2020-06-01	24.8571	57	26	5.4	5.4	34.4286	0		36.4274	1	0	39	自娩	5.07	9.66	8.64	1	162	53	70	女	3450	3.71	0.78	1.22	1.75	4.59	7.28571	5.55	2.26	1.58	2.76	4.45	31.8571	0	162	53	20.1951	3450	0	0	39	0	17	0	0	0
2020	267	2020-06-30	24.2857	86	24	5.4	5.4	35	0		41.5233	5	0	37	剖宫产	4.73	11.82	5.53	1	170	70	97	男	3450	4.22	1.03	1.5	2.08	4.28	10.4286	6.31	3.23	1.86	3.35	3.5	34.2857	0	170	70	24.2215	3450	0	0	37	0	27	0	1	1
2019	268	2019-07-28	25.2857	65	26	5.4	5.4	36	0	3.9	35.5671	2	1	39	4	5.2	8.49	7.41	1	165	55	68	女	3440	3.92	1.07	1.49	2.03	5.53	7.57143	5.1	1.54	1.64	2.92		30.5714	0	165	55	20.202	3440	0	0	39	0	13	0	0	0
2020	269	2020-06-22	24	79	24	5.4	5.4	36	0		0.591781	1	0	37	产钳	4.93	10.14	6.87	1	171	65	76	男	3320	5.03	1.89	1.25	3.24	4.38	8	6.35	4.63	1.8	3.03	3.89	34.2857	0	171	65	22.2291	3320	0	0	37	0	11	0	0	1
2019	270	2019-06-06	25.4286	77	26	5.4	5.4	37	1	3.9	36.7068	2	0	39	4	4.34	7.73	9.13	1	173	70	81	男	3310	4.59	1.46	1.42	2.44	4.66	7.71429							0	173	70	23.3887	3310	0	0	39	0	11	0	0	0
2020	271	2020-06-22	26.2857	60	26	5.4	5.4	37	0	4.2	38.3452	3	1	39	自娩	4.49	9.04	8.68	1	155	57	68	女	3250	4.9	0.8	1.78	2.85	4.49	7.28571	6.96	1.98	2.16	3.92	4.12	32.2857	0	155	57	23.7253	3250	0	0	39	0	11	0	0	0
2019	272	2019-05-07	26.7143	85.5	26	5.4	5.4	37	0	3.3	41.0658	3	0	38	1	4.94	7.78	8.81	1	165	78	90	女	3320	3.77	0.88	1.3	2.14	4.41	8.85714	5.9	2.57	1.87	3.25	4.42	34.7143	0	165	78	28.6501	3320	0	0	38	0	12	0	1	0
2019	273	2019-05-29	24.7143	26	66.5	5.4	5.4	39	0	4.1	30.8986	1	0	39	4	5.28	5.29	6.92	1	171	61	70	男	3030	4.33	2.26	1.24	2.26	4.86	8.42857	6.11	5.1	1.44	2.83	4.43	33.5714	0	171	61	20.8611	3030	0	0	39	0	9	0	0	0
2020	274	2020-07-23	24.1429	67.5	24	5.4	5.4	30	1	4.1	37.3781	1	0	40	剖宫产	5.04	11.85	9.82	1	160	61	61.5	男	3955	5.07	1.06	1.28	3.4	4.2	7.57143	6.93	3.04	1.52	4.04	4	35.1429	0	160	61	23.8281	3955	0	0	40	0	0.5	0	1	0
2019	275	2019-07-07	25	59.1	25	5.4	5.4	35	1	3.7	35.7534	2	0	39	1	4.27	9.48	9.93	1	154	56	69	男	3070	4.76	1.28	1.4	2.85	4.09	9.28571	7.24	2.74	2.26	4.07	4.33	35.1429	0	154	56	23.6128	3070	0	0	39	0	13	0	1	0
2020	276	2020-05-18	23.5714	63	23	5.4	5.4	38	0		32.1589	1	0	38	4	5.03	10.05	8.65	1	160	54	68.5	男	3640	4.4	2.01	1.19	2.42	4.69	6.71429	8.55	6.41	1.65	4.15	3.98	37	0	160	54	21.0938	3640	0	0	38	0	14.5	0	0	1
2020	277	2020-06-06	24.7143	67	24	5.4	5.4		0		37.5589	4	0	40	产钳	4.76	10.54	9.99	1	166	58	69	男	3810	3.68	1.33	1.51	1.71	4.99	8.42857	6.22	3.52	1.84	2.75	4.19	32.4286	0	166	58	21.048	3810	0	0	40	0	11	0	0	0
2020	278	2020-05-20	27	64	27	5.4	5.4		1		37.6219	1	0	41	1	5.28	12.2	10.42	1	156	62	60	女	2980	3.99	0.94	1.24	2.42	4.87	7.85714	6.28	2.85	1.47	3.62	5.3	32.5714	0	156	62	25.4767	2980	0	0	41	0	-2	0	1	0
2019	279	2019-07-11	25.2857	75	25	5.4	5.4		1		32.5699	1	0	38	4	6.41	11.92	8.98	1	160	69	74.5	女	3370	5.1	2.3	1.53	2.85	5.35	7.28571	7.59	3.19	1.9	4.4	5.47	32.8571	0	160	69	26.9531	3370	0	0	38	0	5.5	0	0	0
2019	280	2019-06-07	24	88	26	5.4	5.4		0		38.5945	3	1	39	4	4.71	8.3	9.7	1	170	78	90.5	男	4540	5.08	1.58	1.75	2.56	4.98	8.57143	5.96	3.7	2.13	2.9	4.82	33	0	170	78	26.9896	4540	0	1	39	0	12.5	0	0	0
2019	281	2019-05-05	28	76	29	5.4	5.4		1	5.6	43.1836	3	1	39	1	5.38	10.32	9.67	1	162	70	77	女	3925	5.26	1.91	1.73	2.76	5.4	11	5.26	4.14	1.7	2.13	5.18	34.5714	0	162	70	26.6728	3925	0	0	39	0	7	0	1	0
2020	282	2020-06-17	24.5714	83	24	5.4	5.35	32	1	4.4	38.6493	1	0	39	自娩	5.25	7.4	6.61	1	160	70	75	女	3170	3.69	0.75	1.66	1.81	5.16	7.57143	6	2.04	1.83	3.19	4.86	34.5714	0	160	70	27.3438	3170	0	0	39	0	5	0	0	0
2019	283	2019-06-23	26	65	26	5.4	5.2	31.5	1	4.7	30.7534	2	0	39	4	4.81	8.42	8.71	1	161.4	58	62	女	3470	5.23	2.1	1.44	3.13	4.35	8.71429	7.74	7.18	1.44	3.62	4.46	34.5714	0	161.4	58	22.2649	3470	0	0	39	0	4	0	0	0
2019	284	2019-07-26	24.4286	56.5	25	5.4	5.2	32	0	4.7	28.4164	1	0	39	4	5.12	10.44	8.49	1	164	48	60	男	3260	4.45	0.5	2.01	2.21	4.02	8.57143	5.78	1.54	1.88	3.1	5.25	34.5714	0	164	48	17.8465	3260	0	0	39	0	12	0	0	0
2020	285	2020-07-23	25.5714	25	61	5.3	5.6	36	0	4.9	30.074	1	0	40	剖宫产	4.94	10.03	10.1	1	156	57	60.5	女	3480	3.73	1.02	0.97	2.43	4.74	7.57143	5.72	3.1	1.58	2.59	4.34	33.5714	0	156	57	23.4221	3480	0	0	40	0	3.5	0	1	0
2020	286	2020-07-25	24.7143	71.8	24	5.3	5.55		0	3.9	31.7425	2	0	39	剖宫产	5.36	9.47	7.2	1	165	62.5	70	男	3690	5.01	0.92	2.24	2.33	4.59	7.57143	7.64	2.97	2.17	4.46	4.46	34.1429	0	165	62.5	22.9568	3690	0	0	39	0	7.5	0	1	0
2019	287	2019-06-28	26.4286	26	72.5	5.3	5.5	34.5	0	4.1	31.1918	1	0	39	4	4.95	10.84	8.06	1	167	55	77	女	3250	4.13	0.52	1.68	1.79	4.8	7.57143	6.01	1.68	2.31	3.04	4.88	33.7143	0	167	55	19.721	3250	0	0	39	0	22	0	0	0
2019	288	2019-07-28	25.5714	63	25	5.3	5.5	36	1	3.9	31.5342	1	0	40	2	4.5	8.45	8.73	1	164	53	65	女	2890	3.83	0.72	1.28	2.3	4.97	6.71429	5.58	3.02	1.62	2.64	4.76	33.2857	0	164	53	19.7055	2890	0	0	40	0	12	0	0	0
2020	289	2020-07-21	25.1429	65	24	5.3	5.5	36	0	4.4	30.3123	2	1	40	自娩	5.22	5.99	5.81	1	160	66	72.5	女	3300	5.89	1.84	2.67	2.67	4.86	10	6.83	2.75	2.72	3.44	4.53	34.1429	0	160	66	25.7812	3300	0	0	40	0	6.5	0	0	0
2019	290	2019-06-19	25.8571	62.5	25	5.3	5.46667	35.3333	1	4.2	31.2849	1	0	39	4	5.1	9.4	8.36	1	163	52	66.5	男	2830	4.42	0.98	1.39	2.36	5.21	8.71429	6.79	2.44	1.78	4.24	4.1	35	0	163	52	19.5717	2830	0	0	39	0	14.5	0	0	0
2020	291	2020-07-04	22.7143			5.3	5.4	35.5	0	4.4	33.8932	1	0	40	产钳	5.06	10.02	10.44	1	163	62	75.5	男	4480	4.49	2.62	1.35	2.32	4.82	9	5.52	4.69	1.88	1.79	5.85	33.7143	0	163	62	23.3355	4480	0	1	40	0	13.5	0	0	0
2020	292	2020-05-28	25	64	30	5.3	5.35	33	1		30.4384	2	0	37	1	4.98	10.08	8.21	1	160	56	61	男	2660	3.53	0.78	1.56	1.75	4.58	7	5.88	2.64	2.46	2.33	4.22	34.8571	0	160	56	21.875	2660	0	0	37	0	5	0	1	0
2020	293	2020-07-01	26.8571	54	27	5.3	5.35	34.5	1	5.2	37.4027	1	0	40	自娩	4.54	9.61	9.03	1	160	49	52	女	2720	3.17	0.73	1.31	1.48	4.88	7.85714	5.36	1.59	2.05	2.47	6.6	31.4286	0	160	49	19.1406	2720	0	0	40	0	3	0	0	0
2020	294	2020-04-27	25.1429	64.5	26	5.3	5.35		0		38.8932	1	0	38	1	4.59	7.72	10	1	165	55	68	女	2990	3.48	0.87	1.07	1.91	4.42	8.28571	5.17	4.07	1.31	2.03	4.36	33.1429	0	165	55	20.202	2990	0	0	38	0	13	0	1	0
2020	295	2020-05-09	27.2857	74.5	27	5.3	5.35		0		40.1616	2	0	39	1	5.15	9.83	8.82	1	160	63	77	男	3580	3.54	0.96	1.2	2.01	4.83	7.42857	4.03	3.56	1.29	1.6	4.38	33.2857	0	160	63	24.6094	3580	0	0	39	0	14	0	1	0
2019	296	2019-06-27	24.5714	74	26	5.3	5.3	27	0	4.2	30.9205	5	0	37	4	4.43	10	8.53	1	174	69.5	80	男	3540													0	174	69.5	22.9555	3540	0	0	37	0	10.5	0	0	0
2019	297	2019-05-10	25.8571	63	26	5.3	5.3	27	0	4.2	39.4219	4	3	38	4	4.72	10.13	8.2	1	160	55	69	男	2980													0	160	55	21.4844	2980	0	0	38	0	14	0	0	0
2019	298	2019-06-04	23.2857	77.5	24	5.3	5.3	27	1	4.9	30.0904	2	1	39	1	5.2	10.55	7.63	1	163	72	79	男	3460	3.56	1.39	1.03	1.99	4.54	8.14286	4.53	3.08	1.08	2.27	3.98	31.8571	0	163	72	27.0993	3460	0	0	39	0	7	0	1	0
2020	299	2020-04-14	26.5714	68	30	5.3	5.3	27	1		40.4959	2	0	38	1	4.36	5.74	9.28	1	165	57	65	女	4005	4.54	1.76	1.26	2.82	4.48	8.71429	7.75	6.69	1.69	3.69	4.3	35.5714	0	165	57	20.9366	4005	0	1	38	0	8	0	1	0
2019	300	2019-05-27	25.4286	72	27	5.3	5.3	28	0	3.5	41.3123	2	0	38	1	4.87	9.87	10.36	1	166	66	78	女	3035	3.05	1.27	1.15	1.32	5.23	8.42857							0	166	66	23.9512	3035	0	0	38	0	12	0	1	0
2019	301	2019-06-30	26	64.5	26	5.3	5.3	28	0	4.2	32.6986	1	0	39	4	5.31	10.31	8.18	1	165	54	68	男	3280	4.37	1.18	2.04	2.09	4.75	11.1429	5.88	1.63	2.69	2.61	4.64	33.8571	0	165	54	19.8347	3280	0	0	39	0	14	0	0	0
2020	302	2020-06-15	24.5714	60	24	5.3	5.3	28	0		28.2219	1	0	38	剖宫产	5.27	7.33	7.08	1	156	56	62	女	2950	5.32	0.85	1.46	3.48	5.05	9.42857	6.76	2.88	1.44	4.08	5.15	34.5714	0	156	56	23.0112	2950	0	0	38	0	6	0	1	0
2019	303	2019-04-12	24.5714	63	25	5.3	5.3	28	0		30.0603	1	0	28	1	5.47	7.67	7.51	1	160	60	65	男	1390	5.59	1.53	1.45	3.44	5.52	9.14286							0	160	60	23.4375	1390	1	0	28	0	5	1	1	0
2019	304	2019-07-18	25.8571	74	25	5.3	5.3	29	0		37.4301	3	1	35	4	4.05	9.76	8.96	1	166	68.5	76	男	2570	4.85	1.28	1.16	3.13	5.04	8.85714	8.42	2.14	2.01	5.3	4.39	33.7143	0	166	68.5	24.8585	2570	0	0	35	0	7.5	1	0	0
2020	305	2020-06-05	25.7143	58.3	25	5.3	5.3	30	0	3.6	32.8575	2	0	39	剖宫产	4.38	10.23	9.76	1	158	52	64	女	3020	3.82	0.84	1.48	1.93	4.17	7.42857	5.34	3.01	1.53	2.69	3.89	34.7143	0	158	52	20.83	3020	0	0	39	0	12	0	1	0
2019	306	2019-06-06	27.1429	65.5	27	5.3	5.3	30	0		31.4493	2	0	39	4	4.96	11.44	7.89	1	163	55	66	男	3540	4.66	1.34	1.6	2.32	4.84	10.5714	6.63	6.27	1.43	2.01	5.04	37.4286	0	163	55	20.7008	3540	0	0	39	0	11	0	0	0
2020	307	2020-06-03	28.1429	68	30	5.3	5.3	31	0	3.5	32.6493	4	1	37	自娩	3.95	8.08	9.06	1	158	56	67	女	3270	4.92	1.34	1.53	2.88	4.03	8	7.56	2.06	1.96	4.64	4.18	34	0	158	56	22.4323	3270	0	0	37	0	11	0	0	0
2020	308	2020-07-18	25	69	25	5.3	5.3	31.4286	1	3.6	32.074	1	0	39	剖宫产	6.45	11.99	9.04	1	158	65	70	男	3650	4.25	1.7	0.99	2.72	5.53	8	6.46	4.99	1.38	2.8	4.68	31.4286	0	158	65	26.0375	3650	0	0	39	0	5	0	1	0
2020	309	2020-06-10	27	84.7	27	5.3	5.3	32	1	3.4	33.9068	1	0	39	自娩	5.31	11.31	9.39	1	176	78	82	男	3420	3.89	1.93	1.11	2.39	5.15	7.42857	5.02	2.77	1.53	2.3	4.52	34.5714	0	176	78	25.1808	3420	0	0	39	0	4	0	0	0
2020	310	2020-07-05	25.7143	71.9	25	5.3	5.3	32	0		33.6137	2	1	39	剖宫产	4.68	10.07	6.93	1	160	65	76	男	3610	3.66	0.94	1.25	1.97	5.08	8.71429	7.88	3.1	1.69	5	4.8	34.7143	0	160	65	25.3906	3610	0	0	39	0	11	0	1	0
2020	311	2020-04-26	27.7143	77	28	5.3	5.3	32	0	5.5	38.1753	4	1	37	4	4.66	7.93	8.51	1	164	65	73	男	3410	4.5	1.34	1.93	2.24	4.65	11.5714	5.22	2.49	1.87	2.61	4.44	34.7143	0	164	65	24.1672	3410	0	0	37	0	8	0	0	0
2020	312	2020-07-22	25.2857	60	25	5.3	5.3	32.2857	0	4	31.5562	1	0	40	产钳	4.39	10.18	8.58	1	156	55	58	男	3650	3.82	0.76	1.15	2.34	4.35	6.42857	5.96	2.06	1.47	3.56	4.33	32.2857	0	156	55	22.6003	3650	0	0	40	0	3	0	0	0
2020	313	2020-07-29	24.7143	68.8	25	5.3	5.3	32.2857	0		31.5014	1	0	38	剖宫产	4.38	10.65	6.73	1	167	65	61	女	2580	3.94	1.09	1.48	1.93	4.6	7.28571	4.95	2.76	2.2	1.87	4.5	32.2857	0	167	65	23.3067	2580	0	0	38	0	-4	0	1	0
2020	314	2020-06-11	36.4286	63.1	36	5.3	5.3	32.8571	0		36.9479	1	0	39	自娩	4.19	10.43	7.59	1	160	55	59	男	3620	5.55	0.97	1.78	3.44	4.67	7	7.14	4.13	1.56	4.07	4.25	32.8571	0	160	55	21.4844	3620	0	0	39	0	4	0	0	0
2020	316	2020-07-21	26.4286	84.8	26	5.3	5.3	33	0	4.1	32.6411	2	1	38	自娩	5.21	11.84	8.73	1	168	78	82.3	女	3620	4.04	1.29	1.25	2.45	5.59	6.71429	5.44	2.45	1.39	3.14	4.75	33.4286	0	168	78	27.6361	3620	0	0	38	0	4.3	0	0	0
2020	317	2020-06-09	25.5714	26	74.5	5.3	5.3	33	0	3.7	31.1863	2	0	39	自娩	5.21	8.38	8.21	1	167	65	81	男	3980	3.84	0.8	1.64	2.01	5.4	8.57143	5.78	2.88	1.57	3.13	5.66	33.5714	0	167	65	23.3067	3980	0	0	39	0	16	0	0	0
2020	318	2020-06-19	24.1429	24	70	5.3	5.3	34	0	4	28.7178	1	0	37	剖宫产	5.27	9.57	7.61	1	160	67	72	男	2985	3.76	0.9	1.05	2.31	4.46	8.42857	6.25	3.09	1.59	3.77	4.44	33.4286	0	160	67	26.1719	2985	0	0	37	0	5	0	1	1
2019	319	2019-06-03	24.1429	93	24	5.3	5.3	34	1	3.9	38.3753	3	1	38	1	5.3	10.27	7.08	1	167	79	99	男	3185	5.64	2.24	1.66	3.13	4.9	11.8571	6.08	3.35	1.67	3.36	4.98	33.8571	1	167	79	28.3266	3185	0	0	38	0	20	0	1	1
2020	320	2020-07-02	24	73	24	5.3	5.3	34	0	4.6	41.5726	2	1	39	剖宫产	4.84	9.07	8.74	1	156	65	72	男	3510	4.94	3.61	1.63	2.36	4.45	10.7143	5.16	2.83	1.76	2.37	4.25	34.1429	0	156	65	26.7094	3510	0	0	39	0	7	0	1	0
2019	321	2019-07-18	24.1429	67	24	5.3	5.3	34	0	2.5	29.1151	1	0	39	4	4.55	8.96	9	1	157	63	73	男	3710	3.69	1.96	1	2.16	4.78	7.14286	4.91	5.37	1.46	1.37	4.27	34.1429	0	157	63	25.5588	3710	0	0	39	0	10	0	0	0
2019	323	2019-05-28	26.4286	64	26	5.3	5.3	34	1	3.7	30.5178	4	2	39	1	5.1	10.83	8.4	1	157	54.5	66	女	3210	4.17	1.21	1.67	1.99	4.99	7.57143	6.25	3.98	2.2	2.9	4.63	34.4286	0	157	54.5	22.1104	3210	0	0	39	0	11.5	0	1	0
2019	324	2019-07-12	24.5714	66	24	5.3	5.3	35	0	3.2	28.8548	1	0	39	4	4.64	8.94	8.56	1	160	62	72	女	3500	3.79	0.79	1.38	1.96	4.8	6.57143	5.09	2.46	1.75	2.44	4.48	34.1429	0	160	62	24.2188	3500	0	0	39	0	10	0	0	0
2020	325	2020-07-03	24.8571	50	24	5.3	5.3	35	0		32.0575	2	1	36	自娩	4.64	10.44	8.66	1	160	46	49.5	女	2070	4.68	0.59	1.87	2.37	5.15	7	8.41	2.72	2.34	5.16	4.13	34.4286	0	160	46	17.9688	2070	1	0	36	0	3.5	1	0	0
2019	326	2019-05-27	24.7143	68	24	5.3	5.3	38	0	3.6	34.1534	1	0	39	4	5.16	8.9	7.73	1	170	61	71	女	2880	4.61	0.81	1.88	2.08	5.22	8.28571	6.09	2.93	2.41	2.7	4.66	33.7143	0	170	61	21.1073	2880	0	0	39	0	10	0	0	0
2019	327	2019-07-19	26.4286	65	26	5.3	5.3	39	0	3.6	28.3863	1	0	40	1	4.11	10.01	7.77	1	160	60	65	男	3010	3.97	1.7	1.46	2.25	4.15	8	5.6	4.23	1.57	2.7	3.88	33.8571	0	160	60	23.4375	3010	0	0	40	0	5	0	1	0
2020	328	2020-07-22	24.1429	53.5	24	5.3	5.3	39	0		35.5479	1	0	40	自娩	4.92	11.7	8.54	1	157	49	57	男	3650	4.37	1.09	1.74	2.04	5.53	7.71429	6.54	3.65	1.69	3.03	5.19	34.2857	0	157	49	19.8791	3650	0	0	40	0	8	0	0	0
2020	329	2020-06-08	26.8571	57	26	5.3	5.3	40	0		35.2575	1	0	40	自娩	4.48	8.69	9.31	1	155	48	59	男	3460	4.38	1.14	1.87	2.02	4.19	9.42857	6.81	2.12	2.17	3.39	4.48	34.4286	0	155	48	19.9792	3460	0	0	40	0	11	0	0	0
2020	330	2020-07-18	26	59.5	26	5.3	5.3	41	0	3.6	31.8329	1	0	41	自娩	4.17	6.04	8.54	1	154	52.5	67.5	男	3640	4.06	1.2	1.37	2.04	4.85	8	6.07	2.41	1.88	3.07	4.2	34.4286	0	154	52.5	22.137	3640	0	0	41	0	15	0	0	0
2020	331	2020-07-10	26.7143	59	26	5.3	5.3	41	0	5.1	37.5397	3	0	41	剖宫产	5.14	8.3	5.86	1	160	42	61	男	3720	3.95	0.71	1.38	2.51	4.61	7.42857	5.45	3.46	1.39	2.75	4.76	34.7143	0	160	42	16.4062	3720	0	0	41	0	19	0	1	0
2020	332	2020-06-28	25	69	25	5.3	5.3	35	0	4.4	28.6575	1	0	38	自娩	5.29	10.45	7.02	1	163	66	69.5	男	3100	4.18	1.76	1.31	2.22	4.71	7.85714	5.38	3.07	1.8	2.46	4.83	35	0	163	66	24.841	3100	0	0	38	0	3.5	0	0	0
2019	333	2019-05-13	25.8571	76	26	5.3	5.3	38	0	3.8	32.4192	1	0	38	4	5.1	10.86	8.14	1	167	67	80	男	2930	3.52	1.52	1.14	1.96	4.76	9	6.08	4.93	1.52	2.66	4.84	34.8571	0	167	67	24.0238	2930	0	0	38	0	13	0	0	0
2019	334	2019-06-15	25	66	25	5.3	5.3	39	0	4.2	36.9726	2	1	39	4	4.28	9.82	9.72	1	160	62	69	女	3400	3.79	2.15	1.29	1.71	5.14	8.57143	4.42	3.57	1.77	1.32	4.47	35	0	160	62	24.2188	3400	0	0	39	0	7	0	0	0
2019	336	2019-07-15	24.7143	60.5	26	5.3	5.3		1		35.8795	3	0	40	4	4.39	10.16	8.64	1	167	52	62	男	3600	4.32	1.19	1.2	2.67	4.71	8.57143	6.4	3.47	1.54	3.7	4.33	32.5714	0	167	52	18.6453	3600	0	0	40	0	10	0	0	0
2019	337	2019-06-17	24.4286	65.5	24	5.3	5.3		1		40.6301	3	0	38	1	5.7	8.5	8.37	1	160	58.5	68	男	3765	4.48	1.28	1.57	2.34	5.15	9	6.63	2.51	2	3.71	4.54	32.7143	0	160	58.5	22.8516	3765	0	0	38	0	9.5	0	1	0
2019	338	2019-07-22	24.5714	62.6	28	5.3	5.3		0		33.0959	1	0	40	4	4.74	8.53	9.1	1	161	58	58	男	3640							6.67	2.78	1.54	3.68		32.7143	0	161	58	22.3757	3640	0	0	40	0	0	0	0	0
2019	339	2019-06-30	24.5714	57.5	28	5.3	5.3		0		34.7233	4	0	40	2	4.09	8.3	10.34	1	163	52	63	男	3440	3.7	0.98	1.48	1.76	4.94	8.85714	7.03	2.51	1.77	4.1	4.14	32.7143	0	163	52	19.5717	3440	0	0	40	0	11	0	0	0
2020	340	2020-05-26	25	68	25	5.3	5.3		0		34.9096	3	1	39	4	4.85	10.64	7.21	1	165	57	71	女	3410	4.76	1.16	1.55	2.94	4.83	9.42857	6.12	2.54	1.54	3.63	5.15	33	0	165	57	20.9366	3410	0	0	39	0	14	0	0	0
2019	341	2019-07-16	24.4286	69.5	27	5.3	5.3		0		29.7973	2	0	38	4	4.45	10.53	4.43	1	167	62	73	男	2500	4.37	0.75	1.7	2.38	5.07	7	6.73	3.37	2.04	3.36	3.95	33	0	167	62	22.231	2500	0	0	38	0	11	0	0	0
2019	342	2019-05-27	25	72	26	5.3	5.3		0		35.137	2	0	38	1	4.83	10.33	6.54	1	163	60	78	男	3900	3.85	0.92	1.83	1.4	4.88	8.14286	5.4	2.56	1.91	2.58	4.77	33.1429	0	163	60	22.5827	3900	0	0	38	0	18	0	1	0
2020	343	2020-07-15	24.5714	63.8	25	5.3	5.3		0		34.9315	3	1	40	自娩	4.19	10.32	8.26	1	169	59	82	女	3320	3.28	0.76	0.99	2	4.64	7.28571	6.33	1.7	1.72	4.08	4.61	33.2857	0	169	59	20.6575	3320	0	0	40	0	23	0	0	0
2019	344	2019-05-31	36.4286	73.3	37	5.3	5.3		0		32.7973	2	0	39	4	4.24	10.69	7.43	1	162	55	73.5	男	3930	4.8	0.67	1.56	2.95	5.3	6.42857	7.6	2.45	2.33	4.55	4.16	33.2857	0	162	55	20.9572	3930	0	0	39	0	18.5	0	0	0
2020	345	2020-06-10	24.2857	70.5	24	5.3	5.2	32	0	3.7	33.8247	2	1	39	自娩	4.5	9.94	8.5	1	163	64	72	女	3280	4	1.2	1.28	2.47	4.61	7.71429	5.16	1.99	1.63	2.69	4.15	34.5714	0	163	64	24.0882	3280	0	0	39	0	8	0	0	0
2019	346	2019-05-17	25.8571	57	25	5.3	5.1	32.5	0	6	31.3616	1	0	39	4	3.97	8.81	8.82	1	158	53	59.5	女	3080	4.31	1.1	1.74	2	4.3	8	7.53	2.8	2.21	4.39	3.67	34.5714	0	158	53	21.2306	3080	0	0	39	0	6.5	0	0	0
2019	347	2019-07-02	24.8571	68	25	5.2	5.4	36	0	3.9	35.9726	4	1	39	4	4.38	8.84	8.87	1	168	64	70	女	3330	4.3	0.89	1.44	2.18	4.91	7.57143	6.33	2.45	1.81	3.23	4.46	33.8571	0	168	64	22.6757	3330	0	0	39	0	6	0	0	0
2020	349	2020-07-24	25.2857	64.5	25	5.2	5.3	35.5	1	3.8	24.6575	1	0	39	剖宫产	4.27	7.38	8.84	1	160	56	64	男	3505	4.32	1.17	1.12	2.74	4.41	8.42857	6.52	2.77	1.67	3.98	3.84	35.2857	0	160	56	21.875	3505	0	0	39	0	8	0	1	0
2020	350	2020-07-29	25.8571	76.5	26	5.2	5.3	38.5	0		41.5945	4	0	40	剖宫产	4.65	9.47	10	1	167	72	77.9	男	4065	3.67	2	0.94	1.96	4.9	10.2857	4.94	4.85	1.16	1.85	4.44	34.4286	0	167	72	25.8166	4065	0	1	40	0	5.9	0	1	0
2020	351	2020-06-22	27.4286	83	27	5.2	5.25	34	0	3.9	29.8603	2	1	39	自娩	5.32	10.32	9.88	1	168	70	87	男	3720	4.52	2.53	1.62	2.2	4.29	10.5714	5.4	4.42	1.6	2.29	5.44	35.4286	0	168	70	24.8016	3720	0	0	39	0	17	0	0	0
2019	352	2019-06-12	25.8571	84	25	5.2	5.2	27	1	2.7	35.4164	4	1	38	1	4.59	10.65	8.37	1	170	76	87	女	2845	3.65	0.87	1.23	1.82	5.17	7.71429	5.48	2.27	2.18	2.39	9.17	34	0	170	76	26.2976	2845	0	0	38	0	11	0	1	0
2020	353	2020-07-12	25.5714	73.7	25	5.2	5.2	27	0	4.5	36.0247	1	0	36	剖宫产	4.08	10.21	9.29	1	160	69	70	女	2580	5.61	1.36	1.38	3.75	4.38	7.57143	7.05	2.93	1.76	4.47	4.71	34.5714	0	160	69	26.9531	2580	0	0	36	0	1	1	1	0
2019	354	2019-05-12	27.5714	27	92	5.2	5.2	28	0		26.9589	2	1	40	4	4.46	7.4	8.52	1	168	80	94	女	3450	3.32	1.28	1.08	1.62	4.73	7.71429	3.9	3.17	1.43	1.71	4.45	33.5714	0	168	80	28.3447	3450	0	0	40	0	14	0	0	0
2019	355	2019-04-26	26.2857	27	84.5	5.2	5.2	28	0	4.8	39.3562	4	1	38	4	5.46	11.22	8.43	1	163	77	84	男	3350	3.67	0.78	1.09	2.14	5.24	7.14286	6.62	2.09	2.01	3.72	4.8	33.5714	0	163	77	28.9811	3350	0	0	38	0	7	0	0	0
2019	356	2019-07-16	24.2857	75	24	5.2	5.2	28	0	3.3	43.3781	3	1	38	1	4.54	9.87	8.54	1	168	67	71	男	3550													0	168	67	23.7387	3550	0	0	38	0	4	0	1	0
2019	357	2019-04-26	25.5714	70	25	5.2	5.2	28	0	4.7	31.3562	1	0	37	4	5.12	11.05	6.13	1	160	66	70.5	男	2980	3.9	1.05	1.45	2.05	4.85	7.71429	5.52	2.96	1.7	3.05	4.7	33.8571	0	160	66	25.7812	2980	0	0	37	0	4.5	0	0	0
2020	358	2020-07-06	24.5714	53	26	5.2	5.2	28	0	3.9	31.0658	1	0	40	自娩	4.09	7.43	8.72	1	161	46	58	女	2960	4.94	0.77	1.55	3.14	4.28	8	7.02	2.83	1.81	3.82	4.28	34.4286	0	161	46	17.7462	2960	0	0	40	0	12	0	0	0
2020	359	2020-06-03	24.7143	53.3	24	5.2	5.2	28	0	4.1	32.1041	1	0	38	产钳	4.2	9.31	8.56	1	158	47	58	女	3160	4.65	0.91	1.67	2.78	4.36	8.14286	8.97	3.21	1.9	5.79	3.91	34.7143	0	158	47	18.8271	3160	0	0	38	0	11	0	0	0
2019	360	2019-05-28	25.7143	61.3	27	5.2	5.2	28	0	2.4	29.9014	2	0	38	1	4.01	10.99	8.19	1	165	55.5	61	男	3005	4.51	0.79	1.86	2.01	4.63	9.42857	7.86	3.12	1.81	4.88	3.57	34.7143	0	165	55.5	20.3857	3005	0	0	38	0	5.5	0	1	0
2020	361	2020-06-20	26.4286	71.6	26	5.2	5.2	28	0	2.2	32.7973	1	0	40	自娩	4.74	9.01	9.28	1	170	63	65	女	3570	5.21	1.17	1.8	3.25	4.16	7.57143	6.92	2.73	1.59	4.22	4.26	34.8571	0	170	63	21.7993	3570	0	0	40	0	2	0	0	0
2019	362	2019-07-03	26.4286	28	63	5.2	5.2	29	0	4.1	36.7534	3	1	38	1	4.83	8.87	8.83	1	162	54	65	男	3370	4.35	2.29	1.86	1.82	4.83	13	5.37	3.77	1.7	2.39	5.14	33.4286	0	162	54	20.5761	3370	0	0	38	0	11	0	1	0
2019	363	2019-07-11	24.2857	59	27	5.2	5.2	29	0	4.3	28.5068	1	0	38	4	4.73	10.17	6.99	1	164	52	62	男	3090							6.08	3.28	1.67	3.29	4.1	34.2857	0	164	52	19.3337	3090	0	0	38	0	10	0	0	0
2020	364	2020-06-24	26	68	26	5.2	5.2	30	0	3.9	31.0658	1	0	40	剖宫产	4.46	9.14	8.56	1	155	60.3	67	男	3170	5.75	2.18	1.45	3.58	4.97	8.42857	7.03	4.38	1.74	3.54	4.09	34.4286	0	155	60.3	25.0989	3170	0	0	40	0	6.7	0	1	0
2019	365	2019-05-10	25	70	27	5.2	5.2	30	0	4.1	34.389	3	1	39	1	5.12	9.13	6.8	1	158	62	73	女	3305	3.19	0.98	1.57	1.1	5.11	9.71429	4.19	1.81	1.84	1.75	4.55	34.4286	0	158	62	24.8358	3305	0	0	39	0	11	0	1	0
2019	366	2019-06-17	30.8571	62.4	30	5.2	5.2	30	0	2.6	32.7205	3	0	36	1	4.04	10.85	8.41	1	162	59	68.5	女	3125	5.09	1.24	1.59	3	4.91	8.42857	6.83	3.08	1.93	3.66	3.79	34.5714	0	162	59	22.4813	3125	0	0	36	0	9.5	1	1	0
2020	367	2020-07-15	25.8571	66	25	5.2	5.2	30	0	4.1	37.9562	4	1	39	剖宫产	5.73	10.54	8.43	1	158	50	67.5	男	3630	4.84	1.39	1.42	3.03	4.27	8	4.9	4.93	1.11	2.01	4.76	34.8571	0	158	50	20.0288	3630	0	0	39	0	17.5	0	1	0
2019	368	2019-07-29	25.5714	61.5	28	5.2	5.2	31	0		40.2932	2	0	39	1	4.53	10.74	7.71	1	160	53	73	男	3375							5.3	1.94	2.18	2.4	4.52	31.2857	0	160	53	20.7031	3375	0	0	39	0	20	0	1	0
2020	369	2020-06-17	27.4286	68	29	5.2	5.2	31	0	4.5	37.0767	1	0	39	剖宫产	4.28	10.02	9.27	1	160	56	73.5	女	3270	4.24	0.79	1.35	2.58	5	9.57143	6.05	2.53	1.55	3.42	4.57	34	0	160	56	21.875	3270	0	0	39	0	17.5	0	1	0
2020	370	2020-07-22	24.5714	65.1	24	5.2	5.2	31	1	4.4	30.0301	1	0	39	自娩	4.5	11.79	10.36	1	172	58	63	女	3230	3.75	0.55	1.4	2.14	4.81	6.71429	5.98	2.13	1.82	3.31	4.28	34.5714	1	172	58	19.6052	3230	0	0	39	0	5	0	0	1
2020	371	2020-07-12	25.8571	54	26	5.2	5.2	31	0		30.6137	1	0	38	自娩	4.72	9.69	9.34	1	165	50	58	男	2950	4.98	1.83	1.34	3.1	4.84	7.71429	8.18	4.44	1.66	5.15	3.97	34.8571	0	165	50	18.3655	2950	0	0	38	0	8	0	0	0
2020	372	2020-05-03	30.2857	71.5	29	5.2	5.2	31	0		31.137	1	0	37	4	4.75	10.09	6.63	1	163	66	77	女	3000	2.85	0.95	1.15	1.44	4.76	10.2857	4.01	2.39	1.28	1.92	4.38	35.5714	0	163	66	24.841	3000	0	0	37	0	11	0	0	0
2020	373	2020-06-17	24.8571	63.6	28	5.2	5.2	31.5714	1	3.3	21.5699	2	1	36	剖宫产	4.7	10.08	8.15	1	160	55	62	男	3180	4.6	0.93	1.51	2.76	4.82	6.85714	6.97	2.48	1.59	4.06	4.66	31.5714	0	160	55	21.4844	3180	0	0	36	0	7	1	1	0
2020	374	2020-07-17	26.1429	66.5	26	5.2	5.2	32	0		40.9425	4	2	37	剖宫产	5.14	5.55	7.14	1	165	50	74	女	3150	4.25	1.07	1.78	1.88	4.17	10.4286	5.74	2.14	2.38	2.67	4.05	34.1429	0	165	50	18.3655	3150	0	0	37	0	24	0	1	0
2020	375	2020-06-10	26.4286	51	27	5.2	5.2	32	0	3.9	32.663	1	0	39	自娩	4.35	6.91	9.85	1	163	45	57	男	3480	4.1	0.74	1.6	2.23	4.18	6.57143	8.52	3.24	2.39	4.79	4.08	34.8571	0	163	45	16.937	3480	0	0	39	0	12	0	0	0
2019	376	2019-06-11	26.4286	75	26	5.2	5.2	32	0		32.6822	2	1	38	1	4.87	9.67	9.32	1	160	63	77	男	3665	3.37	1.23	1.52	1.09	4.84	10	4.22	3.09	1.56	1.69	4.07	35.4286	0	160	63	24.6094	3665	0	0	38	0	14	0	1	0
2019	377	2019-05-16	26.5714	81	27	5.2	5.2	32	0	4.3	30.3808	1	0	39	4	5.16	6.92	6.79	1	160	60	80	男	3480	5.53	1.23	2.19	2.79	4.99	10.5714	7.01	3.11	2.3	3.56	4.56	35.5714	1	160	60	23.4375	3480	0	0	39	0	20	0	0	1
2019	378	2019-06-06	24	26	57.5	5.2	5.2	33	0		31.8082	1	0	40	4	4.25	10.53	8.96	1	165	51.5	59.5	男	3560	4.74	0.57	1.81	2.42	4.99	7.57143	6.53	1.77	2.09	3.63	4.02	33.5714	0	165	51.5	18.9164	3560	0	0	40	0	8	0	0	0
2019	379	2019-05-31	24.7143	24	51	5.2	5.2	33	0	3.6	27.6685	2	0	39	1	4.83	10.39	6.71	1	160	48	56	男	3075	3.79	0.99	1.68	1.58	5.21	8.57143	6.92	1.84	2.6	3.73	4.38	33.7143	0	160	48	18.75	3075	0	0	39	0	8	0	1	0
2019	380	2019-05-19	25	67	25	5.2	5.2	33	0	3.7	29.3123	1	0	38	4	4.72	9.4	8.57	1	153	64	68	男	2830	5.03	3.24	1.17	2.87	4.86	7.42857	8.23	9.45	1.37	3.51	4.43	37	0	153	64	27.3399	2830	0	0	38	0	4	0	0	0
2019	381	2019-07-28	26.7143	66	26	5.2	5.2	34	0	3.6	31.1753	2	0	39	1	5.48	11.46	8.48	1	155	56	62	男	4050	3.4	0.53	1.32	1.83	5.44	7.71429	5.25	1.37	1.67	2.92	5.16	34.1429	0	155	56	23.3091	4050	0	1	39	0	6	0	1	0
2019	382	2019-06-12	24	60.5	24	5.2	5.2	34	0	4.7	38.6329	2	1	38	4	5.32	11.37	8.52	1	160	65	64	女	2800	4.29	1.34	1.36	2.35	5.19	8	7.31	3.11	2.2	3.81	4.82	34.1429	0	160	65	25.3906	2800	0	0	38	0	-1	0	0	0
2020	383	2020-06-05	24.5714	67	24	5.2	5.2	34	0	3	47.0192	3	2	37	自娩	5.24	8.5	7.99	1	160	58	70	女	2670	5.02	1.44	1.46	3.01	5.09	10.5714	6.75	3.23	1.51	4	4.92	34.5714	1	160	58	22.6562	2670	0	0	37	0	12	0	0	1
2020	384	2020-06-05	24.5714	67	24	5.2	5.2	34	0	3	47.0192	3	2	37	自娩	5.24	8.5	7.99	1	160	55	70	女	2670	5.02	1.44	1.46	3.01	5.09	10.5714	6.75	3.23	1.51	4	4.92	34.5714	1	160	55	21.4844	2670	0	0	37	0	15	0	0	1
2020	385	2020-06-14	24.7143	55.4	24	5.2	5.2	34	0	4.1	30.6822	1	0	39	自娩	3.83	8.39	9.1	1	160	50	57.4	男	3620	4.03	0.85	1.36	2.32	4.64	7.71429	7.99	3.13	1.43	4.99	4.3	34.7143	0	160	50	19.5312	3620	0	0	39	0	7.4	0	0	0
2019	386	2019-05-06	27.7143	69.5	28	5.2	5.2	34	0	6	34.863	1	0	39	4	5.29	8.38	7.32	1	164	62	71	男	3050	3.79	0.96	1.3	2.04	5.02	8.57143	5.89	3.04	1.68	2.91	4.82	35.5714	0	164	62	23.0518	3050	0	0	39	0	9	0	0	0
2019	387	2019-06-20	24.8571	61	26	5.2	5.2	36	0		32.411	1	0	36	1	5.3	8.48	7.63	1	155	54	67.2	男	1840	4.18	1.52	0.88	2.84	4.82	6.85714	6.15	2.81	1.64	3.83	3.69	31.8571	0	155	54	22.4766	1840	1	0	36	0	13.2	1	1	1
2019	388	2019-07-25	24.7143	66.2	24	5.2	5.2	36	0	3.8	35.3151	5	1	39	1	4.31	10.47	7.37	1	158	60	71.5	女	3305	4.3	1.06	1.45	2.5	4.82	7.71429	6.35	2.42	1.93	3.69	4.29	34.1429	0	158	60	24.0346	3305	0	0	39	0	11.5	0	1	0
2020	389	2020-06-02	26.2857	81.5	27	5.2	5.2	36	0		28.3808	1	0	40	产钳	3.82	9.47	8.52	1	169	67.5	83	男	3780	4.34	0.88	1.82	2.11	4.54	7.14286	6.85	2.58	2.51	3.54	4.14	34.4286	1	169	67.5	23.6336	3780	0	0	40	0	15.5	0	0	1
2019	390	2019-07-22	25.4286	57.5	28	5.2	5.2	38	0	3.3	36.1589	1	0	38	2	4.65	10.2	6.94	1	163	59	62	男	3050	4.53	1.13	1.86	2.2	5.15	9.14286	6.82	1.99	2.76	3.13	4.95	35.4286	0	163	59	22.2063	3050	0	0	38	0	3	0	0	0
2019	391	2019-07-27	25.4286	53	26	5.2	5.2	39	0	3.3	35.7342	1	0	39	1	3.8	10.69	10.01	1	150	53	56	男	3390	5.37	1.99	1.4	3.32	4.63	8.28571							0	150	53	23.5556	3390	0	0	39	0	3	0	1	0
2019	392	2019-05-17	25.8571	74.5	27	5.2	5.2	39	0	3.6	31.7671	2	0	39	1	4.64	10.83	8.77	1	163	67	76	男	4000	3.67	1.26	1.21	1.92	4.58	6.71429							0	163	67	25.2174	4000	0	1	39	0	9	0	1	0
2019	393	2019-07-04	24.7143	82	24	5.2	5.2	39	0	3.3	39.5616	1	0	40	1	5.17	12.21	8.67	1	158	73	83	男	3270	6.24	2.65	1.56	3.73	4.94	8.57143	7.43	4.02	1.76	3.95	4.53	34.1429	0	158	73	29.2421	3270	0	0	40	0	10	0	1	0
2020	394	2020-05-19	25.8571	72.5	25	5.2	5.2	40	0	3.9	31.0822	1	0	40	4	5.16	4.42	5.94	1	158	58	81	女	3370	5.3	0.94	1.35	3.56	5.16	7.28571	6.42	3.09	1.8	3.74	4.67	33.8571	0	158	58	23.2335	3370	0	0	40	0	23	0	0	0
2019	395	2019-07-19	26.4286	65	27	5.2	5.2	33	0		32.5507	2	0	32	1	3.96	8.1	8.94	1	162	60	67.5	女	1660	5.17	1.08	2.22	2.4	4.41	7.28571							0	162	60	22.8624	1660	1	0	32	0	7.5	1	1	0
2019	396	2019-07-16	24.7143	92	25	5.2	5.2	26	0	3.9	35.3945	1	0	37	1	4.91	10.57	8.23	1	166	87	95	女	3610	5.35	1.62	1.66	3.36	5.22	9.28571	7.94	4.88	2.19	4.02	4.41	35.1429	0	166	87	31.5721	3610	0	0	37	0	8	0	1	0
2020	397	2020-06-17	24.2857	59.6	24	5.2	5.2	36	0		39.9288	5	0	39	剖宫产	4.39	10.92	7.75	1	165	54	67.4	男	3620	3	0.77	1.1	1.74	4.2	7.28571	5.59	4.07	1.32	2.6	4.69	34.2857	0	165	54	19.8347	3620	0	0	39	0	13.4	0	1	0
2019	398	2019-05-08	25.7143	74	29	5.2	5.2		0		35.4521	1	0	39	1	5.25	7.71	5.72	1	163	62	80	男	3435	4.15	1.18	1.59	1.99	4.62	9	5.58	2.76	1.96	2.94	5.48	32.5714	0	163	62	23.3355	3435	0	0	39	0	18	0	1	0
2019	399	2019-06-05	24.4286	53	27	5.2	5.2		0		31.3233	2	0	40	4	5.12	8.24	7.02	1	160	46.5	58	女	3650	4.5	0.93	1.68	2.12	5.48	9.28571	7.89	2.56	1.99	4.75	4.73	32.7143	0	160	46.5	18.1641	3650	0	0	40	0	11.5	0	0	0
2019	400	2019-05-06	27.8571	83.5	29	5.2	5.2		0		31.7918	3	1	38	1	5.26	10.42	7.85	1	158	62.5	88	女	3110	4.47	1.18	1.82	1.93	5.24	12.8571	4.04	2.46	1.66	1.66	4.92	32.8571	0	158	62.5	25.0361	3110	0	0	38	0	25.5	0	1	0
2019	401	2019-05-23	25.4286	62.4	25	5.2	5.2		0		27.6932	1	0	38	4	4.65	11.6	5.39	1	158	55	68	女	3370	4.15	0.92	1.32	2.49	4.67	7.71429	6.51	3.94	1.48	3.79	4.5	33.1429	0	158	55	22.0317	3370	0	0	38	0	13	0	0	0
2019	402	2019-07-22	26.4286	49.5	26	5.2	5.15	36.5	1		44.463	1	0	39	1	5.56	13.05	12.55	1	150	44	50.5	男	3430	5.02	1.98	1.43	3.19	4.87	8.57143	5.18	4.27	1.22	2.24	3.48	34.4286	0	150	44	19.5556	3430	0	0	39	0	6.5	0	1	1
2019	403	2019-06-10	27.4286	59	27	5.2	5.05	33	0	3.7	34.6164	1	0	39	1	4.3	10.31	8.01	1	155	51	63	女	3285	4.98	1.37	1.27	3.1	5.16	7.71429	5.92	3.99	1.71	3.17	4.35	34.4286	0	155	51	21.2279	3285	0	0	39	0	12	0	1	0
2019	404	2019-05-10	26.5714	59.5	26	5.2	5.05	33	0	3.9	41.7096	4	1	38	1	4.33	10.3	9.88	1	160	54.5	64	男	3735	5.65	1.63	1.83	3.09	4.23	8.85714	8.82	4.51	2.14	5.15	4.19	34.5714	0	160	54.5	21.2891	3735	0	0	38	0	9.5	0	1	0
2020	405	2020-04-24	26	61	26	5.1	5.4	35.5	0	4	29.7945	1	0	39	1	3.91	8.17	9.38	1	165	49	68	女	3910							6.39	3.93	2.14	3.27	5.53	32	0	165	49	17.9982	3910	0	0	39	0	19	0	1	0
2020	406	2020-07-17	25.1429	88	25	5.1	5.25	35.5	0	4	37.5534	2	1	39	剖宫产	5.16	10.6	8.19	1	169	80	93	女	3375	3.46	2.56	0.98	1.67	4.7	11.8571	4.72	4.21	1.2	1.84	4.6	34.1429	0	169	80	28.0102	3375	0	0	39	0	13	0	1	0
2019	407	2019-06-06	23.4286	75	23	5.1	5.2	32.5	0	5.8	36.5973	3	1	39	1	5.42	8.25	5.72	1	161	75	78	男	3870	5.24	2.18	2.29	2.31	4.87	12.8571	7.34	3.16	1.97	4.08	4.19	34.7143	0	161	75	28.9341	3870	0	0	39	0	3	0	1	0
2019	408	2019-07-14	25	72	25	5.1	5.1	27	0	4.1	41.5836	7	1	38	1	4.81	9.47	9.73	1	160	66	75	男	3590	3.71	1.19	1.68	1.56	5.24	8							0	160	66	25.7812	3590	0	0	38	0	9	0	1	0
2019	409	2019-06-14	26.4286	81	27	5.1	5.1	27	0	3.5	39.2219	4	1	38	1	4.51	11.64	8.46	1	162	74	84	女	3370	4.01	1.63	1.38	1.9	4.93	7.28571							0	162	74	28.1969	3370	0	0	38	0	10	0	1	0
2020	411	2020-07-30	25.1429	58.6	25	5.1	5.1	27	0	4.1	29.6603	2	0	40	产钳	5.29	10.44	7.27	1	158	52	55	男	3420	3.26	0.78	1.43	1.5	4.76	6.85714	5.09	2.69	1.66	2.49	4.28	34.8571	0	158	52	20.83	3420	0	0	40	0	3	0	0	0
2019	412	2019-05-23	25.4286	64.5	25	5.1	5.1	27	0		34.811	1	0	37	4	4.87	10.13	6.9	1	163	56		女	2350	3.99	3.1	0.84	1.97	5.04	6	7.72	13.84	1.08	2.04	4.27	35.2857	0	163	56	21.0772	2350	1	0	37	0		0	0	1
2019	413	2019-06-02	24.1429	76	25	5.1	5.1	28	0	6.3	37.3726	3	1	38	4	5.38	7.66	6.33	1	162	57	79	女	3230	4.23	0.87	1.83	1.99	5.59	6.57143	5.7	2.58	2.02	2.97	5.03	33.8571	0	162	57	21.7193	3230	0	0	38	0	22	0	0	0
2019	414	2019-07-20	24.1429	55.5	24	5.1	5.1	28	0	3.9	31.5534	1	0	40	4	4.1	6.79	8.61	1	164	51	63	女	2990	3.85	0.92	1.39	2.04	4.47	7.71429	6.42	2.33	2.62	2.81	3.93	34.5714	0	164	51	18.9619	2990	0	0	40	0	12	0	0	0
2019	415	2019-05-20	26.4286	24	63	5.1	5.1	29	0	5.2	33.1644	3	0	38	4	4.77	9.22	8.66	1	165	55	66	男	3080	3.86	0.86	1.28	2.08	5.45	10.2857	5.77	2.58	1.46	3.42	4.69	33.4286	0	165	55	20.202	3080	0	0	38	0	11	0	0	0
2019	416	2019-06-22	25.8571	27	65	5.1	5.1	29	0	3.1	35.7397	2	1	40	4	5.15	8.85	8.12	1	158	55	66.5	男	3450	3.57	0.97	1.3	1.75	4.93	6.85714	6.07	3.15	1.47	3.5	4.12	33.7143	0	158	55	22.0317	3450	0	0	40	0	11.5	0	0	0
2019	417	2019-05-25	26.7143	65.5	26	5.1	5.1	29	0	3	31.526	2	1	40	1	5.54	9.72	6.25	1	162	60	70.4	男	3695	4.46	1.09	1.41	2.3	5.13	10.2857	5.43	2.47	2.06	2.56	4.41	34.8571	0	162	60	22.8624	3695	0	0	40	0	10.4	0	1	0
2019	418	2019-06-18	25.7143	57	27	5.1	5.1	29	0	2.6	35.3041	1	0	41	1	4.18	10.21	9.79	1	153	50	60	男	3210	4.41	1.03	1.71	2.05	4.74	9.85714	4.72	2.1	1.67	2.41	4.29	34.8571	0	153	50	21.3593	3210	0	0	41	0	10	0	1	0
2019	419	2019-06-03	24.4286	76	24	5.1	5.1	29	0	2.7	31.3753	2	0	36	1	4.2	6.72	8.5	1	160	69	80	女	2620	5.17	1.63	0.99	3.41	3.9	7.28571	5.84	3.73	1.38	3.34	3.83	35.7143	0	160	69	26.9531	2620	0	0	36	0	11	1	1	0
2019	420	2019-06-09	24.5714	78.9	25	5.1	5.1	29	0		31.7671	2	0	40	4	5.08	9.86	9.09	1	168	68	74	男	4260	3.93	0.88	1.33	2.16	5.11	7.28571	5.81	2.99	1.82	2.96	5.09	36.5714	0	168	68	24.093	4260	0	1	40	0	6	0	0	0
2020	421	2020-07-10	25.1429	56	26	5.1	5.1	30	0	4.1	31.537	3	0	40	剖宫产	4.75	8.41	8.56	1	152	46	51	男	4295	4.04	0.63	1.27	2.44	5.07	6.71429	6.7	2.43	1.64	4.03	4.67	31.8571	0	152	46	19.91	4295	0	1	40	0	5	0	1	0
2020	422	2020-06-03	25.7143	46	28	5.1	5.1	30	0	4.4	31.4055	3	1	39	自娩	4.69	9.44	8.56	1	158	40	50	男	3300	2.91	0.73	1.65	0.8	5.31	7.85714	5.95	2.53	1.86	2.84	4.15	34	0	158	40	16.0231	3300	0	0	39	0	10	0	0	0
2020	423	2020-06-30	25	57.5	25	5.1	5.1	30	0		33.5041	1	0	34	产钳	4.17	9.54	9.7	1	169	56.5	66	女	2770	5.54	1.64	1.31	3.4	4.58	7.42857	7.61	4.75	1.18	4.03	4.3	34.2857	0	169	56.5	19.7822	2770	0	0	34	0	9.5	1	0	0
2019	424	2019-07-02	27.2857	66	27	5.1	5.1	30	0	2.7	39.0795	3	1	37	1	4.73	10.67	7.9	1	160	58	68	男	2645	5.21	1.58	1.55	3.24	4.91	6.71429	6.48	3.49	1.73	3.67	4.19	35.4286	0	160	58	22.6562	2645	0	0	37	0	10	0	1	1
2019	425	2019-06-22	29.7143	51	30	5.1	5.1	31	1	3.3	30.8027	1	0	38	4	4.16	10.78	8.48	1	156	45.5	52	女	2560	4.29	1.33	1.86	1.84	4.67	8	5.96	2.44	2	3.05	3.84	34	0	156	45.5	18.6966	2560	0	0	38	0	6.5	0	0	0
2019	426	2019-07-13	24.4286	62.3	24	5.1	5.1	31	0	3.9	29.1014	1	0	40	4	4.5	10.31	8.25	1	161	53		女	3590	4.2	0.85	1.57	2.22	5.14	7.85714	5.61	2.85	2.04	2.62	4.52	34.1429	0	161	53	20.4467	3590	0	0	40	0		0	0	0
2020	427	2020-07-31	27.4286	70	27	5.1	5.1	31	0		36.7397	4	1	39	自娩	5.31	9.66	7.44	1	164	63	71	女	3610	4.45	0.99	1.63	2.51	4.41	12	4.95	1.72	1.58	2.8	4.23	36.4286	0	164	63	23.4236	3610	0	0	39	0	8	0	0	0
2020	428	2020-05-15	27.4286	27	52.5	5.1	5.1	32	0	5.3	32.937	1	0	39	4	4.46	9.38	8.83	1	158	47	55.5	男	3060	3.76	0.59	1.52	1.84	4.38	7.14286	6.07	2.75	1.83	3.16	4.01	33.4286	0	158	47	18.8271	3060	0	0	39	0	8.5	0	0	0
2020	429	2020-07-19	27.1429	54.5	27	5.1	5.1	32	0		31.8548	2	0	40	剖宫产	4.38	10.25	8.98	1	151	49	56.6	男	3095	3.59	0.76	1.33	1.91	4.59	7.28571	5.07	2.32	1.6	2.73	4.21	34.1429	0	151	49	21.4903	3095	0	0	40	0	7.6	0	1	0
2020	430	2020-07-05	27.1429	62	27	5.1	5.1	32	0	4.1	30.2137	1	0	40	剖宫产	4.11	10.08	7.24	1	163	60	61	男	3280	4.17	1.02	1.51	2.04	4.37	11	6.03	1.63	1.8	3.38	4.84	34.7143	0	163	60	22.5827	3280	0	0	40	0	1	0	1	0
2019	431	2019-07-26	24.8571	59.5	26	5.1	5.1	33	0	3.3	34.1425	4	0	37	4	4.43	10.47	9.35	1	155	51	60	女	2860	4.6	1.07	1.74	2.61	4.71	7.57143	5.86	2.56	1.93	2.83	4.32	33.2857	0	155	51	21.2279	2860	0	0	37	0	9	0	0	0
2020	432	2020-06-02	26	72	26	5.1	5.1	33	0		37.6274	2	1	38	剖宫产	4.57	10.72	9.4	1	157	70	72	女	3650	3.67	1.77	1.17	1.79	4.3	9.14286	6.29	3.74	1.77	3.15	4.48	33.4286	0	157	70	28.3987	3650	0	0	38	0	2	0	1	0
2019	433	2019-06-10	24	24	49.5	5.1	5.1	33	1	4.4	30.8247	1	0	39	4	5.13	8.67	7.77	1	150	43	52	男	2980	4.2	1.46	1.18	2.38	4.76	7.57143	5.88	2.47	1.72	3.09	4.31	33.5714	1	150	43	19.1111	2980	0	0	39	0	9	0	0	1
2020	434	2020-07-03	25	26	83.5	5.1	5.1	33	0	4.1	32.7671	2	0	40	自娩	5.14	8.93	7.73	1	161	75	82	男	3520	3.96	0.84	1.36	2.26	4.73	9.14286	4.9	2.49	1.54	2.35	4.7	33.7143	1	161	75	28.9341	3520	0	0	40	0	7	0	0	1
2019	437	2019-05-21	25.2857	69	25	5.1	5.1	34	1	4.4	42.3479	2	1	39	1	4.86	11.4	8.27	1	172	63	73.5	女	3480	3.88	0.86	1.48	1.8	5.22	10.4286	4.73	2.05	1.78	2.3	4.46	33.8571	0	172	63	21.2953	3480	0	0	39	0	10.5	0	1	0
2020	438	2020-06-04	25.2857	77	25	5.1	5.1	34	0		38.4027	3	1	38	剖宫产	4.89	7.26	9.01	1	168	70	84	女	4290	4.28	1.24	1.56	2.51	5.22	6.28571	5.67	4.68	1.51	2.15	4.6	34.2857	0	168	70	24.8016	4290	0	1	38	0	14	0	1	0
2019	440	2019-06-18	25.2857	54	25	5.1	5.1	34	0	3.3	37.8849	2	1	39	1	4.16	9	8.53	1	160	48	56	男	3245	5.02	1.39	2.24	1.93	4.5	8.14286	7.44	3.79	2.35	3.57	4.26	34.2857	0	160	48	18.75	3245	0	0	39	0	8	0	1	0
2020	442	2020-07-21	31.8571	61	35	5.1	5.1	34.7143	0	4.2	33.1507	1	0	39	自娩	4.77	10.86	9.64	1	167	53	56.5	男	3260	5.12	1.14	1.59	2.99	4.4	8.71429	5.84	3.07	1.67	3.01	4.38	31.8571	0	167	53	19.0039	3260	0	0	39	0	3.5	0	0	0
2019	443	2019-05-19	24.1429	24	73	5.1	5.1	35	0	2	40.2329	2	0	37	1	4.63	11.35	8.43	1	158	65	78	女	3375	4.85	1.57	1.67	2.43	4.33	10	5.69	3.4	1.87	2.62	4.75	33.4286	0	158	65	26.0375	3375	0	0	37	0	13	0	1	0
2020	444	2020-06-22	25	68.5	26	5.1	5.1	37	0	3.7	36.989	2	1	39	自娩	4	10.65	9.17	1	164	60.5		男	3770	3.3	0.87	1.25	1.79	4.07	7	5.79	1.62	1.71	3.24	4.12	33.4286	0	164	60.5	22.4941	3770	0	0	39	0		0	0	0
2019	445	2019-06-10	25.8571	73	27	5.1	5.1	38	0	2.5	35.2767	1	0	39	1	5.24	10.12	8.42	1	176	63	72	女	4005													0	176	63	20.3383	4005	0	1	39	0	9	0	1	0
2019	446	2019-05-31	24.2857	71.5	24	5.1	5.1	38	0	3.2	33.6822	1	0	38	1	4.54	10.44	7.67	1	166	60	72.5	女	3595	3.68	0.65	1.43	1.95	4.64	6.57143	5.1	2.44	1.79	2.39	4.6	33.8571	0	166	60	21.7738	3595	0	0	38	0	12.5	0	1	0
2019	447	2019-06-28	24.5714	74.5	24	5.1	5.1	31	0	2.9	30.526	2	0	39	1	4.17	9.32	9.38	1	165	67.5	76	男	3850	5.4	1.21	1.79	3.46	4.72	10.5714	7.08	3.01	2.16	3.78	4.24	34.5714	0	165	67.5	24.7934	3850	0	0	39	0	8.5	0	1	0
2019	448	2019-06-21	25.5714	76	28	5.1	5.1		0		35.0822	1	0	40	4	4.05	8.71	8.53	1	166	61	78	女	4060	5.29	1.59	1.46	3.03	4.62	7.57143	4.97	3.63	1.59	2.1	4.13	32.4286	1	166	61	22.1367	4060	0	1	40	0	17	0	0	1
2019	449	2019-07-02	24.8571	82	28	5.1	5.1		0		35.3233	1	0	39	4	4.66	10.78	7.14	1	160	77	85	女	3900	3.67	1.55	1.26	1.57	4.85	9	5.88	3.66	2.3	1.9	4.35	32.4286	0	160	77	30.0781	3900	0	0	39	0	8	0	0	0
2019	450	2019-04-30	25	81	25	5.1	5.1		1		31.1041	3	0	36	1	4.85	10.23	6.91	1	175.3	65	84	女	2600	3.45	0.57	1.33	1.84	4.95	7.57143	5.29	2.25	1.65	2.94	4.35	32.4286	0	175.3	65	21.1519	2600	0	0	36	0	19	1	1	0
2020	451	2020-07-15	25	73	25	5.1	5.1		1		29.7589	3	0	40	剖宫产	4.93	10.07	7.32	1	163	69	76	男	4625	4.51	1.49	1.26	2.62	4.8	7.57143	6.55	4.19	1.44	3.08	5.06	32.5714	0	163	69	25.9701	4625	0	1	40	0	7	0	1	0
2019	452	2019-06-11	24.5714	77	25	5.1	5.1		1		31.2959	1	0	38	4	5.86	9.28	8.71	1	158	62	77	女	2950	4.26	1.18	1.18	2.48	4.57	8.42857	5.63	4.28	1.31	3.19	4.82	32.5714	0	158	62	24.8358	2950	0	0	38	0	15	0	0	1
2019	453	2019-06-24	25.1429	60.5	25	5.1	5.1		0		31.3589	1	0	38	1	4.21	9.07	8.72	1	162	49	65	男	3370	4.42	0.97	1.39	2.06	4.7	8.42857	5.86	3.54	1.48	2.84	4.23	32.7143	0	162	49	18.6709	3370	0	0	38	0	16	0	1	0
2020	455	2020-06-17	24.5714	66.5	29	5.1	5.1		0		36.3589	2	0	38	剖宫产	4.38	9.11	8.51	1	155	53	72	女	3950	6.22	1.66	2.01	3.72	4.65	8	7.73	3.18	2.2	4.4	4.44	32.8571	0	155	53	22.0604	3950	0	0	38	0	19	0	1	0
2019	456	2019-06-12	25	71	26	5.1	5.1		0		29.1479	1	0	36	1	4.69	8.23	8.97	1	168	60	76	男	2435	5	1.73	2	2.28	4.56	12.5714	7.79	3.67	2.26	4	3.98	33	0	168	60	21.2585	2435	1	0	36	0	16	1	1	0
2020	457	2020-07-21	24.2857	74	24	5.1	5.1		1		25.611	1	0	40	自娩	4.34	9.67	9.69	1	172	64	74	女	3500	3.32	0.76	1.03	1.9	4.4	7.71429	5.21	2.05	1.42	2.85	3.96	33.1429	0	172	64	21.6333	3500	0	0	40	0	10	0	0	0
2019	458	2019-07-10	26.1429	48.4	26	5.1	5.1		0		35.726	3	0	39	1	5.13	6.93	6.93	1	155	44.5	50.5	男	3030	4.6	1.33	1.82	2.16	5.26	8.28571	7.01	3.59	1.99	3.58	3.84	33.1429	0	155	44.5	18.5224	3030	0	0	39	0	6	0	1	0
2019	460	2019-06-25	25.5714	26	72	5	5.25	35.5	0	3.7	25.6877	2	0	39	4	5.39	8	4.63	1	158	64.5	75	女	3290	4.33	0.83	1.3	2.65	4.45	7.57143	6.08	2.92	1.55	3.42	4.38	33.7143	0	158	64.5	25.8372	3290	0	0	39	0	10.5	0	0	0
2019	461	2019-06-09	26.4286	26	63	5	5.05	36.5	1	5.6	37.3671	1	0	39	2	4.87	9.09	8.83	1	161	52	68	男	2730	4.78	2.06	1.63	2.17	4.75	9.57143	6.67	3.51	2.03	3.52	4.11	33.4286	0	161	52	20.061	2730	0	0	39	0	16	0	0	1
2019	462	2019-06-03	24.4286	64.5	24	5	5.05	37	0	4.3	29.3671	1	0	40	4	4.28	8.24	9.28	1	162	54	68	女	3570	3.33	0.9	1.09	1.61	4.64	7.42857	7.69	3.27	2.3	4.42	4.1	34.1429	0	162	54	20.5761	3570	0	0	40	0	14	0	0	0
2019	463	2019-05-22	24.8571	72.4	26	5	5	27	0	3.6	37.8767	3	1	39	4	4.17	11.46	10.35	1	160	65	75	男	3230	2.98	1.02	1.23	1.29	4.11	7							0	160	65	25.3906	3230	0	0	39	0	10	0	0	0
2019	464	2019-06-11	24.4286	24	53.5	5	5	28	0	3.9	33.4137	1	0	40	4	4.28	10.23	8.02	1	160	48	58.3	男	3190	5.08	1.32	2.13	2.38	4.18	12	5.81	4.28	1.96	2.1	4.48	33.4286	0	160	48	18.75	3190	0	0	40	0	10.3	0	0	0
2019	465	2019-07-24	24	62.4	24	5	5	28	0	3.6	29.4932	1	0	38	2	4.74	11.06	7.58	1	163	50	69.5	男	3960	3.65	0.95	1.93	1.11	4.43	7	7.94	4.8	2	3.27	4.05	34	0	163	50	18.8189	3960	0	0	38	0	19.5	0	0	0
2020	467	2020-06-13	24.4286	55	24	5	5	28	0		34.4932	1	0	38	剖宫产	4.38	6.06	9.57	1	157	49.5	62	男	3650	4.17	1.19	1.46	2.37	4.62	7.57143	6.44	2.6	1.83	3.7	4.74	34.4286	0	157	49.5	20.082	3650	0	0	38	0	12.5	0	1	0
2019	468	2019-05-22	27	74.7	30	5	5	28	0		34.3945	1	0	38	2	4.26	11.43	8.55	1	173	66.5	72	男	3430	4.62	1.55	1.32	2.96	4.61	8.71429	6.4	4.24	1.62	3.14	3.92	35	0	173	66.5	22.2193	3430	0	0	38	0	5.5	0	0	0
2020	469	2020-07-23	25.7143	26	60.5	5	5	29	0	4.5	37.274	3	0	40	剖宫产	4.64	10.98	8.67	1	158	55	55	男	3260	3.34	1.54	1.38	1.29	4.83	9.28571	5.06	2.86	1.53	2.22	4.22	33.4286	0	158	55	22.0317	3260	0	0	40	0	0	0	1	0
2020	470	2020-06-25	25.8571	56	27	5	5	29	0		32.663	1	0	35	自娩	4.58	10.22	7.35	1	157	47	61.5	男	2340	3.76	0.74	1.45	2.08	4.96	9	5.79	1.85	1.65	3.58	4.45	31.2857	0	157	47	19.0677	2340	1	0	35	0	14.5	1	0	0
2019	472	2019-05-12	27.2857	68	28	5	5	29	0	3.8	38.0164	2	1	39	4	4.87	9.9	9.51	1	159	60	73	女	3130	4.93	1	1.81	2.7	4.8	9	7.98	3.15	2.04	4.94	4.59	34	0	159	60	23.7332	3130	0	0	39	0	13	0	0	0
2019	473	2019-07-30	24.2857	65	24	5	5	29	0	3.9	35.1425	1	0	38	1	4.58	10.9	9.83	1	165	62	69	男	2780	5.17	1.54	1.63	3.02	4.9	7.14286	6.11	2.32	2.15	3.07	5.6	34	0	165	62	22.7732	2780	0	0	38	0	7	0	1	0
2020	474	2020-06-18	26.7143	59	26	5	5	29	0		32.2164	3	0	39	产钳	5.25	7.56	6.51	1	168	59.5		女	3150	3.54	1.05	1.44	1.93	4.15	7	5.96	2.1	1.68	3.4	4.39	34.1429	0	168	59.5	21.0813	3150	0	0	39	0		0	0	0
2019	475	2019-05-26	25.1429	62.7	25	5	5	29	0	4.6	30.537	1	0	39	4	5.3	9.32	9	1	168	54	67	男	3420	3.76	1.08	1.83	1.45	5.14	8.14286	5.53	3.08	1.75	2.71	4.36	36.5714	0	168	54	19.1327	3420	0	0	39	0	13	0	0	0
2019	476	2019-05-06	25.8571	84	27	5	5	29	1		39.074	1	0	31	1	5.34	11.76	8.12	1	164	75	83.5	男	1550	4.44	2.39	1.37	2.03	5.4	7.71429							0	164	75	27.8852	1550	1	0	31	0	8.5	1	1	0
2019	477	2019-06-28	25.1429	66	26	5	5	30	0	2.6	38.8822	5	1	39	1	4.51	9.57	9.39	1	162	64.5	65.1	男	3400	3.62	1.04	1.03	2.08	5.49	6.71429							0	162	64.5	24.577	3400	0	0	39	0	0.6	0	1	0
2019	478	2019-06-18	25.1429	60.8	26	5	5	30	0	3.5	34.4466	2	0	39	1	4.88	9.61	10.19	1	158	52	62	女	3000	5.54	1.09	1.61	3.26	5.03	7.71429							0	158	52	20.83	3000	0	0	39	0	10	0	1	0
2020	479	2020-04-11	26.4286	63.25	26	5	5	30	0		37.4493	2	1	35	4	4.54	13.97	8.71	1	166	60	65	男	2530	4.95	1.11	1.58	2.85	4.19	7.85714	8.73	3.94	1.82	5.18	4.25	34.1429	0	166	60	21.7738	2530	0	0	35	0	5	1	0	0
2019	480	2019-07-31	27	55.5	29	5	5	30	1	4.4	29.7233	2	0	39	4	4.13	9.08	9.5	1	168	49	60	男	3240	5.02	1.22	1.66	2.9	4.55	12.1429	5.73	2.09	1.35	3.74	4.11	34.1429	0	168	49	17.3611	3240	0	0	39	0	11	0	0	0
2020	481	2020-04-25	26.2857	75	26	5	5	30	0		34.4849	1	0	39	2	5.45	10.79	8.02	1	163	55	76	女	3830	3.85	0.69	1.77	1.71	4.49	9.14286	5.9	2.46	1.77	3.24	4.92	34.2857	0	163	55	20.7008	3830	0	0	39	0	21	0	0	0
2019	482	2019-07-16	28.7143	60	28	5	5	30	0	4.4	25.737	1	0	40	4	4.68	10.69	10.07	1	157	50	63	女	3160							5.53	2.5	1.49	2.84	3.97	34.7143	0	157	50	20.2848	3160	0	0	40	0	13	0	0	0
2019	483	2019-07-03	26.5714	70	27	5	5	30	0	5.2	39.6055	2	1	39	4	4.36	7.98	9.18	1	162	62	74	男	3670	3.89	2.55	1.19	1.63	4.55	8.28571	4.37	3.86	1.39	1.74	4.1	35	0	162	62	23.6244	3670	0	0	39	0	12	0	0	0
2019	484	2019-04-29	26	77	27	5	5	30	0	5.3	37.6959	2	1	36	4	4.46	7.51	8.63	1	170	72	79	男	2660	4.25	0.79	1.66	2.03	4.86	8.28571	6.15	1.9	1.89	3.57	4.1	35.5714	0	170	72	24.9135	2660	0	0	36	0	7	1	0	0
2019	485	2019-06-04	23.4286	64	24	5	5	32	0		37.4438	1	0	39	1	4.87	7.52	8.56	1	165	54	77	男	3410	4.39	1.79	1.32	2.31	5.36	7.57143							0	165	54	19.8347	3410	0	0	39	0	23	0	1	0
2020	486	2020-05-20	24	68.4	24	5	5	32	0	3.9	39.389	1	0	39	2	5.18	10.19	10	1	164	62.5	65	女	3130	4.66	1.51	1.65	2.45	4.41	11.4286	5.65	2.83	1.71	2.78	4.4	34.4286	0	164	62.5	23.2377	3130	0	0	39	0	2.5	0	0	1
2019	487	2019-05-27	25.4286	57.5	25	5	5	32	0	4.4	33.4356	4	1	39	1	4.38	10.12	8.97	1	155	52	65	男	3800	5.23	1.07	1.96	2.79	4.68	12.7143	8.25	6.55	1.75	3.88	4.07	36.8571	0	155	52	21.6441	3800	0	0	39	0	13	0	1	0
2020	488	2020-07-09	24.5714			5	5	34	0	3.2	44.9973	6	0	38	剖宫产	4.76	10.9	9.15	1	160	59	75	女	3980	3.92	0.75	1.56	2.14	5.3	9	5.17	2.91	1.76	2.14	4.61	33.5714	0	160	59	23.0469	3980	0	0	38	0	16	0	1	0
2019	489	2019-05-23	28.2857	26	68	5	5	36	0	3.2	30.6082	2	1	39	1	4.83	13.02	8.66	1	159	59	70	女	3310	3.38	0.93	1.65	1.37	4.32	8	3.69	3.67	1.7	0.93	4.7	33.7143	0	159	59	23.3377	3310	0	0	39	0	11	0	1	0
2019	491	2019-07-29	24	59	24	5	5	39	0	3.9	30.8521	1	0	39	1	4.34	10.12	9.25	1	163	51	63	女	3435	3.61	1.55	1.15	2.06	4.86	6.28571	5.39	4.39	1.4	2.05	4.15	36	0	163	51	19.1953	3435	0	0	39	0	12	0	1	0
2019	492	2019-05-23	24.1429	55.8	24	5	5		0		28.8411	1	0	40	4	3.95	11.27	9.62	1	160	50	58	男	3770	3.64	0.86	1.52	1.7	4.54	7.57143	6.53	2.09	2.22	3.69	3.74	32.5714	0	160	50	19.5312	3770	0	0	40	0	8	0	0	0
2020	493	2020-05-14	27.7143	82	29	5	5		0		29.3781	2	0	38	2	5.35	9.13	7.42	1	166	66	81	女	3170	3.8	1.41	1.37	2.12	4.61	10.1429	5.1	3.24	1.22	2.48	4.76	32.8571	0	166	66	23.9512	3170	0	0	38	0	15	0	0	1
2019	494	2019-06-27	24.1429	63.1	24	5	5		0		32.0356	1	0	39	4	4.3	8.12	8.55	1	160	60	65.2	男	3770	4.08	0.77	1.39	2.28	4.73	7	5.43	3.03	1.64	2.59	3.82	33	0	160	60	23.4375	3770	0	0	39	0	5.2	0	0	0
2019	495	2019-07-01	27	80	27	5	5		1		41.0301	4	0	39	1	5.97	9.95	7.95	1	168	70	78	男	3740	5.3	1.9	1.08	3.43	5.15	7.14286	6.43	4.8	1.45	2.81	5.21	33	0	168	70	24.8016	3740	0	0	39	0	8	0	1	0
2019	496	2019-07-19	23.2857	69.5	24	5	5		0		25.4877	1	0	40	4	4.28	8.59	8.95	1	162	61	71	女	3120	4.6	1.24	1.6	2.41	4.68	6.85714	8.92	3.31	1.94	5.67	4.32	33	0	162	61	23.2434	3120	0	0	40	0	10	0	0	1
2019	497	2019-06-13	24	75	24	5	5		1		31.6438	1	0	39	1	4.52	10.62	8.3	1	158	64	80	男	3715	5.14	1.23	1.34	3.19	4.87	8.14286	6.29	3.25	1.79	3.53	4.33	33.1429	0	158	64	25.6369	3715	0	0	39	0	16	0	1	0
2019	498	2019-06-10	25	59	25	5	5		0		35.2356	3	1	37	4	4.27	8.53	9.35	1	158	51	62	男	3020	3.75	0.74	1.55	1.85	4.94	8.14286	5.37	2.64	1.99	2.58	4.75	33.1429	0	158	51	20.4294	3020	0	0	37	0	11	0	0	0
2020	499	2020-05-12	23.7143	53	24	4.9	4.9	27	0		33.6274	3	0	27	1	5.35	8.76	7.13	1	150	50	53	男	1145	4.41	2.23	1.71	1.75	5.27	7.85714							0	150	50	22.2222	1145	1	0	27	0	3	1	1	0
2019	500	2019-06-15	24.8571	78	24	4.9	4.9	27	0	3.8	40.6438	3	1	38	1	4.73	10.56	9.04	1	162	69	83	男	2965	5	1.01	1.4	2.92	4.37	7.71429	8.25	3.59	1.85	5.22	4.13	34.8571	0	162	69	26.2917	2965	0	0	38	0	14	0	1	0
2020	501	2020-07-23	25.4286	26	56.5	4.9	4.9	28	0	4	38.5479	1	0	39	产钳	4.64	10.67	9.18	1	158	47	61.5	男	2710	3.89	1.05	1.01	2.37	5.21	7.14286	4.14	4.11	1.33	1.39	5.03	33.7143	0	158	47	18.8271	2710	0	0	39	0	14.5	0	0	0
2020	502	2020-06-03	25.1429	69	26	4.9	4.9	28	0	4.2	31.6493	4	1	40	自娩	5.38	8.27	7.64	1	165	60	82.5	女	4170	4.41	1.97	1.31	2.09	4.44	7.28571	6.98	3.36	2.14	3.7	5.31	34.1429	0	165	60	22.0386	4170	0	1	40	0	22.5	0	0	0
2019	503	2019-07-17	25.8571	66	25	4.9	4.9	28	0		33.4932	2	1	34	1	4.74	9.43	8.68	1	160	62	61	男	2540	5.46	1.84	1.55	3.25	5.04	10.4286	3.63	2.08	0.98	1.59	5.57	34.1429	0	160	62	24.2188	2540	0	0	34	0	-1	1	1	0
2020	504	2020-05-16	25	59.85	25	4.9	4.9	28	0	3.7	31.1288	1	0	38	4	4.46	5.93	8.72	1	162	54	63	女	3270	4.31	1.05	1.28	2.6	5.23	9	4.96	3.4	1.23	2.43	4.64	34.7143	0	162	54	20.5761	3270	0	0	38	0	9	0	0	0
2019	505	2019-05-06	25.4286	68	25	4.9	4.9	28	0	4.1	36.0932	3	1	38	1	5.32	10.72	7.98	1	172	60	73	男	3855	5.24	0.72	1.67	3.15	4.79	6.85714	6.69	2.55	2.1	4.03	4.68	35.2857	0	172	60	20.2812	3855	0	0	38	0	13	0	1	0
2019	506	2019-05-14	26.4286	58	27	4.9	4.9	29	0	4.2	30.4795	2	0	39	1	4.5	8.16	9.17	1	163	46	65	男	3600	4.45	0.79	1.62	2.35	4.91	8.42857	7.44	2.17	2.1	4.56	4.06	33.2857	0	163	46	17.3134	3600	0	0	39	0	19	0	1	0
2020	507	2020-07-29	26.4286	81	28	4.9	4.9	30	0	3.1	35.2192	2	1	39	自娩	5.36	5.08	4.72	1	170	75	83	女	2950	4.24	1.05	1.46	2.32	5.49	7.42857	5.58	2.06	1.55	3.27	4.95	34.4286	0	170	75	25.9516	2950	0	0	39	0	8	0	0	0
2019	508	2019-07-07	25.7143	63	27	4.9	4.9	30	0		34.4904	2	1	40	4	3.96	10.86	10.84	1	163	55	64	男	3450	4.2	0.65	1.83	2.07	4.17	9.71429	5.75	1.77	1.89	3.22	4.07	35.8571	0	163	55	20.7008	3450	0	0	40	0	9	0	0	0
2019	511	2019-06-15	24.4286	53	24	4.9	4.9	32	0		28.3589	1	0	39	2	4.37	10.11	4.74	1	158	47.5	59.5	男	3120	2.84	0.66	1.44	0.94	4.96	7	6.65	2.65	1.81	3.9	4.38	34	0	158	47.5	19.0274	3120	0	0	39	0	12	0	0	0
2019	512	2019-06-17	24.4286	65.5	24	4.9	4.9	32	0	3.4	29.3918	1	0	38	4	4.13	10	7.21	1	169	58	70	男	3460	3.16	1.22	1.02	1.59	4.54	7.14286	4.37	3.04	1.46	1.84	3.75	34.4286	0	169	58	20.3074	3460	0	0	38	0	12	0	0	0
2020	513	2020-07-29	26.2857	55	26	4.9	4.9	32	0	3	32.1288	2	1	39	剖宫产	5.11	6.89	7.87	1	168	45	59.5	女	3255							5.86	2.19	1.58	3.75	4.62	34.8571	0	168	45	15.9439	3255	0	0	39	0	14.5	0	1	0
2019	514	2019-07-31	25	25	84	4.9	4.9	36	0	2.9	31.2904	3	1	39	1	4	8.22	8.7	1	165	65	89	女	3315	5.4	1.09	2.36	2.63	4.6	12.2857	6.55	3.24	2.52	2.83	4.2	33.7143	0	165	65	23.8751	3315	0	0	39	0	24	0	1	0
2019	515	2019-06-26	26.4286	49	26	4.9	4.9	37	0	3.7	36.3507	2	0	37	4	4.01	9.93	8.79	1	162	46	53	女	2520	4.73	1.29	1.91	2.31	4.09	12.8571	5.93	1.54	2.13	3.08	3.83	34.4286	0	162	46	17.5278	2520	0	0	37	0	7	0	0	0
2020	516	2020-06-29	26.7143	69	26	4.9	4.9	34	1	3.9	37.1425	4	1	39	剖宫产	4.7	8.37	11.74	1	160	62	73	女	3575	5.34	1.43	1.69	2.99	4.38	10.7143	5.36	3.51	1.66	2.38	4.21	35.1429	0	160	62	24.2188	3575	0	0	39	0	11	0	1	0
2020	517	2020-06-01	24.8571	59	24	4.9	4.9	36	0		29.8603	1	0	37	剖宫产	4.81	8.11	9.69	1	162	49	57	男	2725	3.82	0.67	1.63	2.11	4.27	7.85714	6.68	3.01	1.72	3.57	4.24	35.2857	0	162	49	18.6709	2725	0	0	37	0	8	0	1	0
2019	518	2019-05-26	25	55.5	27	4.9	4.9		0		30.3507	1	0	39	4	5.68	6.28	8.86	1	160	50	61.5	女	3570	4.31	1.19	1.85	1.81	5.18	7.71429	5.22	3.15	1.87	2.29	4.86	32.7143	0	160	50	19.5312	3570	0	0	39	0	11.5	0	0	0
2019	519	2019-05-18	26.7143	58.5	27	4.9	4.9		0		28.8247	1	0	40	4	4.16	10.58	9.79	1	161	53	64	男	3270	4.9	1.57	1.57	2.82	4.13	8.42857	5.62	3.32	1.58	2.95	4.46	33	0	161	53	20.4467	3270	0	0	40	0	11	0	0	1
2019	520	2019-04-25	27.4286	58.5	27	4.8	5	34.5	0		39.589	4	0	37	4	5.39	7.62	6.84	1	153	50.5	61.5	男	2760	5.18	1.72	1.21	3.31	4.74	7.85714	6.68	3.81	1.45	3.96		32.2857	0	153	50.5	21.5729	2760	0	0	37	0	11	0	0	0
2019	521	2019-06-04	26.2857	54.5	26	4.8	5		0		29.2767	3	0	38	1	4.36	10.1	7.63	1	164	53	56	女	3020	3.37	0.7	1.39	1.45	5.36	7.85714	4.85	1.83	2.05	2.14	4.06	33	0	164	53	19.7055	3020	0	0	38	0	3	0	1	0
2019	522	2019-07-02	24.1429	65	25	4.8	4.8	27	0	3.8	32.1315	1	0	39	4	5.41	9.12	5.93	1	161	62	72	女	3390	5.64	2.04	1.55	3.37	5.26	9.71429	7.21	5.07	1.95	3.44	5.12	32.2857	0	161	62	23.9188	3390	0	0	39	0	10	0	0	0
2019	523	2019-06-22	24.1429	62	25	4.8	4.8	27	0	4.1	27.811	1	0	37	4	5.13	8	6.65	1	158	56	65	女	2490	4.62	0.99	1.51	2.62	5.48	8.71429	6.62	3.02	2.06	3.32	5.31	33.8571	0	158	56	22.4323	2490	1	0	37	0	9	0	0	0
2019	524	2019-06-21	25.5714	73	25	4.8	4.8	27	0	6.2	38.074	2	0	39	4	5.15	10.58	9.93	1	163	64	75	男	2540							6.5	4.52	1.67	3.04	4.56	34	0	163	64	24.0882	2540	0	0	39	0	11	0	0	0
2019	525	2019-06-06	26.4286	64	28	4.8	4.8	28	0	4	32.8247	1	0	39	4	4.38	10.5	8.97	1	175	58	64	女	3350	3.77	0.84	1.78	1.25	5	9							0	175	58	18.9388	3350	0	0	39	0	6	0	0	0
2019	526	2019-06-18	25.8571	77	25	4.8	4.8	28	0	3.4	27.3836	1	0	38	4	4.65	10.07	7.36	1	166	72	78	女	3000	4.25	1.08	1.45	2.13	4.88	7.57143	6.86	3.96	2	3.51	4.31	34.8571	0	166	72	26.1286	3000	0	0	38	0	6	0	0	0
2019	527	2019-05-06	24.2857	65.5	24	4.8	4.8	31	0	3.9	36.1014	3	1	37	4	4.95	11.3	8.55	1	160	58	70	女	3470	3.97	1.55	1.63	1.63	4.6	10.2857							0	160	58	22.6562	3470	0	0	37	0	12	0	0	0
2019	528	2019-05-31	26.1429	50	27	4.8	4.8	31	0	4.2	30.7151	1	0	38	4	5.29	9.66	7.33	1	158	42		男	2760	3.67	0.8	1.25	1.9	4.83	7.57143	5.13	3.08	1.54	2.52	4.64	33.2857	0	158	42	16.8242	2760	0	0	38	0		0	0	0
2019	529	2019-06-30	26.4286	73.6	28	4.8	4.8	32	0	4.7	39.3479	1	0	40	4	4.35	11.42	9.28	1	168	70	71	男	3560	4.13	1.41	1.26	2.13	4.7	9	5.55	2.17	2.09	2.75	4.18	35.4286	0	168	70	24.8016	3560	0	0	40	0	1	0	0	0
2020	530	2020-07-01	26	53	26	4.8	4.8	33	0		27.9096	1	0	38	剖宫产	4.97	11.5	9.77	1	160	44	57	男	3555	5.3	0.97	1.81	2.86	5.07	9.42857	7.09	4.16	1.54	3.52	5.36	34.1429	0	160	44	17.1875	3555	0	0	38	0	13	0	1	0
2020	531	2020-07-08	25.2857	64	26	4.8	4.8	34	0	4.3	38.5288	1	0	40	剖宫产	5.59	9.26	7.66	1	162	52	67	女	4005	4.7	1.63	1.14	3.22	4.84	7.57143	7.24	10.07	1.42	1.86	5.2	33.4286	0	162	52	19.8141	4005	0	1	40	0	15	0	1	0
2020	533	2020-07-21	25	57.5	25	4.8	4.8	35	0		39.8904	4	1	38	剖宫产	4.27	7.89	8.62	1	166	53	59.8	男	3260	4.33	0.97	1.75	2.16	4.95	7.42857	6.26	3.04	1.63	3.38	3.98	33	0	166	53	19.2336	3260	0	0	38	0	6.8	0	1	0
2020	534	2020-07-23	26.2857	70	26	4.8	4.8	35	0	4.7	30.063	1	0	40	自娩	4.28	6.36	8.97	1	162	60	75	男	3650	4.39	1.32	2.01	1.96	4.23	8.42857	6.38	3.66	2.33	2.9	4.01	34	0	162	60	22.8624	3650	0	0	40	0	15	0	0	0
2019	535	2019-05-31	26.1429	65	26	4.8	4.8		0		31.4575	1	0	40	4	4.58	9.32	10.43	1	164	56.5	67	男	3540	4.07	0.84	1.49	1.83	4.82	10.1429	5.82	1.61	1.81	3.35	4.07	32.4286	0	164	56.5	21.0068	3540	0	0	40	0	10.5	0	0	0
2020	536	2020-07-21	25.2857	61.6	27	4.8	4.8		0		28.9836	1	0	40	自娩	3.61	10.03	6.79	1	164	56	62	男	3160	3.47	0.75	1.48	1.74	4.29	7.28571	5.46	1.82	1.94	2.71	4.37	33.2857	0	164	56	20.8209	3160	0	0	40	0	6	0	0	0
2019	538	2019-06-12	24.5714	60	26	4.7	4.7	27	0		35.5726	4	1	38	4	4.68	10.47	8.36	1	158	54	52	女	3450	3.53	1.24	1.06	1.75	5.04	7.28571	5.39	4.84	1.47	1.78	4.67	35.5714	0	158	54	21.6311	3450	0	0	38	0	-2	0	0	0
2019	539	2019-06-23	24.8571	74	26	4.7	4.7	30	0	3.6	32.0521	2	1	39	4	4.77	8.75	9.05	1	164	70	80	女	3130	4.53	1.25	1.25	2.6	5.09	6.42857	7.24	2.91	1.83	4.44	4.07	34.1429	0	164	70	26.0262	3130	0	0	39	0	10	0	0	0
2019	540	2019-05-23	25.1429	51	25	4.7	4.7	30	0	3.7	28.6247	1	0	39	4	5.34	8.56	7.08	1	150	44	56	女	3090	3.66	0.89	1.22	2.15	5.13	7.57143	4.73	3.53	1.54	2.1	4.6	34.2857	0	150	44	19.5556	3090	0	0	39	0	12	0	0	0
2019	541	2019-05-29	25.7143	88	26	4.7	4.7	30	0		37.8329	3	2	38	1	4.64	8.34	8.81	1	170	83	90	女	4565	4.8	2.52	1.23	2.58	4.9	8.85714	5.41	4.61	1.69	2.15	4.46	35.5714	0	170	83	28.7197	4565	0	1	38	0	7	0	1	0
2020	542	2020-06-27	25	62.5	28	4.7	4.7	32	0	3.7	30.674	1	0	39	产钳	4.61	10.08	9.36	1	158	63	62.4	男	3680	5.32	2.87	1.35	2.84	5.27	12.2857	6.85	6.27	1.24	3.02	5.01	34	0	158	63	25.2363	3680	0	0	39	0	-0.6	0	0	1
2020	544	2020-06-08	24.7143	74.5	24	4.7	4.7	37	1	3.8	34.5726	1	0	39	自娩	5.77	10.88	7.24	1	170	70	78.5	女	3620	4.13	1.48	1.11	2.75	4.56	8.28571	6.61	3	1.32	3.88	4.2	34.5714	0	170	70	24.2215	3620	0	0	39	0	8.5	0	0	0
2019	545	2019-05-23	25	64	25	4.7	4.7	32	0	3.3	36.6685	2	0	39	4	4.78	10.05	7.61	1	160	57	66	男	3210	4.47	1.56	1.47	2.35	4.87	8.57143	7.83	4.51	1.64	4.53	4.24	37	0	160	57	22.2656	3210	0	0	39	0	9	0	0	0
2019	546	2019-07-31	25.4286	55.3	25	4.7	4.7		0		36.9753	1	0	39	1	4.47	10.18	9.29	1	166	50	58	女	3545							7.33	4.99	1.48	3.27		32.4286	0	166	50	18.1449	3545	0	0	39	0	8	0	1	0
2019	547	2019-05-26	24.4286	69	25	4.7	4.7		0		37.0411	2	0	39	4	5.22	9.88	6.46	1	176	60	77	女	4020	3.55	1.71	1.25	1.78	4.86	7.42857	4.88	7	1.25	1.43	5	32.5714	0	176	60	19.3698	4020	0	1	39	0	17	0	0	0
2020	548	2020-07-13	24.2857	67.8	24	4.7	4.65	34	0	3.8	33.7973	1	0	39	剖宫产	4.17	9.11	9.61	1	168	61	66	女	3230	3.89	1.26	1.23	2.04	3.99	9.85714	6.11	3.49	1.52	3.04	3.54	34.7143	0	168	61	21.6128	3230	0	0	39	0	5	0	1	0
2019	549	2019-07-12	24.4286	75	24	4.6	4.75	35	0	5.3	34.8466	1	0	40	1	4.43	6.76	8.81	1	172	68	77	男	3800	5.04	1.51	1.52	3.08	5.14	6.85714	6.13	3.41	1.84	3	3.95	33.8571	0	172	68	22.9854	3800	0	0	40	0	9	0	1	0
2019	550	2019-07-05	25.5714	52	27	4.6	4.6	28	0	2.3	40.7452	2	0	38	1	4.34	11.09	8.36	1	160	47	56	女	2650													0	160	47	18.3594	2650	0	0	38	0	9	0	1	0
2020	551	2020-07-28	26.8571	67	26	4.6	4.6	28	1	4.4	34.5151	2	0	38	自娩	5.14	8.25	6.97	1	166	63	70.5	女	3110	4.91	1.34	1.47	2.96	4.61	9.85714	5.78	2.3	1.74	3.42	4.22	34.8571	0	166	63	22.8625	3110	0	0	38	0	7.5	0	0	0
2019	552	2019-03-30	27.1429	68	28	4.6	4.6	30	0		40.2658	4	1	30	1	3.89	10.02	8.69	1	168	56	69	男	1905	3.54	0.79	1.72	1.29	4.9	7							0	168	56	19.8413	1905	1	0	30	0	13	1	1	0
2019	553	2019-06-01	24.4286	65	24	4.6	4.6	30	0	3.7	29.9123	1	0	39	4	5.29	4.45	8.22	1	160	57	72	女	2910	5.01	1.56	1.68	2.52	5.35	8.28571	7.48	5.01	2.24	3.55	5.18	34.2857	0	160	57	22.2656	2910	0	0	39	0	15	0	0	0
2019	554	2019-05-29	29.1429	65.4	30	4.6	4.6	31	0		29.6438	1	0	39	4	4.41	10.19	5.66	1	163	61	71.5	女	4150	3.73	0.87	1.33	1.88	4.89	10.2857	6.62	4.84	1.68	2.94	4.16	37.1429	0	163	61	22.9591	4150	0	1	39	0	10.5	0	0	0
2019	555	2019-07-07	27.5714	54	27	4.6	4.6	32	0		29.863	1	0	40	4	3.75	8.92	8.81	1	163	46	57	女	3520	4.02	0.94	1.34	2.24	4.53	6.85714	6.61	2.15	1.45	4.06	3.82	35.7143	0	163	46	17.3134	3520	0	0	40	0	11	0	0	0
2019	556	2019-05-22	29.2857	67.3	29	4.6	4.6	32	0		32.7425	3	0	40	1	4.45	10.4	6.37	1	156	57	74	男	3840	2.75	1.04	1.24	0.88	5.04	8.57143	5.61	3.7	1.93	2.22	4.77	36.4286	0	156	57	23.4221	3840	0	0	40	0	17	0	1	0
2019	557	2019-06-20	24.8571	47	25	4.6	4.6		1		35.0356	1	0	39	1	4.55	11.24	9.5	1	159	42.5	50	男	3125	2.96	0.28	1.45	0.97	5.25	6.85714	5.74	1.74	2.49	2.46	4	32.8571	0	159	42.5	16.811	3125	0	0	39	0	7.5	0	1	0
2019	558	2019-06-12	26.5714	61	39	4.6	4.55	32.5	0	3.4	34.3178	1	0	40	1	4.89	9.81	9.53	1	158	53	61	女	3180	4.76	1.92	1.24	2.67	4.93	7.57143	5.84	5.86	1.35	2.12	4.96	34.4286	0	158	53	21.2306	3180	0	0	40	0	8	0	1	0
2020	559	2020-05-13	27	70	27	4.5	4.6	33	0	2.9	28.4575	1	0	39	1	5.13	9.12	6.35	1	158	62	68	女	3490	3.87	1.23	1.31	2.49	4.72	8.57143	5.07	4.54	1.42	2.16	4.26	34.5714	0	158	62	24.8358	3490	0	0	39	0	6	0	1	0
2019	560	2019-07-22	24	70.7	24	4.5	4.5	27	0	4.6	43.6356	2	0	38	4	4.45	9.89	9.76	1	161	69	71.5	女	2800	6.09	1.38	1.98	3.6	5.07	6.71429	8.83	3.18	2.56	4.85	4.03	34.5714	0	161	69	26.6193	2800	0	0	38	0	2.5	0	0	0
2019	561	2019-06-08	25.8571	58	24	4.5	4.5	35	0	4.2	30.3671	2	0	40	4	5.17	6.52	6.52	1	158	53	62	女	3390	3.67	0.7	1.42	1.9	4.82	7.28571	5.82	1.86	2.12	2.96	4.11	35.8571	0	158	53	21.2306	3390	0	0	40	0	9	0	0	0
2019	563	2019-06-13	24.7143	59	26	4.3	4.3	30	0	4.2	29.8384	2	1	38	1	4.24	12.09	7.72	1	165	55	67	女	2665	3.74	0.95	1.48	1.93	4.85	7.85714	5.43	2.14	2.15	2.55	4.05	33.7143	0	165	55	20.202	2665	0	0	38	0	12	0	1	0
2019	564	2019-07-18	24.8571	71.9	25	3.8	3.8	29	0	3.8	33.0932	2	0	38	4	4.43	10.62	7.99	1	154	66	79	女	2860	4.67	2.54	1.15	3.07	5.56	8.57143	6.51	11.23	1.22	1.39	4.61	33.8571	1	154	66	27.8293	2860	0	0	38	0	13	0	0	1
2020	565	2020-05-21	24.4286	65	24		6.5	40	0		30.4603	3	0	40	1	5.64	11.4	8.02	1	170	59	70	男	4730	4.52	1.46	1.59	2.77	4.83	8.28571	5.74	3.47	1.69	2.6	5.46	34.4286	0	170	59	20.4152	4730	0	1	40	0	11	0	1	0
2020	566	2020-05-17	26.2857	67	26		6.3	36	0		32.7096	1	0	39	4	4.53	10.73	8.45	1	174	58	73	男	3800	4.54	0.9	1.82	2.09	4.41	8.57143	7.67	2.49	2.32	4.34	4.4	34.2857	0	174	58	19.1571	3800	0	0	39	0	15	0	0	0
2019	567	2019-06-25	25.7143	61	25		6.3	38	0	5.2	35.3178	1	0	39	4	4.74	11.06	8.24	1	160	56	71	女	2820	3.63	1.2	1.22	2	5.17	7	6.45	3.06	2	3.6	5.07	33.7143	0	160	56	21.875	2820	0	0	39	0	15	0	0	0
2020	568	2020-06-21	25.7143	73	27		6.25	35.5	1	4.6	36.7808	2	0	39	剖宫产	4.96	12.14	9.23	1	160	60	74	男	4435							4.78	2.19	1.6	2.24	4.53	33.8571	0	160	60	23.4375	4435	0	1	39	0	14	0	1	0
2019	570	2019-05-09	26.8571	73	26		6.2	37	1	4.7	31.2767	3	0	39	4	6.62	14.9	11.94	1	163	62	70	男	3490	5.09	2.19	1.08	3.02	5.09	11.2857	7.43	5.01	1.66	4.31	4.49	37.5714	0	163	62	23.3355	3490	0	0	39	0	8	0	0	1
2020	571	2020-07-01	24.8571	71	26		6.1	39	1	3.9	34.4767	2	0	39	剖宫产	4.98	11.02	11.28	1	161	61	66	男	3870	3.91	0.76	1.52	2.2	4.65	7.14286	6.25	1.88	1.81	3.58	4.64	33.8571	0	161	61	23.533	3870	0	0	39	0	5	0	1	0
2019	572	2019-06-24	24.5714	24	74		6.1	37	0	4.8	34.5562	2	1	38	1	4.77	5.52	8.55	1	165	72	75	女	2905	3.7	2.04	0.72	2.37	4.51	6.71429	4.47	3.25	1.4	2.08	4.41	33.5714	0	165	72	26.4463	2905	0	0	38	0	3	0	1	1
2020	573	2020-07-08	27.1429	69	27		6.05	34	1	3	41.4603	1	0	39	剖宫产	6.03	13.44	13.44	1	165	58	70	男	3770	4.7	1.37	1.14	2.68	5.21	8.57143	6.01	2.65	1.32	3.65	4.32	33.8571	0	165	58	21.3039	3770	0	0	39	0	12	0	1	0
2019	574	2019-07-17	26.1429	76	27		6	35	0		29.5507	1	0	39	1	4.53	10.44	10.02	1	165	67	78.8	男	3085	3.92	2.63	1.29	1.84	4.56	14	4.98	2.92	1.87	2.1	4.31	34	0	165	67	24.6097	3085	0	0	39	0	11.8	0	1	0
2019	575	2019-06-27	26.4286	58.5	26		6	38	0	3.7	34.6603	3	0	40	4	4.7	11.27	10.71	1	153	62	60	女	2880	4.98	1.49	1.15	3.23	5.31	10	6.57	4.58	1.51	3.29	4.62	34	0	153	62	26.4855	2880	0	0	40	0	-2	0	0	0
2019	576	2019-05-20	24.1429	44	25		6	35	0	2.8	36.8521	1	0	36	1	3.53	8.63	11.7	1	155	40	42	男	3140	5.27	1.85	1.41	3.17	5.01	9.57143	9.29	18.64	1.16	1.79	5.19	33.2857	0	155	40	16.6493	3140	0	0	36	0	2	1	1	1
2019	577	2019-07-10	26.2857	72.5	28		5.9	33	0		34.1342	1	0	37	2	5.01	10.04	7.06	1	157	70	72	女	2110	4.62	0.9	1.29	3.1	4.79	8.42857	5.07	2.55	1.92	2.3	4.45	35.8571	0	157	70	28.3987	2110	1	0	37	0	2	0	0	0
2020	578	2020-07-07	23.8571	62.4	23		5.9	35	1		29.7918	2	0	38	剖宫产	5.79	13.13	10.76	1	158	56	71.8	男	3480	4.3	1.94	1	2.71	4.67	6.42857	4.71	4.92	1.36	1.8	4.94	36	0	158	56	22.4323	3480	0	0	38	0	15.8	0	1	1
2019	579	2019-07-05	24.2857	67	24		5.9	35	0		39.3918	2	0	39	1	5.34	9.6	8.12	1	158	62		女	3330	5.82	3.82	1.35	3.47	4.63	10.4286	7.59	5.3	1.49	3.97	4.22	36.2857	1	158	62	24.8358	3330	0	0	39	0		0	1	1
2020	580	2020-07-27	25.2857	75	28		5.9	34	0	3.4	37.1671	6	1	39	剖宫产	5.87	10.89	9.34	1	170	68	76	女	3305	4.02	0.9	1.16	2.52	5.24	7.28571	5.53	3.09	1.36	3.3	4.5	35.2857	0	170	68	23.5294	3305	0	0	39	0	8	0	1	0
2019	581	2019-06-16	24.2857	75	27		5.9	36	0		31.2932	1	0	39	1	5.29	8.8	7.85	1	163	60	77	男	3325	4.28	1.2	1.4	2.11	4.63	8.42857	5.47	3.74	1.52	2.45	5.34	37.1429	0	163	60	22.5827	3325	0	0	39	0	17	0	1	0
2019	582	2019-06-05	24.7143	77.5	24		5.8	35	1	3.2	28.3233	2	0	38	4	5.77	10.16	9.9	1	166	71	80.5	男	3490	3.97	1.37	1.2	2.13	5.18	8.71429	4.97	2.88	1.42	2.42	4.68	33.8571	0	166	71	25.7657	3490	0	0	38	0	9.5	0	0	0
2020	583	2020-07-27	24.7143	92	25		5.8	37.5	0		40.9753	4	1	39	剖宫产	4.47	10.21	6.54	1	175	84	90	男	3410	3.79	1	1.49	1.88	4.65	8.57143	6.48	3.4	1.76	3.45	4.22	34.2857	0	175	84	27.4286	3410	0	0	39	0	6	0	1	0
2020	584	2020-06-22	26.7143	58	26		5.8	33	0		36.6	1	0	40	剖宫产	5.43	13.21	13.23	1	160	53	61	男	3120	4.58	2	1.12	2.94	4.96	8.85714	6.05	3.58	1.63	2.97	4.54	35.7143	0	160	53	20.7031	3120	0	0	40	0	8	0	1	0
2019	585	2019-07-08	25.2857	63.5	25		5.8	37	0	3.3	30.2795	2	0	40	4	4.51	11.8	11.7	1	173	56	68.4	男	3470	4.57	1.21	1.8	2.43	4.6	11.7143	7.93	5.35	1.61	4.3	4.64	36.5714	0	173	56	18.7109	3470	0	0	40	0	12.4	0	0	0
2020	586	2020-06-26	26.4286	73.9	26		5.8	37	1	3.6	27.5562	1	0	38	自娩	5.09	10.25	8.16	1	166	69	75	女	3080	4.78	2.25	1.27	3	4.75	7	5.9	3.18	1.68	2.79	3.91	34.8571	0	166	69	25.0399	3080	0	0	38	0	6	0	0	0
2020	587	2020-06-23	27.2857	62	27		5.75	36	0	3.1	40.4959	2	1	38	剖宫产	5.43	9.58	8.65	1	158	51	63	男	3325	3.67	0.81	1.59	1.72	4.75	7	7.39	1.99	2.34	3.86	5.28	34.8571	0	158	51	20.4294	3325	0	0	38	0	12	0	1	0
2019	589	2019-05-24	24.5714	72	25		5.7	38	1	5.6	30.4027	1	0	38	1	4.43	9.1	9.18	1	160	65	74	男	3070	4.98	1.48	1.38	2.75	4.56	8.71429	7	6.14	1.55	3.33	3.99	35.1429	0	160	65	25.3906	3070	0	0	38	0	9	0	1	0
2019	590	2019-07-06	24.2857	73.8	24		5.7	39	0		28.4521	2	0	39	1	5.19	7.54	5.87	1	158	67.5	78.5	男	3190	5.9	2.03	1	3.99	5.13	7	7.55	3.75	1.75	4.63	3.94	34	0	158	67.5	27.0389	3190	0	0	39	0	11	0	1	0
2020	591	2020-07-16	24.2857	65	24		5.7	38	1		27.3479	1	0	39	自娩	5.13	11.02	9.27	1	160	63	67	女	3160	4.9	1.8	0.97	3.19	4.91	7.28571	7.41	4.01	1.31	4.25	4.16	34.2857	0	160	63	24.6094	3160	0	0	39	0	4	0	0	0
2019	592	2019-06-17	25.7143	67	24		5.7	38	0	4.5	39.3781	2	0	40	1	4.5	10.1	10.89	1	168	63	72	女	3310	4.53	1.73	1.06	2.63	4.54	9.42857	6.05	3.6	1.61	2.95	4.54	35.5714	0	168	63	22.3214	3310	0	0	40	0	9	0	1	1
2019	593	2019-07-18	26.8571	69	27		5.7	36	0		31.4411	1	0	36	4	4.27	10.24	8.78	1	165	62	71	男	2300	5.02	1.57	1.51	2.85	4.16	12.2857	6.28	3.2	1.56	3.37	3.84	34	0	165	62	22.7732	2300	1	0	36	0	9	1	0	0
2019	594	2019-07-01	24.8571	63	27		5.7	38	0	4.9	23.6356	2	0	39	4	4.93	11.46	4.77	1	161	56	67	男	2720							4.44	3.5	1.72	1.58	5.52	35.1429	0	161	56	21.6041	2720	0	0	39	0	11	0	0	0
2020	595	2020-07-16	25.7143	64	26		5.7	40	0		33.3562	1	0	40	剖宫产	4.62	10.28	8.88	1	163	52	68	女	3650	3.62	0.89	1.28	2.1	4.64	7.14286	6.5	2.18	1.66	4.03	4.33	34.4286	0	163	52	19.5717	3650	0	0	40	0	16	0	1	0
2019	597	2019-06-03	26.4286	60	27		5.7	36	1	3.6	42.737	2	0	38	1	4.49	10.13	8.41	1	165	49	64.5	男	3270	5.44	0.83	1.94	2.83	4.83	6.42857	7.81	2.7	2.14	4.73	3.87	34.1429	0	165	49	17.9982	3270	0	0	38	0	15.5	0	1	0
2020	598	2020-06-24	24.2857	67.3	24		5.7	38	0	2.2	33.0192	2	1	39	剖宫产	4.22	6.49	8.63	1	170	57	75	女	3425	4.54	1.15	1.58	2.51	4.5	8.14286	4.5	1.7	1.61	2.24	4.07	35.2857	0	170	57	19.7232	3425	0	0	39	0	18	0	1	0
2020	599	2020-06-23	25.8571	66	27		5.7	39	0	4.7	31.4247	1	0	39	自娩	4.79	10.16	8.51	1	158	56	70	女	3200	4.69	1.3	1.77	2.32	4.8	10	7.41	4.95	1.62	3.74	4.27	35.4286	0	158	56	22.4323	3200	0	0	39	0	14	0	0	0
2020	600	2020-05-25	25.2857	53.5	28		5.7	39	0	4.6	28.3479	1	0	38	1	4.33	9.84	9.14	1	162	45	56.8	女	3020	5.12	2.76	1.69	2.49	4.15	10.4286	8.08	3.48	1.65	4.62	4.1	34	0	162	45	17.1468	3020	0	0	38	0	11.8	0	1	0
2020	601	2020-06-15	25.5714	66.1	28		5.7	34	0	4.6	28.926	1	0	39	剖宫产	4.87	8.44	8.66	1	169	56	66	女	3655	4.29	0.72	1.2	2.82	4.13	9.14286	8.51	3.59	1.37	5.35	4.6	34	0	169	56	19.6072	3655	0	0	39	0	10	0	1	0
2020	602	2020-07-29	26	76	27		5.65	35.5	0	3.3	36.8959	3	1	39	剖宫产	4.87	10.03	6.05	1	168	58	85	女	3095	5.11	0.8	1.98	2.57	5.06	9.71429	7.1	1.6	2.56	3.83	5.73	34	0	168	58	20.5499	3095	0	0	39	0	27	0	1	0
2020	603	2020-05-12	27.1429	64	20		5.65	33	0		37.9479	2	0	39	2	4.19	10.29	9.22	1	160	56	70.8	女	3630	5.32	1.03	1.73	3.18	4.58	6.71429	6.53	3	1.82	3.78	4.23	34.1429	0	160	56	21.875	3630	0	0	39	0	14.8	0	0	0
2019	604	2019-07-24	25.4286	84.5	25		5.6	33	0	3.6	36.7644	1	0	38	4	5.21	9.86	8.71	1	158	75	85	男	3350	4.41	1.85	1.2	2.83	5.12	8	5.49	4.61	1.32	2.22	5.07	33.8571	0	158	75	30.0433	3350	0	0	38	0	10	0	0	0
2020	605	2020-05-28	27.1429	74	27		5.6	35	1	3.3	33.6521	1	0	40	1	4.88	11.06	9.65	1	155	70	68	男	3415	5.65	1.72	1.09	3.96	5.14	8.71429	6.05	4.48	1.54	2.93	5.14	35.1429	0	155	70	29.1363	3415	0	0	40	0	-2	0	1	0
2020	607	2020-05-19	25	69	26		5.6	34	0		33.926	1	0	40	1	5.21	7.83	8.07	1	165	57.4	75	女	4220	4.21	0.76	1.59	2.15	5.18	7.85714	5.35	3.35	1.76	2.16	5.32	34.2857	0	165	57.4	21.0836	4220	0	1	40	0	17.6	0	1	0
2019	608	2019-07-05	26.2857	76.5	26		5.6	35	0	3.7	39.7589	3	0	39	1	4.95	9.36	8.62	1	168	67	81	女	3985	3.85	0.99	1.07	2.36	4.52	8.42857	6.65	3.34	1.46	3.69	4.32	35.2857	0	168	67	23.7387	3985	0	0	39	0	14	0	1	0
2020	609	2020-07-03	26.8571	70	26		5.6	39	1	2.6	39.4301	4	0	39	剖宫产	4.93	11.08	10.03	1	165	73	72	女	3765	4.26	0.81	1.38	2.74	5.44	6.85714	5.74	2.17	1.93	3.11	5.21	33.8571	0	165	73	26.8136	3765	0	0	39	0	-1	0	1	0
2019	610	2019-07-05	25.8571	77	26		5.6	39	0	4.7	28.7507	1	0	40	1	4.39	10.47	7.78	1	168	68.5	83	女	3410	4.39	1.39	1.56	2.3	5.34	8.85714	6.25	2.32	1.89	3.61	4.33	33.8571	0	168	68.5	24.2701	3410	0	0	40	0	14.5	0	1	1
2019	611	2019-07-03	24	65	24		5.6	34	0	3.6	40.6795	2	0	39	1	4.78	11.24	7.62	1	156	57	69	男	3035	4.54	1.76	1.58	2.37	4.93	8.85714	5.07	3.39	1.61	2.25	4.51	34.1429	0	156	57	23.4221	3035	0	0	39	0	12	0	1	0
2020	612	2020-06-28	24	72	23		5.6	34	0		34.7699	2	0	40	剖宫产	5.06	9.79	8.86	1	168	66	66	男	3430	3.6	0.79	1.54	1.77	4.73	7.14286	6.27	2.39	2.05	3.16	4.74	36	0	168	66	23.3844	3430	0	0	40	0	0	0	1	0
2019	613	2019-07-30	26.2857	89	27		5.6	36	0	4.4	27.0767	1	0	39	4	4.44	10.17	8.29	1	170	75	90	男	3140	4.87	0.8	1.74	3.01	4.46	7.28571	7.48	1.62	2.46	4.28	4.36	35.7143	0	170	75	25.9516	3140	0	0	39	0	15	0	0	0
2019	614	2019-07-11	26.7143	55.5	28		5.6	36	0	4.4	40.8356	1	0	38	1	4.59	12.81	10.09	1	160	50	57.5	男	3310	4.82	1.72	2.22	1.39	4.51	13.7143	6.67	2.72	2.51	2.49	3.96	34.2857	0	160	50	19.5312	3310	0	0	38	0	7.5	0	1	0
2019	616	2019-06-03	23.5714	69	23		5.6	39	1	3.8	36.9342	1	0	39	1	5.91	10.57	10.23	1	162	60	71	男	3965	3.97	1.52	1.26	2.04	5.17	6.57143	5.46	3.55	1.55	2.58	3.88	34.2857	0	162	60	22.8624	3965	0	0	39	0	11	0	1	0
2020	617	2020-07-22	26.4286	74	27		5.6	40	0	4.4	33.6849	1	0	39	剖宫产	4.91	11.58	8.07	1	163	53	79	女	3280	4.64	0.91	1.91	2.37	4.32	8.57143	7.28	3.02	2.04	4.04	4.24	34.8571	0	163	53	19.9481	3280	0	0	39	0	26	0	1	1
2019	618	2019-07-27	27.1429	97	29		5.6	35	0	3.9	34.7096	4	0	37	1	5.51	10.29	7.76	1	168	75	95	女	3390	5.24	1.89	1.81	2.68	5.52	7.71429	7.34	3.54	2.67	3.25	5.33	34	0	168	75	26.5731	3390	0	0	37	0	20	0	1	0
2020	619	2020-05-18	26.4286	82	28		5.6	36	0	3.6	39.9479	3	1	38	2	4.64	9.37	9.07	1	168	67	88.7	女	3100	3.93	1.05	1.21	2.17	4.42	8.14286	5.26	2.04	1.77	2.74	4.49	33.8571	0	168	67	23.7387	3100	0	0	38	0	21.7	0	0	0
2019	620	2019-06-22	27.4286	76	27		5.55	37	1	5.7	36.4849	1	0	40	1	5.93	8.44	7.63	1	163	65	80	男	3765	4.11	1.03	1.3	2.39	5.28	9.42857	6.79	3.65	2.17	3.46	4.82	34.8571	0	163	65	24.4646	3765	0	0	40	0	15	0	1	0
2020	622	2020-06-24	25.2857	65	25		5.5	34	0	3.1	36.5123	1	0	39	剖宫产	4.14	9.71	8.99	1	169	57	60	女	3565	4.27	0.95	1.66	2.3	4.57	7.71429	7.06	2.32	1.54	4.42	4.67	35.2857	0	169	57	19.9573	3565	0	0	39	0	3	0	1	0
2020	623	2020-06-24	25.2857	65	25		5.5	34	0	3.1	36.5123	1	0	39	剖宫产	4.14	9.71	8.99	1	169	56	60	女	3565	4.27	0.95	1.66	2.3	4.57	7.71429	7.06	2.32	1.54	4.42	4.67	35.2857	0	169	56	19.6072	3565	0	0	39	0	4	0	1	0
2019	624	2019-06-06	25.8571	60	25		5.5	38	0	4.2	40.4466	1	0	38	1	4.35	9.36	9.68	1	162	50	64	男	3355	5.55	1.65	1.59	2.95	5.01	6.85714	7.69	3.8	2.05	4.4	4.37	34.8571	0	162	50	19.052	3355	0	0	38	0	14	0	1	0
2020	625	2020-07-03	24.1429	62.5	24		5.5	34	0	3.8	40.6301	3	1	40	自娩	5.24	10.09	8.92	1	161	53.5	64.5	女	3200	4.23	0.71	2.17	1.61	5.11	9.14286	5.59	1.84	2.08	2.64	4.4	34.1429	0	161	53.5	20.6396	3200	0	0	40	0	11	0	0	0
2019	626	2019-07-14	25	68	25		5.5	34	1	3.9	33.6877	3	1	36	1	4.82	11.04	11.59	1	160	64	65	女	2765							5.27	2.99	1.69	2.64	5.62	34.8571	0	160	64	25	2765	0	0	36	0	1	1	1	0
2019	627	2019-06-24	24.5714	58	25		5.5	37	0	3.9	33.2986	3	1	41	4	4.98	8.6	10.1	1	164	58	71.5	女	4300	5.73	1.85	1.57	3.27	4.65	8.42857	5.16	6.3	1.41	1.7	4.5	34.1429	0	164	58	21.5645	4300	0	1	41	0	13.5	0	0	0
2020	628	2020-06-05	26	66	26		5.5	35	0		33.6164	1	0	37	剖宫产	4.65	10.27	6.79	1	155	56	68	男	2250	5.28	1.06	1.72	3.12	4.67	10.4286	6.11	3.18	1.91	3.12	4.22	34.5714	0	155	56	23.3091	2250	1	0	37	0	12	0	1	0
2019	629	2019-04-30	27.4286	65.5	29		5.5	36	0	3.2	33.4438	1	0	39	1	5.1	9.98	9.31	1	160	54	67	女	4130	4.14	1.12	1.17	2.32	4.6	9.28571	6.61	3.9	1.37	4.02	4.22	34	0	160	54	21.0938	4130	0	1	39	0	13	0	1	0
2019	630	2019-05-21	24.5714	67	34		5.5	38	0		35.274	1	0	38	4	4.18	10.03	8.07	1	160	55	68.5	男	3370	4.39	0.84	1.67	2.27	4.5	7.57143	4.89	2.06	1.74	2.42	3.56	34.1429	0	160	55	21.4844	3370	0	0	38	0	13.5	0	0	0
2020	631	2020-05-25	27.1429	27	64		5.5	39	0		41.4	4	1	39	1	4.76	9.81	9.13	1	157	56	62.5	男	3715	4.46	1.75	1.32	2.68	4.73	9.14286	7.5	4.71	1.46	3.82	4.93	33.5714	0	157	56	22.719	3715	0	0	39	0	6.5	0	1	0
2020	632	2020-07-12	26.8571	67.5	26		5.5	39	0		28.937	1	0	39	自娩	5.1	6.02	6.5	1	163	58	67	男	3600	3.93	1.07	1.44	2.04	4.76	7.85714	6.71	5.04	1.82	3.11	4.33	34.2857	0	163	58	21.83	3600	0	0	39	0	9	0	0	1
2019	633	2019-06-23	25	76	25		5.45	35.5	1	3.7	31.4932	1	0	39	1	5.19	6.54	8.33	1	164	67	80	女	3640	3.14	0.77	1.1	1.51	5	8.28571	4.23	2.13	1.46	1.83	5.14	34	0	164	67	24.9108	3640	0	0	39	0	13	0	1	0
2019	634	2019-07-08	25	85.6	25		5.4	36.5	1	4.8	39.0301	2	0	40	1	5.12	8.09	7.91	1	174	75	84	男	4300	4.39	1.18	1.61	2.4	4.74	11.7143	7	4.36	1.36	3.76	4.69	34.8571	0	174	75	24.7721	4300	0	1	40	0	9	0	1	0
2020	635	2020-07-25	25.8571	67	27		5.4	38	0	3.2	32.6767	2	0	40	产钳	4.19	10.8	8.56	1	161	58	62	男	3410	4.72	1.11	1.39	2.93	4.47	7.57143	7.39	2.37	1.91	4.48	4.28	35	0	161	58	22.3757	3410	0	0	40	0	4	0	0	0
2020	636	2020-06-29	25.4286	62	25		5.4	32	1		32.3479	1	0	35	剖宫产	5.16	9.7	9.23	1	161	55	64	男	2610	3.32	0.96	1.42	1.45	4.91	7.42857	5.55	2.92	1.49	2.74	5.44	35	0	161	55	21.2183	2610	0	0	35	0	9	1	1	0
2019	637	2019-05-09	24.5714	81	24		5.4	34	1	3.3	41.4932	4	1	37	4	5.57	12.8	9.74	1	160	79	77	男	3070	5.17	2.45	1.28	3.03	5.45	6.85714	5.89	3.52	1.62	2.94	4.58	35.5714	0	160	79	30.8594	3070	0	0	37	0	-2	0	0	0
2019	638	2019-05-27	24.8571	73.6	24		5.4	34	0	3.6	36.2082	2	0	38	4	4.46	11.37	9.1	1	160	60	69	女	3500	4.53	1.8	1.39	2.56	4.58	7.85714	6.8	6.39	1.34	3.03	5.76	34.8571	0	160	60	23.4375	3500	0	0	38	0	9	0	0	0
2019	639	2019-06-19	24.7143	24	59.8		5.4	36	0	3.5	31.4959	1	0	39	1	4.5	10.43	8.7	1	166	53	63	男	3850	3.39	0.46	1.33	1.64	5.39	6.71429	5.75	1.97	1.53	3.28	4.79	33.4286	0	166	53	19.2336	3850	0	0	39	0	10	0	1	0
2020	640	2020-05-08	26	59	26		5.4	40	0	4.3	30.7096	1	0	39	4	4.28	11.08	8.37	1	165	53		男	3400	4.08	0.91	1.6	2.05	4.55	9.57143	6.85	2.29	1.71	4.35	4.29	34	0	165	53	19.4674	3400	0	0	39	0		0	0	0
2020	641	2020-05-05	27.5714	70.2	27		5.4	39	0	3.2	29.2164	1	0	39	4	4.58	10.08	9.18	1	172	65	71	女	3100	4.75	2.02	1.42	2.44	4.51	9.71429	6.59	4.87	1.82	2.83	4.27	35	0	172	65	21.9713	3100	0	0	39	0	6	0	0	0
2020	642	2020-04-30	26.8571	71	27		5.4	33	0		37.6384	1	0	39	1	4.68	11.37	7.31	1	160	60	68	男	4365	4.21	0.91	1.68	2.2	4.71	9.57143	5.27	2.73	1.47	2.92	4.61	33.4286	0	160	60	23.4375	4365	0	1	39	0	8	0	1	0
2019	643	2019-07-11	25	78	26		5.4	35	0	3.9	37.9205	6	0	39	1	4.99	10.42	7.43	1	160	64	78	男	3325	3.57	1.7	1.46	1.63	4.41	10.8571	5.12	1.79	1.65	2.7	4.22	34.2857	0	160	64	25	3325	0	0	39	0	14	0	1	0
2020	645	2020-06-02	27.4286	70	27		5.4	37	0		26.9836	1	0	40	产钳	4.74	11.01	9.06	1	170	67	66	女	3830	4.53	1.01	1.45	2.94	4.8	9.42857	7.56	3.41	1.51	4.4	4.57	34.4286	0	170	67	23.1834	3830	0	0	40	0	-1	0	0	0
2020	646	2020-05-18	27.8571	27	68		5.4	33	0	4.1	32.5096	2	1	37	1	5.51	8.93	7.49	1	160	65	71.5	女	3115	2.97	0.69	1.25	1.36	4.97	6.71429	5.1	4.16	1.45	2.05	5.99	33.7143	0	160	65	25.3906	3115	0	0	37	0	6.5	0	1	0
2019	647	2019-07-08	24.4286	24	69		5.4	35	0	3.1	35.7534	2	1	39	1	5.22	8.47	8.41	1	160	58	74	女	3695	3.96	2.17	1.2	2.21	4.64	10.7143	4.37	4.62	1.3	1.63	4.84	33.7143	0	160	58	22.6562	3695	0	0	39	0	16	0	1	0
2020	648	2020-07-27	25.4286	56.1	27		5.4	36	0		32.389	1	0	39	自娩	4.53	10.8	5.95	1	168	51	61.6	男	3590	3.49	0.51	1.31	1.91	4.49	6.42857	5.65	2.06	1.78	2.88	4.04	34.4286	0	168	51	18.0697	3590	0	0	39	0	10.6	0	0	0
2020	649	2020-07-21	28.1429	62.7	28		5.35	35.5	0	3.7	27.3836	4	0	40	剖宫产	5.13	6.99	6.19	1	165	58	63	女	3070	3.49	0.52	1.72	1.42	4.7	10.1429	4.55	1.71	1.74	2.11	3.96	34.8571	0	165	58	21.3039	3070	0	0	40	0	5	0	1	1
2019	650	2019-06-10	26	65.7	26		5.3	35	0	4.4	35.474	3	1	39	4	4.64	11.56	8.69	1	165	59	71	男	3700	4.01	1.27	1.08	2.3	4.67	7.14286	5.59	3.25	1.6	2.73	4.71	34	0	165	59	21.6713	3700	0	0	39	0	12	0	0	0
2019	651	2019-07-28	26.4286	70	26		5.3	33	0	5.3	41.4301	3	1	37	4	4.24	8.64	8.59	1	160	68	72	男	3070	4.89	1.75	1.88	2.35	4.55	10.4286	6.65	3.51	1.8	3.44	4.61	33.7143	0	160	68	26.5625	3070	0	0	37	0	4	0	0	0
2019	652	2019-06-20	24.4286	57.8	24		5.3	33	0	2.2	33.6247	2	1	36	1	4.66	7.48	8.61	1	158	50	61	女	2875	3.93	1.66	1.38	1.97	4.67	8.14286	5.49	2.95	1.71	2.74	4.07	33.7143	0	158	50	20.0288	2875	0	0	36	0	11	1	1	0
2020	653	2020-05-18	24.5714	61	24		5.3	35	0		28.1096	1	0	38	2	4.12	10.74	7.79	1	160	52	63	女	3210	3.34	0.92	0.96	2.04	3.82	8.71429	5.57	2.97	1.27	3.18	4.01	34.2857	0	160	52	20.3125	3210	0	0	38	0	11	0	0	0
2020	654	2020-07-30	26	55	26		5.3	36	0	3.1	31.5479	2	1	40	产钳	4.47	10.06	8.15	1	160	52	62.5	男	3430	4.73	1.08	1.56	2.74	4.4	8.28571	7.28	3.14	1.76	4.34	4.07	34.1429	0	160	52	20.3125	3430	0	0	40	0	10.5	0	0	0
2019	655	2019-06-05	24.2857	62	24		5.3	37	0	3	29.1534	1	0	37	1	4.09	10.29	7.06	1	164	56	67	女	2630	5.41	0.99	2.29	2.49	4.29	9.42857	7.64	2.59	2.49	3.98	4.13	34.1429	0	164	56	20.8209	2630	0	0	37	0	11	0	1	0
2019	656	2019-06-28	26.2857	26	75		5.3	38	0	3.7	33.7507	4	1	38	1	4.65	10.06	7.74	1	162	58	87	男	3515	6.46	2.56	2.16	3.5	3.75	9.28571	7.38	3.26	2.64	3.78	4.2	33.4286	0	162	58	22.1003	3515	0	0	38	0	29	0	1	0
2020	657	2020-05-18	28.5714	71	28		5.3	39	0		31.3699	2	0	39	1	5.51	11.21	8.2	1	163	59	72	女	3140	4.11	1.57	1.1	2.5	5.19	7.42857	6.95	3.06	1.69	4.02	4.51	34.1429	0	163	59	22.2063	3140	0	0	39	0	13	0	1	0
2019	658	2019-07-16	25.7143	63	27		5.3	34	1		35.7534	4	0	39	4	4.71	11.45	9.82	1	175	60	65	女	3470	5.45	1.64	1.7	3.38	5.44	8.71429	7.2	3.57	2.08	3.95	4.37	34.1429	0	175	60	19.5918	3470	0	0	39	0	5	0	0	0
2020	659	2020-07-04	27.8571	28	60.4		5.3	36	0	4.1	29.7753	2	0	40	自娩	4.65	10.16	7.03	1	155	52.5	62	男	3510	4.19	1.17	1.56	1.93	4.66	8.71429	6.63	3.53	1.87	3.42	4.78	33.7143	0	155	52.5	21.8522	3510	0	0	40	0	9.5	0	0	0
2019	660	2019-07-29	24.2857	24	57		5.3	37	0	3.6	26.7397	1	0	39	4	5.1	9.1	7.25	1	164	52	63	女	3130	3.89	0.76	1.44	2.15	5.03	7.71429	6.55	2.34	1.74	3.9	4.29	33.4286	0	164	52	19.3337	3130	0	0	39	0	11	0	0	0
2019	661	2019-05-30	24.7143	65	24		5.3	36	0	3.8	28.0356	2	0	39	4	5.27	8.45	4.74	1	170	58	68	女	3150	4.22	1.09	1.88	1.59	5.11	9.42857	6.12	3.12	1.95	3.11	4.28	35.5714	0	170	58	20.0692	3150	0	0	39	0	10	0	0	0
2019	662	2019-06-26	24	50	24		5.2	36	0	3.8	27.4959	2	1	39	4	4.25	10.03	5.99	1	158	42	55	男	3480	3.65	1.55	1.58	1.58	4.49	11.2857	5.89	3	1.81	3	3.7	34	0	158	42	16.8242	3480	0	0	39	0	13	0	0	0
2019	663	2019-06-09	26.4286	60.5	27		5.2	40	0	3.8	40.6521	3	1	40	4	4.74	9.44	10.38	1	160	57	63.5	男	4140	3.57	1.98	0.94	1.75	5.39	7.57143	7.35	4.08	1.51	4.11	4.71	35	0	160	57	22.2656	4140	0	1	40	0	6.5	0	0	0
2020	664	2020-07-17	26.7143	58.5	26		5.2	35	0		29.9945	1	0	39	自娩	4.9	9.64	9.23	1	160	54	60.7	男	3030	3.62	0.91	1.72	1.45	4.61	8	6.25	2.46	2.24	3.13	4.86	34.1429	0	160	54	21.0938	3030	0	0	39	0	6.7	0	0	0
2020	665	2020-07-17	26.7143	58.5	26		5.2	35	0		29.9945	1	0	39	自娩	4.9	9.64	9.23	1	160	53	60.7	男	3030	3.62	0.91	1.72	1.45	4.61	8	6.25	2.46	2.24	3.13	4.86	34.1429	0	160	53	20.7031	3030	0	0	39	0	7.7	0	0	0
2020	666	2020-05-16	24	64	25		5.2	36	0	3.1	31.1945	1	0	39	1	5.06	11.24	10.27	1	160	59	63	女	3525	3.76	1.43	1.19	2.33	4.54	10	3.93	4.26	1.2	1.33	4.78	34	0	160	59	23.0469	3525	0	0	39	0	4	0	1	0
2019	667	2019-07-04	23	74.4	23		5.2	37	1	3.7	37.2301	3	1	39	1	4.85	12.09	10.45	1	167	70	77	女	3515	4.03	0.85	1.26	2.31	4.58	6.57143	5.43	2.57	1.88	2.59	4.62	34	0	167	70	25.0995	3515	0	0	39	0	7	0	1	0
2020	668	2020-06-17	24.2857	59.6	24		5.2	36	0		39.9288	1	0	39	剖宫产	4.39	10.92	7.75	1	166	54	67.4	男	3620	3	0.77	1.1	1.74	4.2	7.28571	5.59	4.07	1.32	2.6	4.69	34.2857	0	166	54	19.5965	3620	0	0	39	0	13.4	0	1	0
2019	669	2019-07-23	27.1429	54.5	27		5.15	37.5	0	3.8	33.7452	1	0	40	4	4.27	9.73	9.53	1	160	47	59.5	女	3610	4.95	0.72	1.88	2.74	4.27	11.5714	7.16	2.22	1.72	4.31	4	35	0	160	47	18.3594	3610	0	0	40	0	12.5	0	0	0
2019	670	2019-06-29	24.8571	59	24		5.1	36	1	3.6	31.4329	2	0	40	1	4.22	10.01	10.33	1	158	58	60	男	3330	3.68	1.25	1.15	2.15	4.31	8.85714	5.96	2.7	1.77	3.33	4.28	34.8571	0	158	58	23.2335	3330	0	0	40	0	2	0	1	0
2019	671	2019-05-25	26.5714	65	26		5.1	37	0	3.3	25.3781	2	0	39	4	3.95	8.47	9.04	1	163	55	65	女	3180	4.08	1.3	1.3	2.3	4.56	8.14286	7.9	5.53	1.85	4.06	4.24	35	0	163	55	20.7008	3180	0	0	39	0	10	0	0	0
2020	672	2020-07-22	24.4286	76	24		5.1	39	0	3.5	34.8219	3	0	40	自娩	4.79	11.1	7.91	1	162	66	77	男	3020	4.85	1.73	1.55	2.63	4.66	7.28571	5.82	2.71	2.18	2.66	4.37	35.1429	0	162	66	25.1486	3020	0	0	40	0	11	0	0	0
2019	673	2019-05-06	28	81	28		5.1	35	1	4.3	33.7562	1	0	39	2	5.86	10.89	9.43	1	155	77	78	女	3320	3.7	1.95	0.95	2.04	5.01	9.28571	6.09	2.7	1.73	3.35	5.09	34.8571	0	155	77	32.0499	3320	0	0	39	0	1	0	0	0
2019	674	2019-04-15	26.2857	79.5	26		5.1	37	0		38.7342	5	1	36	1	5.53	10.57	7.48	1	164	69	78	男	2075	4.48	1.58	1.67	1.93	5.59	12.7143	5.1	4.52	1.46	2.17	4.68	35.8571	0	164	69	25.6544	2075	1	0	36	0	9	1	1	1
2020	675	2020-06-16	25.2857	67	25		5.1	36.5	0		38.6795	2	1	38	剖宫产	4.45	8.26	9.73	1	166	60	72.5	女	2945	4.38	1.76	1.43	2.24	4.51	8.85714	6.67	5.53	1.46	2.86	4.12	34.2857	0	166	60	21.7738	2945	0	0	38	0	12.5	0	1	0
2020	676	2020-06-16	25.2857	67	25		5.1	36.5	0		38.6795	2	1	38	剖宫产	4.45	8.26	9.73	1	165	59.5	72.5	女	2945	4.38	1.76	1.43	2.24	4.51	8.85714	6.67	5.53	1.46	2.86	4.12	34.2857	0	165	59.5	21.8549	2945	0	0	38	0	13	0	1	0
2019	677	2019-06-27	25.7143	73.5	26		5	36	0		39.6767	3	1	0	1	4.91	10.43	8.25	1	169	63	78	男	4245							5.55	3.73	1.83	2.28	4.14	34.1429	0	169	63	22.0581	4245	0	1	38	0	15	0	1	0
2020	678	2020-07-13	25.4286	26	62.5		5	36	0	4.3	36.5863	2	1	37	自娩	4.64	8.51	8.77	1	155	55	62	男	2510	4.46	1.08	1.6	2.5	4.4	8.14286	6.89	3.31	1.33	4.23	4	33.4286	0	155	55	22.8928	2510	0	0	37	0	7	0	0	0
2020	679	2020-07-18	24.7143	68	24		5	31	0	3.1	33.9973	1	0	38	剖宫产	5.16	8	5.25	1	163	60	70	男	3170	3.56	1.1	1.02	2.07	5.5	6.71429	6.65	4.72	1.53	3.39	5	34.7143	0	163	60	22.5827	3170	0	0	38	0	10	0	1	0
2020	680	2020-05-26	24.2857	55.6	24		4.95	38	0	4.3	33.6904	1	0	39	1	4.82	10.33	7.53	1	158	49.5	57	女	3230	3.99	0.77	1.61	1.84	4.47	8	6.88	2.29	1.92	3.88	4.51	34.2857	0	158	49.5	19.8286	3230	0	0	39	0	7.5	0	1	0
2019	681	2019-07-24	26	66	26		4.9	37	0		37.4466	1	0	40	4	5.25	10.06	6.98	1	168	58	73.5	女	3670	3.52	0.85	1.84	1.37	5.09	9.85714	4.76	1.88	1.92	1.94	4.85	36.2857	0	168	58	20.5499	3670	0	0	40	0	15.5	0	0	0
2019	682	2019-06-28	24.5714	63.5	24		4.9	36	0	4.8	37.3671	2	0	39	1	4.17	8.82	8.67	1	157	61	70	男	3260	5.54	0.8	1.56	3.64	4.82	8.71429	6.91	3.18	2.22	3.55	4.29	35.5714	0	157	61	24.7475	3260	0	0	39	0	9	0	1	0
2020	684	2020-07-11	24	58	26		4.8	36	0	4.2	32.4658	2	1	40	自娩	4.13	8.89	9.06	1	162	52	62	女	3600	2.67	0.72	1.67	0.56	4.33	8.14286	5.49	3.17	1.96	2.04	4.37	34	0	162	52	19.8141	3600	0	0	40	0	10	0	0	0
2019	685	2019-05-29	24.5714	56	24		4.3	38	0	3.7	28.9096	2	0	39	4	5.25	6.56	6.96	1	158	49	61	男	3420	3.25	1.43	0.92	1.75	4.5	8.57143	4.34	6.15	1.1	1.14	4.29	34.1429	0	158	49	19.6283	3420	0	0	39	0	12	0	0	0
2019	686	2019-06-14	25.8571	62	27		4	40	0	4.9	35.5808	2	0	40	1	4.01	7.37	8.81	1	163	51	68	男	4375	5.53	0.92	1.47	3.3	4.78	8.42857	8.31	2.88	1.77	5.16	4.41	34.2857	0	163	51	19.1953	4375	0	1	40	0	17	0	1	0
2019	687	2019-06-06	23.5714	63	23				1	4.7	28.6849	3	0	39	4	6.92	9.87	9.87	1	163	55	64	男	2810	4.99	1.21	1.49	2.63	5.08	8.71429	7.27	2.93	1.73	4.12	4.65	34.5714	0	163	55	20.7008	2810	0	0	39	0	9	0	0	0
2019	688	2019-07-17	24	87	25				0	3.6	32.2767	1	0	36	4	4.66	10.66	9.11	1	163	80	90.4	女	2830													0	163	80	30.1103	2830	0	0	36	0	10.4	1	0	0
2019	689	2019-06-16	24.1429	65	24				0	5.8	39.4274	4	1	36	1	4.13	9.66	9.89	1	160	62.5	67.5	男	2570	4.3	1.3	1.3	2.75	5.07	8.14286	6.79	3.48	1.66	4.31	4.23	34.5714	0	160	62.5	24.4141	2570	0	0	36	0	5	1	1	0
2019	690	2019-06-16	25	52.5	25				0		34.6685	2	1	39	4	4.15	9.28	9.39	1	155	49.5	53	男	3630	4.38	2.08	1.4	2.22	4.73	7.85714	6.6	5.39	1.65	3.21	3.63	35.8571	0	155	49.5	20.6035	3630	0	0	39	0	3.5	0	0	0
2020	691	2020-07-11	24	53.5	24				0		33.4411	1	0	37	自娩	4.85	9.14	8.8	1	157	51	62	女	2710	4.45	0.52	1.4	2.89	5.19	6.71429	6.05	2.06	1.98	3.74	4.36	36	0	157	51	20.6905	2710	0	0	37	0	11	0	0	0
2019	692	2019-07-22	26.8571	95.2	26				0	4.4	34.3726	2	0	39	4	4.82	13.19	8.12	1	168	87	95.1	女	3700	4.19	1.37	1.26	2.63	5.35	6.71429	5.79	2.33	1.68	3.43	4.09	34.8571	1	168	87	30.8248	3700	0	0	39	0	8.1	0	0	1
2019	693	2019-05-30	25.1429	82	25				1		38.2082	3	0	27	4	5.27	10.96	9.45	1	171	72	77	男	1190	3.81	1.2	1.43	2.02	4.4	10.2857							0	171	72	24.623	1190	1	0	27	0	5	1	0	0
2020	694	2020-05-14	24	75	24				0	5.5	29.663	1	0	30	4	5.16	11.26	8.24	1	163	73	74	女	1390	4.08	1.36	1.32	2.41	4.92	8.14286							0	163	73	27.4756	1390	1	0	30	0	1	1	0	0
2020	695	2020-06-10	24	55	24				1	3.7	35.7945	3	1	35	自娩	5.2	12.49	11.8	1	153	52	60	女	2690	3.64	0.96	1.72	1.45	4.97	9							0	153	52	22.2137	2690	0	0	35	0	8	1	0	0
2019	696	2019-07-11	24	68	24				0		36.5808	2	1	37	4	4.73	11.41	8.58	1	162	63	72.5	女	2320	5.19	1.24	1.69	3.27	5.17	8.57143	6.78	2.67	2.47	3.55	4.42	31.8571	1	162	63	24.0055	2320	1	0	37	0	9.5	0	0	1
2019	697	2019-07-23	25.1429	74	25				0	4.4	30.1753	1	0	39	4	4.68	10.3	10.71	1	165	68	76.5	男	3310	4.04	0.86	1.41	2.35	4.96	8.14286	5.24	2.42	1.33	3.1	4.54	34	0	165	68	24.977	3310	0	0	39	0	8.5	0	0	0
2019	698	2019-05-30	24.1429	71	24				0	3.2	28.526	2	0	39	1	4.72	8.12	9.07	1	170	55	73	男	4220	4.06	2.04	1.6	1.58	4.64	7.85714	4.91	4.17	1.69	1.72	4.57	34.8571	0	170	55	19.0311	4220	0	1	39	0	18	0	1	0
2020	699	2020-06-11	24.1429	60.5	24				1		43.3342	1	0	35	剖宫产	4.57	11.97	10.83	1	158	52	56.5	女	2410	4.34	1.02	1.51	2.32	4.28	8.14286	5.61	1.75	1.52	3.38	7.32	32	0	158	52	20.83	2410	1	0	35	0	4.5	1	1	0
2019	700	2019-06-11	24.5714	79	24				0		34.1096	3	0	40	1	5.15	13.39	9.64	1	162	68	83	女	3020	4.45	3.22	1.16	2.24	4.92	8.42857	8.17	7.83	1.64	3.91	4.7	35.7143	0	162	68	25.9107	3020	0	0	40	0	15	0	1	0
2019	701	2019-06-17	24.4286	64	25				0	2.8	33.4712	1	0	40	4	4.27	10.19	8.44	1	160	60	145	女	3140	4.27	0.9	1.87	1.77	4.9	7.71429							0	160	60	23.4375	3140	0	0	40	0	85	0	0	0
2019	702	2019-05-26	25.2857	79	25				1		28.6493	1	0	39	4	4.64	10.52	8.67	1	170	76	82.5	男	3660	5.36	1.25	1.27	3.71	5.17	7.28571							0	170	76	26.2976	3660	0	0	39	0	6.5	0	0	0
2019	703	2019-07-18	24.7143	46	24				0	5.3	33.5068	2	1	38	4	4.75	9.7	9.44	1	157	40	75	男	2940	3.86	0.72	1.71	1.71	5.14	6.71429	5.61	2.47	1.88	2.83	4.36	34.7143	0	157	40	16.2278	2940	0	0	38	0	35	0	0	0
2020	704	2020-07-27	25.4286	65.5	26				0	3.4	36.3205	5	1	39	剖宫产	4.21	8.64	8.94	1	160	53	71	男	3360	3.59	1.87	1.38	1.42	4.24	10	5.33	3.76	1.73	2.41	4.53	33.8571	0	160	53	20.7031	3360	0	0	39	0	18	0	1	0
2019	705	2019-06-15	24.5714	69	24				0	2.6	27.0384	1	0	39	4	5.14	8.86	8.68	1	165	58	70	男	3570	5.86	1.34	2.26	2.96	5.25	10.5714	6.71	4.41	1.86	2.99	5.19	34.5714	0	165	58	21.3039	3570	0	0	39	0	12	0	0	0
2019	706	2019-07-03	24.1429	64	24				0	3.8	29.8438	1	0	40	1	4.01	9.77	8.85	1	159	58	68	女	3465	4.63	1.75	1.28	2.55	4.3	8.42857							0	159	58	22.9421	3465	0	0	40	0	10	0	1	1
2019	707	2019-07-23	24.1429	60.5	24				0	4.6	34.811	3	0	40	1	4.49	10.32	8.38	1	162	50	59	男	4470							8	4.72	1.79	4.08	3.93	35.1429	0	162	50	19.052	4470	0	1	40	0	9	0	1	0
2019	708	2019-07-24	25	48.5	27				0	3.7	33.7479	1	0	37	4	4.09	11.95	9.36	1	160	42	52	男	2560	4.02	1.23	1.5	2.09	4.42	6.28571	7.02	2.69	2.11	3.97	4.44	33.2857	0	160	42	16.4062	2560	0	0	37	0	10	0	0	0
2019	710	2019-05-11	25.1429	27	61				0	3.9	29.4	1	0	39	4	4.68	11.54	9.89	1	160	57.5	61	女	3170	4.05	0.68	1.28	2.3	4.45	8	6.27	2.45	1.6	3.67	4.08	33.4286	0	160	57.5	22.4609	3170	0	0	39	0	3.5	0	0	0
2020	711	2020-07-28	25.5714	25	50.5				0	3.4	36.7452	1	0	39	剖宫产	4.29	11.4	9.4	1	158	42.5	59	男	3605	6.1	0.96	2.45	2.59	4.76	8	5.88	2.39	1.94	2.56	4.46	33.5714	0	158	42.5	17.0245	3605	0	0	39	0	16.5	0	1	0
2020	712	2020-07-05	26.5714	26	65				0	4.9	32.5836	1	0	40	自娩	4.6	12.8	9.06	1	165	61	65	女	3230	4.54	1.92	1.4	2.38	4.72	9.14286	7.32	3.78	2.07	3.64	4.16	33.5714	0	165	61	22.4059	3230	0	0	40	0	4	0	0	0
2020	713	2020-05-31	27.5714	27	63.4				0	3.9	31.7041	1	0	39	2	5.88	11.56	10.18	1	159	54	61	女	3230	4.6	1.49	1.26	2.97	4.95	9.28571	4.81	3.32	1.3	2.19	5.56	33.5714	0	159	54	21.3599	3230	0	0	39	0	7	0	0	0
2019	714	2019-05-21	25.5714	27	71				0	3	31.8603	3	1	39	1	5.23	9.34	5.42	1	166	60	80	女	3970	3.76	0.85	1.69	1.53	4.86	9.85714	4.51	1.62	1.6	2.4	5.2	33.5714	0	166	60	21.7738	3970	0	0	39	0	20	0	1	0
2019	715	2019-07-11	24.5714	24	76.6				0	3.2	33.9452	2	0	40	2	4.28	9.04	8.97	1	168	71.2	73.5	男	3800	5.75	1.67	1.67	3.42	4.32	11.1429	7.07	2.37	2.05	3.91	4.47	33.5714	0	168	71.2	25.2268	3800	0	0	40	0	2.3	0	0	0
2019	716	2019-06-13	26.4286	27	76				0	4.3	40.9699	4	1	39	1	4.91	10.48	7.96	1	165	68	81.5	女	3445	4.9	0.92	1.69	2.74	5.58	9.85714	7.56	2.15	2.39	4.29	3.95	33.5714	0	165	68	24.977	3445	0	0	39	0	13.5	0	1	0
2019	717	2019-07-01	27.2857	27	67				0	3.6	33.3945	1	0	38	1	4.38	10.13	6.07	1	167	58	69	男	3260	4.69	0.84	1.86	2.35	4.27	7.28571	6.69	2.39	2.34	3.38	3.83	33.5714	0	167	58	20.7967	3260	0	0	38	0	11	0	1	0
2019	718	2019-06-10	25.1429						0	3.3	35.8384	1	0	40	1	4.71	10.63	7.69	1	166	70	79	男	3215	4.33	1.65	1.04	2.49	4.78	8.71429	5.99	3.27	1.4	3.35	4.9	33.5714	0	166	70	25.4028	3215	0	0	40	0	9	0	1	0
2020	719	2020-05-29	25	25	67.5				0		34.6466	1	0	41	2	4.83	6.81	8.51	1	168	55	76	女	3660	4.99	1.62	1.55	2.68	4.81	8.28571	8.89	5.48	1.75	5.1	5.06	33.7143	0	168	55	19.487	3660	0	0	41	0	21	0	0	0
2019	720	2019-07-12	24.7143	27	63				0		27.274	1	0	39	4	3.95	8.48	9.23	1	172	58	64.5	男	4080	3.77	0.59	1.9	1.47	4.34	8.28571	6.04	1.72	2.17	3.26	4.26	33.7143	0	172	58	19.6052	4080	0	1	39	0	6.5	0	0	0
2019	721	2019-05-13	26.1429						0	2.7	27.7068	3	1	38	1	4.6	10.98	9.06	1	154	59	77	男	3525	4.25	1.58	1.43	2.23	4.89	6.57143	5.85	5.97	1.87	2.3	4.42	33.7143	0	154	59	24.8777	3525	0	0	38	0	18	0	1	0
2019	722	2019-07-14	23.5714	27	74				0	4.7	29.6822	1	0	40	1	5.11	7.35	6.47	1	158	64	78	女	3460	4.42	0.9	1.39	2.64	5.13	7.71429	6.21	3.22	1.94	3.36	4.53	33.7143	0	158	64	25.6369	3460	0	0	40	0	14	0	1	0
2019	724	2019-05-18	26.7143	26	65				0	3.6	38.537	3	1	38	4	4.02	7.99	8.93	1	158	55	70	女	3400	5.77	1.01	2.28	2.82	4.32	8.71429	9.68	2.84	2.57	6.12	3.79	33.7143	0	158	55	22.0317	3400	0	0	38	0	15	0	0	0
2019	725	2019-05-14	25.7143	26	83				0	4.1	35.5452	2	0	37	1	4.96	10.82	10.9	1	165	74	82	女	3380	4.78	1.8	1.71	2.24	4.89	9.14286	6.15	6.18	1.62	2.59	4.39	33.7143	0	165	74	27.1809	3380	0	0	37	0	8	0	1	0
2019	726	2019-07-18	26.1429	26	62				0	4.4	35.5616	2	1	39	1	4.16	8.78	8.53	1	158	53	66	男	3270	4.06	0.96	1.95	1.59	4.38	12	5.82	2.94	2.09	2.58	4.46	33.7143	0	158	53	21.2306	3270	0	0	39	0	13	0	1	0
2019	728	2019-06-08	25.8571	56.3	26				0		36.6356	6	1	39	4	4.89	10.09	8.66	1	160	52	59	男	3640							4.96	3.8	1.6	1.96	3.73	34.1429	0	160	52	20.3125	3640	0	0	39	0	7	0	0	0
2019	729	2019-05-27	24.4286	62.8	24				0	4.6	36.6904	2	1	39	4	5.31	9.75	8.26	1	170	54	65	女	3200	3.95	1.03	1.35	1.93	4.86	8.85714	5.61	1.98	2.06	2.82	4.02	34.1429	0	170	54	18.6851	3200	0	0	39	0	11	0	0	0
2019	730	2019-05-19	26	60.4	26				0	3.7	33.411	4	1	39	4	4.58	11.51	7.41	1	155	55	62	男	3180	4.77	1.56	1.57	2.73	4.71	9	5.83	3.3	2.2	2.44	3.83	34.1429	0	155	55	22.8928	3180	0	0	39	0	7	0	0	0
2019	731	2019-06-09	24.5714	62	24				0	2.9	28.4082	2	0	39	4	5.13	7.94	6.98	1	165	56	74	男	2740	3.89	1.17	1.28	1.96	5.58	7.42857	6.87	2.67	2.33	3.54	4.58	34.1429	0	165	56	20.5693	2740	0	0	39	0	18	0	0	0
2019	732	2019-07-23	24.1429	72.5	24				0	3.3	42.3151	3	0	37	1	5.22	9.77	6.96	1	166	67	82	男	2495	3.74	1.35	1.61	1.72	5.1	7.71429	5.57	2.94	1.75	2.66	4.31	34.1429	0	166	67	24.3141	2495	1	0	37	0	15	0	1	1
2020	733	2020-06-22	24.4286	58	25				0		38.1781	3	0	37	产钳	4.42	8.59	8.8	1	163	50	62	男	2720	4.31	0.82	1.61	2.3	4.16	8.57143	6.49	1.6	2.09	4.12	4.37	34.2857	0	163	50	18.8189	2720	0	0	37	0	12	0	0	0
2019	734	2019-07-03	25.2857	57.3	25				0	4.3	28.7726	1	0	40	1	5.42	7.07	8.05	1	158	46	65	女	4010	4.38	1.39	1.52	2.41	5.11	10.2857	5.64	2.79	1.6	3.32	4.96	34.2857	0	158	46	18.4265	4010	0	1	40	0	19	0	1	0
2019	736	2019-05-08	27.7143	67	27				0	4.2	37.1068	2	1	38	1	5.06	10.2	7.38	1	160	60	70	女	3260	4	2.03	1.41	1.78	4.61	7	5.11	3.88	1.57	2.13	4.57	34.2857	0	160	60	23.4375	3260	0	0	38	0	10	0	1	0
2019	737	2019-06-11	25.7143	83	25				0	3.7	34.5397	3	1	39	4	3.88	9.76	9.41	1	160	70	80	男	3150	3.13	0.43	1.15	1.57	4.61	6.42857	5.8	1.59	1.79	3.33	3.68	34.2857	0	160	70	27.3438	3150	0	0	39	0	10	0	0	0
2019	738	2019-06-29	25.2857	64	27				0		29.4959	1	0	37	4	4.36	9.83	8.79	1	165	63	64	女	3120	3.77	0.9	1.27	2.22	4.55	7.14286	4.8	2.79	1.65	2.39	4.06	34.2857	0	165	63	23.1405	3120	0	0	37	0	1	0	0	0
2020	739	2020-05-29	24.4286	52.5	24				0	4.8	35.3205	2	0	39	1	3.8	6.51	8.79	1	162	49	57	男	3475	4.21	1.22	1.74	2.08	4.81	7.28571	7.05	3.43	1.83	3.96	3.38	34.4286	0	162	49	18.6709	3475	0	0	39	0	8	0	1	0
2020	740	2020-07-07	25.7143	68	26				0		36.9753	3	1	38	剖宫产	5.18	9.74	9.39	1	159	61	71	女	2765	4.17	1.37	1.33	2.45	4.38	7.28571	6.09	2.89	1.69	3.28	4.59	32.5714	0	159	61	24.1288	2765	0	0	38	0	10	0	1	0
2020	741	2020-03-29	24.5714	59	24				0	5.6	35.0795	3	1	30	4	4.08	9.89	9.47	1	155	55	58	女	1400	3.13	1.53	1.71	0.96	4.09	10.5714							0	155	55	22.8928	1400	1	0	30	0	3	1	0	0
2019	743	2019-07-12	26.8571	67	27				0	3.7	34.4575	2	1	39	4	4.26	9.92	9.16	1	155	51	75	女	3370	3.74	1.14	0.94	2.41	4.82	7.14286							0	155	51	21.2279	3370	0	0	39	0	24	0	0	0
2019	744	2019-05-06	26.8571	76.5	27				0		30.7945	2	0	37	2	4.71	10.17	7.51	1	170	65	90	女	3440	5.33	1.34	2.1	2.58	4.95	9							0	170	65	22.4913	3440	0	0	37	0	25	0	0	0
2019	745	2019-04-18	27	83.5	27				0	3.3	39.4603	3	1	36	1	4.37	10.03	8.88	1	172	74.5	82	男	3290	3.41	1.05	1.1	1.72	5.17	7.28571							0	172	74.5	25.1825	3290	0	0	36	0	7.5	1	1	0
2019	746	2019-07-26	26.2857	57	26				0	3.1	40.7425	3	0	39	1	4.78	9.42	8.79	1	159	49	58	女	3025	5.67	1.06	2.18	3.01	4.82	7.57143	7.38	2.32	1.71	4.38	4.38	32.1429	0	159	49	19.3821	3025	0	0	39	0	9	0	1	0
2019	747	2019-06-06	24.7143	71.5	28				0		30.2877	1	0	39	2	5.33	8.91	8.36	1	170	63	74.5	女	3790	4.93	1.61	1.09	2.97	5.35	7.42857	5.54	3.17	1.43	2.91	4.59	32.7143	0	170	63	21.7993	3790	0	0	39	0	11.5	0	0	0
2019	748	2019-06-24	25.7143	69.5	29				0		39.0356	3	1	38	1	5.13	8.73	7.66	1	160	57	65	女	3120	5.21	1.48	1.56	2.96	5.09	8.14286	6.49	2.86	1.8	3.54	5.08	32.7143	0	160	57	22.2656	3120	0	0	38	0	8	0	1	0
2020	749	2020-06-09	24.8571	70.5	28				1		29.1096	1	0	37	剖宫产	5.38	9.54	5.73	1	150	70	75	女	3245	6.09	1.39	1.32	4.33	5.15	8.85714	7.6	4.78	1.45	4.28	5.14	32.8571	0	150	70	31.1111	3245	0	0	37	0	5	0	1	0
2020	750	2020-06-16	27.4286	75.5	27				0		31.663	2	1	39	自娩	4.76	10.14	8.53	1	178	65	78.5	男	3270	4.02	0.97	1.54	2.25	5.42	7.42857	6.05	1.93	1.65	3.66	4.57	33	0	178	65	20.5151	3270	0	0	39	0	13.5	0	0	0
2019	751	2019-05-22	27	71.5	27				0		31.9397	3	1	41	4	5.1	8.38	5.88	1	160	60	68	男	3630	4.82	2.61	1.32	2.59	4.54	10.5714	4.91	4.49	1.48	1.92	4.82	33	0	160	60	23.4375	3630	0	0	41	0	8	0	0	0
2019	752	2019-06-03	25.7143	67.5	26				0		29.7671	1	0	39	2	4.29	9.25	8.77	1	160	63	71.5	女	3600	5.97	0.88	1.94	3.6	4.9	7	8.19	2.69	2.33	5.07	4.77	33.1429	0	160	63	24.6094	3600	0	0	39	0	8.5	0	0	0
2020	754	2020-07-16	25.4286	62	25				0		42.6247	4	1	37	自娩	4.17	9.52	8.83	1	160	56.5	65.5	男	3370	4.04	0.96	1.46	1.93	4.66	8.28571	5.97	2.06	1.78	3.29	4.1	33.2857	0	160	56.5	22.0703	3370	0	0	37	0	9	0	0	0
2019	755	2019-07-16	27	79	27				1		32.7808	1	0	40	1	4.83	10.75	8.41	1	170	67.5	85	男	3995	4.28	1.13	1.38	2.56	5	9.28571	6	2.82	1.61	3.23	6.8	33.2857	0	170	67.5	23.3564	3995	0	0	40	0	17.5	0	1	1
2020	757	2020-07-08	26.2857	70	27				0	3.4	34.1562	2	0	39	剖宫产	4.55	9.36	9.2	1	164	58	73	男	3375	4.43	0.85	1.35	2.69	4.46	8.28571	7.19	2.8	1.73	4.41	3.91	33.8571	0	164	58	21.5645	3375	0	0	39	0	15	0	1	0
2019	758	2019-05-09	27	54	28				0	3.5	33.2137	2	1	40	4	4.56	10.03	8.9	1	165	45	60	男	3300	3.57	0.74	1.76	1.39	4.35	9.71429	4.93	1.96	1.65	2.9	3.72	33.8571	0	165	45	16.5289	3300	0	0	40	0	15	0	0	0
2019	759	2019-07-06	26.1429	65.5	26				0	2.6	31.8329	3	0	39	4	5.12	7.2	7.4	1	153	61	72	男	3050	3.88	0.66	1.13	2.45	4.83	7.14286	4.68	3.41	1.15	2.29	4.37	33.8571	0	153	61	26.0584	3050	0	0	39	0	11	0	0	0
2020	760	2020-05-24	27.5714	66	28				0	3.3	32.537	1	0	38	1	3.5	10.81	9.59	1	168	62.5	65	男	2800	5.51	1.06	2.12	3.06	5.13	8.71429	7.77	1.79	2.6	4.38	4.55	34	0	168	62.5	22.1443	2800	0	0	38	0	2.5	0	1	0
2019	761	2019-07-15	27	60.5	27				0	3.8	31.3507	3	1	39	4	4.34	10.09	7.74	1	162	51	75	男	3590	4.06	0.8	1.85	1.94	5.04	10.7143	5.65	2.65	1.59	3.03	4.14	34	0	162	51	19.433	3590	0	0	39	0	24	0	0	0
2019	762	2019-05-13	26.7143	62	29				0	4	41.7918	3	1	38	1	5.22	10.19	9.23	1	165	53.5	63	女	3180	4.28	1.39	1.32	2.25	5.59	12.5714	4.41	2.65	1.59	1.86	5.18	34	0	165	53.5	19.6511	3180	0	0	38	0	9.5	0	1	0
2020	763	2020-07-25	24.8571	72.5	24				0		37.663	1	0	35	剖宫产	4.55	10.15	8.8	1	155	62	71	男	2445	4.83	2.3	0.95	3.09	4.9	7.71429	6.58	3.06	1.86	3.65	4.55	34.4286	0	155	62	25.8065	2445	1	0	35	0	9	1	1	1
2019	764	2019-05-08	26.4286	71	26				0	3.3	39.0959	2	1	38	1	4.85	9.68	8.87	1	162	65	74	男	2980	4.56	0.88	1.65	2.26	5.29	9.71429	7.65	2.71	1.92	4.55	4.4	34.4286	0	162	65	24.7676	2980	0	0	38	0	9	0	1	0
2020	765	2020-05-26	26.5714	71	26				0	3.7	39.126	1	0	36	1	5.01	10.52	9.48	1	160	65.5	75.5	男	3285	4.52	0.94	1.56	2.7	4.71	6.57143	6.71	4.32	1.94	3.52	4.46	34.5714	0	160	65.5	25.5859	3285	0	0	36	0	10	1	1	0
2020	766	2020-04-28	26.5714	54	28				0	3.2	33.6521	2	1	38	1	4.81	9.02	8.59	1	153	46	58	女	3230	4.32	1.12	1.25	2.65	3.9	9.85714	5.24	5.25	1.22	1.36	5.04	34.5714	0	153	46	19.6506	3230	0	0	38	0	12	0	1	0
2020	767	2020-07-24	26	64.5	26				0	3.7	30.1973	1	0	39	自娩	4.32	8.59	8.55	1	158	58	67	女	3200	5.13	1.99	1.55	3.06	4.42	7.42857	5.74	3.59	1.63	2.68	3.89	34.5714	0	158	58	23.2335	3200	0	0	39	0	9	0	0	0
2019	768	2019-06-25	24.5714	78	25				0	4.1	37.6658	2	1	39	1	4.5	10.8	4.91	1	165	68	87	男	3595	4.35	0.84	1.65	2.43	5.42	8.42857	7.44	2.2	2.32	4.5	4.91	34.5714	0	165	68	24.977	3595	0	0	39	0	19	0	1	0
2019	769	2019-05-07	27.7143	62	27				0		29.3534	2	0	39	4	5.08	11.82	8.42	1	160	54	65	女	3150	3.88	2.2	1.06	1.92	4.85	13	4.12	5.11	1.09	1.55	4.71	34.5714	0	160	54	21.0938	3150	0	0	39	0	11	0	0	0
2019	770	2019-07-01	27.7143	75.5	27				0	4.1	27.1288	1	0	40	1	4.89	11.77	6.46	1	165	62.5	74	男	4700	5.26	1.17	1.39	3.57	4.57	9.85714	7.05	2.5	1.92	4.11	4.87	34.7143	0	165	62.5	22.9568	4700	0	1	40	0	11.5	0	1	0
2019	771	2019-05-16	26.8571	61.5	26				0	3.6	29.9342	1	0	40	0	4.85	10.56	8.19	1	167	54	63.5	女	3080	4.35	0.96	1.83	2.27	4.96	9.71429	6.73	2.5	2.4	3.36	4.11	34.7143	0	167	54	19.3625	3080	0	0	40	0	9.5	0	0	0
2020	772	2020-05-28	25.8571	79.9	25				1	4.8	32.3562	2	0	38	1	4.78	11.1	9.33	1	168	77	78	女	2685	4.59	1.49	1.23	3.03	4.62	11	5.61	2.9	1.35	2.88	4.82	34.8571	0	168	77	27.2817	2685	0	0	38	0	1	0	1	0
2020	773	2020-06-12	24	78	24				0	4.1	31.7397	2	0	40	产钳	4.87	11.01	8.47	1	162	70	85.6	男	3510	3.88	1.09	1.42	2.18	4.32	10.1429	6.14	3.1	2.25	2.79	4.86	35	0	162	70	26.6728	3510	0	0	40	0	15.6	0	0	1
2020	774	2020-05-19	26.8571	66.8	26				0	4.4	33.2986	4	1	39	4	4.86	10.62	8.51	1	155	61	63.8	男	3150	3.98	1.58	1.19	2.29	4.61	7.42857	7.07	2.9	1.6	4.4	4.35	35.2857	0	155	61	25.3902	3150	0	0	39	0	2.8	0	0	0
2020	775	2020-04-26	28.5714	72.2	30				0		37.5534	2	0	38	4	4.24	9.96	10.46	1	162	69	74.5	男	2990	5.68	1.77	1.75	3.3	4.61	7.85714	5.95	2.58	1.71	3.17	4.29	35.4286	0	162	69	26.2917	2990	0	0	38	0	5.5	0	0	0
2020	776	2020-07-24	26.7143	54.5	27				0		34.7589	1	0	39	自娩	4.78	9.25	8.75	1	157	48	58	男	2840	3.57	0.68	1.58	1.7	4.43	7.14286	5.03	2.19	1.73	2.52	4.74	35.4286	0	157	48	19.4734	2840	0	0	39	0	10	0	0	0
2019	777	2019-07-04	24.5714	64	24				0	4.4	37.9918	2	1	39	4	5.16	9.53	8.08	1	163	57.5	65	女	3170	5.66	3.03	1.4	3.22	4.81	9.42857	9.56	7.23	1.6	4.79	4.19	35.5714	0	163	57.5	21.6418	3170	0	0	39	0	7.5	0	0	0
2019	778	2019-06-28	23.7143	61	23				0	4.9	30.9562	1	0	39	1	5.21	8.68	7.05	1	163	54	69	男	3590	4.66	0.83	1.59	2.41	4.54	7.42857	7.44	3.8	2.05	4.01	4.49	35.7143	0	163	54	20.3244	3590	0	0	39	0	15	0	1	0
2019	779	2019-05-20	25.7143	69.8	24				0		31.4795	2	0	37	1	4.94	8.67	9.43	1	163	61	75.5	男	2585	4.1	0.71	1.62	2.07	4.96	7.28571	7.42	2.36	3.42	3.17	3.95	35.8571	0	163	61	22.9591	2585	0	0	37	0	14.5	0	1	0
2019	780	2019-05-09	26.5714	58	27				0		32.6	1	0	38	4	4.83	10.2	6.51	1	160	48	60	男	2490	3.6	0.45	1.4	2	5.16	7.14286	6.52	3.59	1.68	3.87	4.6	35.8571	0	160	48	18.75	2490	1	0	38	0	12	0	0	0
[truncated: 55 more columns]

## Sheet: non_GDM0630
ID	age	deliverydate	gender_n	birthweight	OGTT0	OGTT1	OGTT2	OGTTDATE	GAGE	CSEC	height	preweight	weight_l	CHOL	TG	HDL	LDL	date3	CHOL_B	TG_B	HDL_B	LDL_B	fbgl	date3	group	abortion	fdeath	ogtt0	ogtt1	ogtt2	gage	preterm	csec	prec	hemo	distress	rupture	height	weight_p	weight_l	bmi	fbg	week1	fbglate	week2	wtb1	lbw	macrosomia	gwg
N1	35.7151	2020-06-11	女	950	4.32	7.7	6.29	2020-05-21	30	剖宫产	169	70	74.5	4.71	1.56	1.55	2.41	2020-01-22	4.52	1.19	1.28	2.38	4.29	2020-06-17	1	0	0	4.32	7.7	6.29	30	1	1	1	1	0	0	169	70	74.5	24.5089	4.49		4.29		950	1	0	4.5
N2	33.9205	2020-06-11	女	970	4.38	5.92	4.56	2020-05-19	29	剖宫产	163	61	61.5	3.89	0.49	1.82	1.75	2020-01-21	5.44	0.54	2.25	2.51	0		1	0	0	4.38	5.92	4.56	29	1	1	1	0	1	0	163	61	61.5	22.9591	5.03				970	1	0	0.5
N3	37.4959	2020-05-21	女	980	3.73	5.02	3.82	2020-05-06	28	1	166	68	67	5.18	1.43	1.23	3.5	2019-12-23		.		.	0		1	0	0	3.73	5.02	3.82	28	1	1	1	1	1	0	166	68	67	24.677	4.34	6.71429			980	1	0	-1
N4	33.9425	2019-05-29	女	1270	3.68	6.51	4.69	2019-04-30	29	4	160	48	57	3.52	0.55	1.7	1.58	2018-12-25	5.49	1.61	1.91	3.06	3.51	2019-05-28	2	0	0	3.68	6.51	4.69	29	1	0	0	0	0	1	160	48	57	18.75	4.31	7.71429	3.51	29.7143	1270	1	0	9
N5	34.5205	2019-05-05	男	1365	3.86	6.15	6.38	2019-04-08	31	1	150	47	52	5.17	0.77	1.81	2.92	2018-12-07	4.86	2.14	0.7	3.14	2.62	2019-05-07	2	0	0	3.86	6.15	6.38	31	1	1	1	0	0	0	150	47	52	20.8889	4.86	10	2.62	31.5714	1365	1	0	5
N6	30.6329	2020-06-05	男	1380	4.33	4.51	5	2020-05-12	30	自娩	169	48	48	3.71	0.65	1.37	1.91	2020-01-03	5.81	1.14	1.81	3.38	5.09	2020-06-04	1	0	0	4.33	4.51	5	30	1	0	0	0	0	0	169	48	48	16.8061	4.66		5.09		1380	1	0	0
N7	26.5397	2019-06-29	女	1390	3.95	4.36	5.18	2019-05-15	32	1	163	48	55	4.23	1.06	1.62	2.22	2019-01-10	8.84	1.36	1.4	6.53	4.5	2019-07-18	2	0	0	3.95	4.36	5.18	32	1	1	1	0	1	0	163	48	55	18.0662	3.84	8	4.5	35	1390	1	0	7
N8	33.5315	2019-06-12	男	1395	3.71	0	0	2019-04-18	32	1	160	55	73	4.78	1.27	1.6	2.72	2018-12-25	5.94	2.02	1.55	3.34	3.43	2019-06-15	2	0	0	3.71			32	1	1	1	0	0	0	160	55	73	21.4844	4.64	8.57143	3.43	33.1429	1395	1	0	18
N9	39.1288	2019-05-15	男	1400	4.2	8.34	7.29	2019-04-03	30	4	155	63	75	4.68	1.78	1.65	2.55	2018-12-04		.		.	0		2	0	0	4.2	8.34	7.29	30	1	0	0	0	0	1	155	63	75	26.2227	4.51	11.4286			1400	1	0	12
N10	31.5562	2019-07-29	男	1400	3.4	6.7	4.78	2019-06-26	30	1	160	47	50	4.64	0.95	1.41	3.02	2019-02-21		.		.	0		2	0	0	3.4	6.7	4.78	30	1	1	0	0	0	1	160	47	50	18.3594	4.54	7.42857			1400	1	0	3
N11	25.6466	2020-06-14	男	1440	4.1	7.17	6.23	2020-04-30	32	剖宫产	160	60	卧床	3.83	0.98	1.15	2.28	2020-01-03	6.69	4	1.4	4.38	3.76	2020-06-02	1	0	0	4.1	7.17	6.23	32	1	1	1	0	0	0	160	60		23.4375	4.46		3.76		1440	1	0
N12	29.2466	2019-05-20	男	1465	4.43	7.1	7.05	2019-03-15	34	1	157	54	60.5	4.16	0.72	1.3	2.32	2018-11-19	6.21	3.15	1.35	3.83	2.87	2019-05-21	2	0	0	4.43	7.1	7.05	34	1	1	1	0	0	0	157	54	60.5	21.9076	4.57	8	2.87	34.1429	1465	1	0	6.5
N13	33.4384	2020-06-21	女	1470	3.97	6.07	5.66	2020-05-19	30	自娩	153	49	56	4.21	0.89	1.26	2.45	2020-01-09		.		.	0		1	0	0	3.97	6.07	5.66	30	1	0	0	0	0	1	153	49	56	20.9321	4.06				1470	1	0	7
N14	31.3534	2020-05-09	女	1505	4.06	6.06	5.8	2020-03-20	31	1	168	65	72	3.98	1.44	1.35	1.98	2019-12-01		.		.	0		1	0	0	4.06	6.06	5.8	31	1	1	0	0	1	0	168	65	72	23.03	4.21	8.42857			1505	1	0	7
N15	35.1726	2020-05-14	男	1515	4.96	8.93	5.97	2020-04-13	30	1	167	67	67	5.08	1.12	1.56	3.13	2019-12-06		.		.	0		1	0	0	4.96	8.93	5.97	30	1	1	0	1	0	1	167	67	67	24.0238	5.14	7.71429			1515	1	0	0
N16	48.2959	2019-06-20	男	1555	4.37	4.39	5.63	2019-05-05	31	1	161	59	67	4.79	0.95	2.15	2.07	2019-01-07	6.02	2.25	1.81	3.19	6.08	2019-06-16	2	0	0	4.37	4.39	5.63	31	1	1	0	1	0	1	161	59	67	22.7615	4.46	8.42857	6.08	31.2857	1555	1	0	8
N17	34.0164	2019-06-30	男	1560	4.03	8.06	6.01	2019-05-23	30	1	168	64	75	4.12	0.6	1.91	1.81	2019-01-22		.		.	0		2	0	0	4.03	8.06	6.01	30	1	1	0	1	1	1	168	64	75	22.6757	4.25	8.14286			1560	1	0	11
N18	30.1397	2019-06-29	男	1590	3.62	4.78	4.52	2019-04-12	35	1	161	51	53.5	4.86	0.52	1.55	3.22	2018-12-14	6.49	2.01	1.51	4.22	3.89	2019-06-18	2	0	0	3.62	4.78	4.52	35	1	1	1	0	1	0	161	51	53.5	19.6752	4.81	7	3.89	33.5714	1590	1	0	2.5
N19	37.726	2020-05-29	男	1610	4.04	8.25	6.48	2020-03-31	32	1	162	53	59	3.33	0.89	1.12	1.84	2019-11-28		.		.	0		1	0	0	4.04	8.25	6.48	32	1	1	0	0	0	0	162	53	59	20.1951	4.49	6.57143			1610	1	0	6
N20	47.5315	2019-07-12	女	1660	3.66	7.74	6.96	2019-04-26	35	1	155	78	87						6.56	4.06	1.42	3.62	4.26	2019-07-01	2	0	0	3.66	7.74	6.96	35	1	1	1	0	0	0	155	78	87	32.4662			4.26	33.8571	1660	1	0	9
N21	33.4795	2020-06-29	男	1665	4.1	6.7	4.43	2020-05-20	33	剖宫产	157	52	57	5.25	1.07	1.44	3.06	2019-12-28	11.53	7.59	1.12	6.76	0		1	0	0	4.1	6.7	4.43	33	1	1	0	0	1	1	157	52	57	21.0962	4.66				1665	1	0	5
N22	31.1205	2019-06-04	女	1670	4.1	7.07	6.39	2019-05-06	30	1	170	72	82	4.35	0.96	1.79	2.24	2018-12-20	7.49	2.21	2.13	4.51	4.46	2019-06-04	2	0	0	4.1	7.07	6.39	30	1	1	0	1	0	0	170	72	82	24.9135	4.67	6.71429	4.46	30.4286	1670	1	0	10
N23	30.7589	2020-06-21	女	1670	4.54	7.96	6.28	2020-04-27	31	自娩	165	53	58	4.19	0.91	1.45	2.29	2020-01-11		.		.	0		1	0	0	4.54	7.96	6.28	31	1	0	0	0	0	0	165	53	58	19.4674	4.79				1670	1	0	5
N24	30.7589	2020-06-21	女	1670	4.54	7.96	6.28	2020-04-27	31	自娩	165	51.5	58	4.19	0.91	1.45	2.29	2020-01-11		.		.	0		1	0	0	4.54	7.96	6.28	31	1	0	0	0	0	0	165	51.5	58	18.9164	4.79				1670	1	0	6.5
N25	29.937	2020-05-28	男	1680	4.02	0	0	2020-03-20	33	1	158	44	52	5.03	0.77	1.11	3.58	2019-11-26	7.54	1.2	1.77	5.47	4.91	2020-05-10	1	0	0	4.02			33	1	1	0	1	0	0	158	44	52	17.6254	4.72	8.71429	4.91	32.4286	1680	1	0	8
N26	33.4521	2019-05-18	女	1685	4.32	8.53	7.24	2019-03-11	35	1	162	63	67	4.16	1.14	1.22	2.26	2018-11-13	4.91	3.16	1.49	2.51	3.98	2019-05-13	2	0	0	4.32	8.53	7.24	35	1	1	1	0	1	0	162	63	67	24.0055	4.87	8.71429	3.98	34.5714	1685	1	0	4
N27	29.9863	2020-05-23	男	1720	4.36	8.2	7.12	2020-04-02	31	4	158	48	51.5	4.09	0.89	1.64	2.06	2019-12-13		.		.	0		1	0	0	4.36	8.2	7.12	31	1	0	0	0	0	0	158	48	51.5	19.2277	4.52	8.14286			1720	1	0	3.5
N28	35.6658	2019-06-11	女	1725	3.59	8.48	6.27	2019-04-12	34	1	158	62	76							.		.	0		2	0	0	3.59	8.48	6.27	34	1	1	0	0	0	0	158	62	76	24.8358					1725	1	0	14
N29	32.8164	2020-07-01	女	1815	4.31	6.88	6.87	2020-05-06	34	剖宫产	158	62	73	4.18	1.04	1.62	2.1	2020-01-07		.		.	0		1	0	0	4.31	6.88	6.87	34	1	1	0	0	0	0	158	62	73	24.8358	4.71				1815	1	0	11
N30	39.7041	2020-06-16	男	1825	4.07	6.95	4.98	2020-03-31	37	剖宫产	166	63	71	3.32	1.01	1.11	1.88	2019-11-19	5.35	1.87	2.01	2.5	4.59	2020-05-20	1	0	0	4.07	6.95	4.98	37	0	1	0	0	0	0	166	63	71	22.8625	4.36		4.59		1825	1	0	8
N31	37.211	2020-07-13	男	1825	4.61	8.95	7.67	2020-05-07	34	剖宫产	163	62	64	4.05	2.37	1.22	2.14	2020-01-31	6.19	4.59	1.83	2.97	3.99	2020-07-02	1	0	0	4.61	8.95	7.67	34	1	1	1	0	0	0	163	62	64	23.3355	4.22		3.99		1825	1	0	2
N32	32.8986	2020-07-10	女	1830	4.11	7.06	7.43	2020-04-14	36	剖宫产	160	50	60	5.05	1.23	1.73	2.78	2019-12-30	6.79	3.3	2.17	3.65	3.64	2020-06-23	1	0	0	4.11	7.06	7.43	36	1	1	0	0	1	1	160	50	60	19.5312	4.04		3.64		1830	1	0	10
N33	32.8986	2020-07-10	女	1830	4.11	7.06	7.43	2020-04-14	36	剖宫产	160	51	60	5.05	1.23	1.73	2.78	2019-12-30	6.79	3.3	2.17	3.65	3.64	2020-06-23	1	0	0	4.11	7.06	7.43	36	1	1	0	0	1	1	160	51	60	19.9219	4.04		3.64		1830	1	0	9
N34	27.6356	2019-07-13	女	1840	4.56	7.74	5.64	2019-05-10	34	4	156	75	80	4.14	1.59	1.01	2.69	2019-01-08		.		.	0		2	0	0	4.56	7.74	5.64	34	1	0	0	1	0	1	156	75	80	30.8185	5.18	7.42857			1840	1	0	5
N35	33.0274	2020-06-11	女	1845	4.12	8.71	7.07	2020-04-09	33	剖宫产	155	55	卧床	4.59	0.87	1.57	2.53	2019-12-21	4.79	2.8	1.03	2.55	5.24	2020-06-11	1	0	0	4.12	8.71	7.07	33	1	1	0	1	0	1	155	55		22.8928	4.04		5.24		1845	1	0
N36	27.4356	2019-07-24	女	1850	4.81	6.24	6.13	2019-05-17	35	1	168	57	69.5	4.33	1.17	1.72	2.09	2019-02-11	5.88	2.89	1.27	3.6	4.39	2019-07-06	2	0	0	4.81	6.24	6.13	35	1	1	0	0	0	0	168	57	69.5	20.1956	4.4	11.8571	4.39	32.5714	1850	1	0	12.5
N37	29.3973	2020-06-06	男	1870	4.37	6.85	6.71	2020-04-14	35	自娩	150	41	44	4.54	0.91	1.89	2.23	2019-12-04		.		.	0		1	0	0	4.37	6.85	6.71	35	1	0	0	0	0	1	150	41	44	18.2222	4.5				1870	1	0	3
N38	40.0329	2020-07-12	女	1870	4.47	8.93	5.59	2020-05-18	34	剖宫产	158	70	83						9.92	3.82	1.05	6	3.69	2020-07-15	1	0	0	4.47	8.93	5.59	34	1	1	1	0	0	0	158	70	83	28.0404			3.69		1870	1	0	13
N39	36.8082	2019-06-19	女	1890	4.45	5.67	6.49	2019-04-30	33	4	158	65	71	3.92	1.1	1.33	2.18	2019-01-16	5.76	2.22	1.13	3.76	5.14	2019-06-17	2	0	0	4.45	5.67	6.49	33	1	0	0	0	0	0	158	65	71	26.0375	4.94	11.1429	5.14	32.8571	1890	1	0	6
N40	32.8164	2020-06-24	男	1890	3.89	5.29	4.83	2020-04-03	36	剖宫产	164	50	62.4	4.44	0.75	1.74	2.29	2019-12-17	6.98	2.48	1.85	4.36	3.96	2020-05-26	1	0	0	3.89	5.29	4.83	36	1	1	0	1	1	1	164	50	62.4	18.5901	4.49		3.96		1890	1	0	12.4
N41	35.4767	2020-06-02	女	1895	4.95	7.64	4.96	2020-04-03	34	剖宫产	168	62.5	75	4.69	1.3	1.86	2.14	2019-11-26	7.3	3.73	2.19	3.34	3.62	2020-06-04	1	0	0	4.95	7.64	4.96	34	1	1	1	0	0	0	168	62.5	75	22.1443	5.44		3.62		1895	1	0	12.5
N42	30.5068	2019-07-16	女	1895	4.48	6.22	5.25	2019-05-20	32	1	166	85	90	4.26	0.73	1.36	2.47	2019-01-18		.		.	0		2	0	0	4.48	6.22	5.25	32	1	1	0	1	0	1	166	85	90	30.8463	4.55	6.57143			1895	1	0	5
N43	29.1945	2020-05-17	男	1915	4.03	8.06	6.21	2020-03-13	35	1	163	52	55	3.47	1.32	1.43	1.61	2019-11-06	6.37	2.65	2.06	3.1	3.96	2020-04-24	1	0	0	4.03	8.06	6.21	35	1	1	1	0	0	0	163	52	55	19.5717	4.59	7.85714	3.96	32.1429	1915	1	0	3
N44	31.1479	2019-05-09	男	1925	4.38	6.3	0	2019-02-27	34	1	157	50	60	4.73	1.19	1.53	2.55	2018-11-01		.		.	0		2	0	0	4.38	6.3		34	1	1	0	1	0	1	157	50	60	20.2848	4.51	7			1925	1	0	10
N45	31.3479	2020-06-03	女	1940	4.28	7.73	5.83	2020-04-03	33	自娩	152	46	49	4.61	1.1	1.59	2.37	2019-12-06	7.47	2.41	1.89	4.22	5.35	2020-05-28	1	0	0	4.28	7.73	5.83	33	1	0	0	0	0	1	152	46	49	19.91	4.47		5.35		1940	1	0	3
N46	34.0932	2019-05-28	女	1945	4.33	4	5.96	2019-02-28	37	1	158	70	92	4.33	0.69	1.14	2.75	2018-11-08		.		.	0		2	0	0	4.33	4	5.96	37	0	1	1	0	0	0	158	70	92	28.0404	4.82	8.28571			1945	1	0	22
N47	35.9068	2019-06-19	男	1985	4.67	5.74	5.18	2019-04-01	37	1	168	56	72.5	4.64	0.7	1.79	2.4	2018-11-27	8.03	4.2	2.22	4.42	4.46	2019-05-31	2	0	0	4.67	5.74	5.18	37	0	1	0	0	0	0	168	56	72.5	19.8413	5.11	8.57143	4.46	35	1985	1	0	16.5
N48	29.7425	2019-06-21	女	2010	4.83	6.87	4.98	2019-05-06	35	1	165	52	77						4.43	2.12	1.65	2.18	4.48	2019-06-21	2	0	0	4.83	6.87	4.98	35	1	1	0	0	0	0	165	52	77	19.1001			4.48	35.4286	2010	1	0	25
N49	31.3973	2020-06-16	女	2010	4.86	6.38	7	2020-04-02	36	剖宫产	160	60	73	5.19	1.65	1.49	3.15	2019-12-10	6.05	3.98	1.72	3.02	4.38	2020-05-20	1	0	0	4.86	6.38	7	36	1	1	1	0	0	0	160	60	73	23.4375	5.07		4.38		2010	1	0	13
N50	31.0384	2020-06-05	女	2020	4.4	6.89	6.3	2020-04-23	32	自娩	164	60	78	4.28	1.11	1.73	2.03	2019-12-26	5.68	2.25	1.76	3.3	3.88	2020-06-02	1	0	0	4.4	6.89	6.3	32	1	0	0	1	0	1	164	60	78	22.3081	4.85		3.88		2020	1	0	18
N51	29.4438	2019-07-15	女	2020	4.79	3.7	5.4	2019-04-25	35	4	150	54	65	3.61	0.79	1.3	1.91	2019-01-14		.		.	0		2	0	0	4.79	3.7	5.4	35	1	0	0	1	1	1	150	54	65	24	4.65	9.85714			2020	1	0	11
N52	32.6274	2019-07-17	女	2055	4.39	7.85	8.17	2019-04-19	36	1	162	84	87.5	5.87	1.63	1.36	4.02	2018-12-18	7.13	3.83	2.1	3.72	3.65	2019-06-24	2	0	0	4.39	7.85	8.17	36	1	1	1	0	0	0	162	84	87.5	32.0073	4.97	6.57143	3.65	33.4286	2055	1	0	3.5
N53	29.4877	2019-05-02	女	2060	4.14	6.49	5.48	2019-03-22	32	4	166	70	78	5.58	0.73	1.67	3.23	2018-10-31		.		.	0		2	0	0	4.14	6.49	5.48	32	1	0	0	1	0	1	166	70	78	25.4028	4.44	6.57143			2060	1	0	8
N54	30.0082	2019-07-19	男	2065	4.78	8.24	5.85	2019-05-15	34	1	162	57	73	3.87	0.81	1.39	2.25	2019-01-16		.		.	0		2	0	0	4.78	8.24	5.85	34	1	1	0	0	0	0	162	57	73	21.7193	4.75	8			2065	1	0	16
N55	31.6301	2020-07-10	女	2065	3.97	7.61	6.39	2020-04-24	34	剖宫产	164	55	62	4.26	1.12	1.6	1.87	2020-01-13	7.04	3.42	2.25	3.66	3.69	2020-06-29	1	0	0	3.97	7.61	6.39	34	1	1	0	0	0	1	164	55	62	20.4491	4.41		3.69		2065	1	0	7
N56	29.6877	2019-05-24	男	2070	4.17	6.2	6.17	2019-04-04	33	1	165	52	56	3.71	0.72	1.61	1.64	2018-11-23		.		.	0		2	0	0	4.17	6.2	6.17	33	1	1	0	0	1	0	165	52	56	19.1001	5.02	7.71429			2070	1	0	4
N57	30.5068	2020-05-29	男	2070	3.77	7.19	4.32	2020-04-01	36	1	158	50	61						5.99	2.16	1.78	3.34	4.16	2020-05-25	1	0	0	3.77	7.19	4.32	36	1	1	0	0	1	0	158	50	61	20.0288			4.16	35.7143	2070	1	0	11
N58	33.0548	2019-06-19	女	2085	4.45	8.37	6.73	2019-04-29	33	1	165	60	76	2.88	0.56	1.11	1.63	2018-12-15	7.37	4.66	1.57	3.88	3.97	2019-06-16	2	0	0	4.45	8.37	6.73	33	1	1	1	0	0	0	165	60	76	22.0386	4.93	7.28571	3.97	33.4286	2085	1	0	16
N59	31.326	2019-07-25	女	2100	4.14	7.23	7.22	2019-04-26	37	1	155	53	80	5.49	1.6	1.72	3.07	2019-01-16	8.17	3.81	2.07	4.44	4.39	2019-06-28	2	0	0	4.14	7.23	7.22	37	0	1	0	1	1	0	155	53	80	22.0604	4.76	10	4.39	33.2857	2100	1	0	27
N60	41.1068	2020-07-20	女	2100	4.05	9.36	6.47	2020-05-06	36	剖宫产	168	74	82.5	4.97	1.82	1.64	2.88	2020-01-07	7.69	4.7	2.27	4.08	4.2	2020-06-28	1	0	0	4.05	9.36	6.47	36	1	1	0	0	0	1	168	74	82.5	26.2188	4.47		4.2		2100	1	0	8.5
N61	41.1068	2020-07-20	女	2100	4.05	9.36	6.47	2020-05-06	36	剖宫产	168	75	82.5	4.97	1.82	1.64	2.88	2020-01-07	7.69	4.7	2.27	4.08	4.2	2020-06-28	1	0	0	4.05	9.36	6.47	36	1	1	0	0	0	1	168	75	82.5	26.5731	4.47		4.2		2100	1	0	7.5
N62	41.1068	2020-07-20	女	2100	4.05	9.36	6.47	2020-05-06	36	剖宫产	168	75	82.5	4.97	1.82	1.64	2.88	2020-01-07	7.69	4.7	2.27	4.08	4.2	2020-06-28	1	0	0	4.05	9.36	6.47	36	1	1	0	0	0	1	168	75	82.5	26.5731	4.47		4.2		2100	1	0	7.5
N63	36.4384	2020-06-13	女	2110	4.34	9.84	6.5	2020-04-27	33	自娩	158	54	68.5	4.55	1.34	1.42	2.5	2019-12-24	6.5	2.89	1.96	3.79	5.38	2020-05-28	1	0	0	4.34	9.84	6.5	33	1	0	0	0	0	0	158	54	68.5	21.6311	4.45		5.38		2110	1	0	14.5
N64	32.2219	2019-07-22	男	2110	4.15	5.48	5.71	2019-05-23	35	4	160	40	55	4.11	0.9	1.58	2.33	2019-01-18	6.57	2.6	1.7	4.04	4.29	2019-07-15	2	0	0	4.15	5.48	5.71	35	1	0	0	0	1	0	160	40	55	15.625	4.44	8.57143	4.29	34	2110	1	0	15
N65	36.5589	2019-07-17	女	2110	4.79	7.42	5.94	2019-04-26	36	1	161	56	66	4.05	0.74	1.25	2.45	2018-12-25	6.4	3.48	1.3	3.75	4.41	2019-07-11	2	0	0	4.79	7.42	5.94	36	1	1	0	0	1	0	161	56	66	21.6041	4.63	7.28571	4.41	35.5714	2110	1	0	10
N66	33.3479	2020-07-08	女	2110	4.35	7.83	5.07	2020-04-27	35	剖宫产	164	50	63	4.59	0.61	1.42	2.83	2019-12-24	6.44	2.84	2.05	3.57	4.48	2020-07-02	1	0	0	4.35	7.83	5.07	35	1	1	0	1	0	0	164	50	63	18.5901	5.34		4.48		2110	1	0	13
N67	38.5973	2020-05-23	男	2120	4.73	6.48	6.4	2020-04-07	32	4	165	55	63.5	4.38	0.97	1.77	1.96	2019-11-27		.		.	0		1	0	0	4.73	6.48	6.4	32	1	0	0	0	0	1	165	55	63.5	20.202	4.98	6.71429			2120	1	0	8.5
N68	28.2466	2019-05-14	女	2125	4.85	7.58	7.55	2019-02-11	37	1	170	64	80	4.09	1.36	1.22	2.28	2018-10-17		.		.	0		2	0	0	4.85	7.58	7.55	37	0	1	0	0	1	0	170	64	80	22.1453	4.98	7.71429			2125	1	0	16
N69	30.5014	2020-06-02	男	2130	3.93	4.83	4.28	2020-03-31	34	自娩	166	49	50	3.96	0.55	1.45	2.18	2019-11-29		.		.	0		1	0	0	3.93	4.83	4.28	34	1	0	0	0	0	1	166	49	50	17.782	4.39				2130	1	0	1
N70	37.1616	2019-05-06	男	2150	4.12	8.17	5.38	2019-03-22	33	4	171	63	68	4.4	1.07	1.75	2.05	2018-11-13	5.02	1.69	1.58	2.76	3.62	2019-04-17	2	0	0	4.12	8.17	5.38	33	1	0	0	0	1	1	171	63	68	21.5451	4.97	8.57143	3.62	30.7143	2150	1	0	5
N71	33.8329	2019-05-31	男	2170	4.25	9.96	6.81	2019-03-12	36	1	160	52	60	5.27	1.19	1.79	3.01	2018-11-21	9.7	2.22	2.86	5.88	4.09	2019-05-21	2	0	0	4.25	9.96	6.81	36	1	1	0	0	0	0	160	52	60	20.3125	4.66	8.85714	4.09	34.7143	2170	1	0	8
N72	36.9644	2019-05-15	女	2175	4.44	6.71	6.99	2019-03-18	34	1	158	56	68	4.25	1.37	1.77	1.87	2018-11-01	3.42	2.02	1.08	1.57	4.37	2019-05-16	2	0	0	4.44	6.71	6.99	34	1	1	0	1	0	0	158	56	68	22.4323	5.16	6.42857	4.37	34.4286	2175	1	0	12
N73	41.5397	2019-05-16	男	2180	4.65	9.51	6.52	2019-03-07	35	1	165	75	82	4.08	1.59	2.36	0.94	2018-11-02	5.58	2.58	2.96	1.71	4.83	2019-05-09	2	0	0	4.65	9.51	6.52	35	1	1	0	0	1	0	165	75	82	27.5482	5.08	7.71429	4.83	34.5714	2180	1	0	7
N74	30.2082	2019-06-25	男	2185	4.3	8.36	5.39	2019-04-13	35	1	168	60	66	4.04	0.82	2.03	1.68	2019-01-08	6.15	1.84	2.92	2.46	4.13	2019-06-13	2	0	0	4.3	8.36	5.39	35	1	1	0	0	0	1	168	60	66	21.2585	4.29	11.7143	4.13	34	2185	1	0	6
N75	29.2164	2020-05-26	男	2200	4.38	4.5	4.75	2020-04-14	31	4	160	54	57.5	3.57	0.65	1.32	1.94	2019-12-13		.		.	0		1	0	0	4.38	4.5	4.75	31	1	0	0	0	0	0	160	54	57.5	21.0938	4.64	7.14286			2200	1	0	3.5
N76	30.3507	2020-05-13	女	2210	4.06	6.72	4.86	2020-02-10	37	1	160	67	69	3.67	2.03	0.96	1.98	2019-10-14		.		.	0		1	0	0	4.06	6.72	4.86	37	0	1	1	0	1	1	160	67	69	26.1719	4.57	10.2857			2210	1	0	2
N77	34.9699	2019-05-20	女	2220	4.17	6.23	5.94	2019-03-07	35	4	160	48	60	3.48	0.88	1.56	1.4	2018-11-16	5.28	2.86	1.82	2.2	4.75	2019-05-20	2	0	0	4.17	6.23	5.94	35	1	0	0	0	0	0	160	48	60	18.75	4.15	8.85714	4.75	35.2857	2220	1	0	12
N78	30.211	2020-06-03	男	2220	4.24	6.93	5.95	2020-04-09	34	剖宫产	170	67	74	3.27	1.66	1.23	1.47	2019-12-10	3.77	5.79	0.97	1.1	5.82	2020-06-03	1	0	0	4.24	6.93	5.95	34	1	1	0	1	0	0	170	67	74	23.1834	4.51		5.82		2220	1	0	7
N79	31.7233	2019-07-19	男	2230	4.12	8.71	7.67	2019-04-22	39	4	162	60	63	4.96	2.14	1.95	2.36	2019-01-16	6.05	3.63	1.9	2.83	4.65	2019-06-17	2	0	0	4.12	8.71	7.67	39	0	0	0	0	0	0	162	60	63	22.8624	4.59	13	4.65	34.7143	2230	1	0	3
N80	23.7123	2020-06-23	男	2250	4.15	7.19	5.01	2020-04-27	33	自娩	163	42	50	3.91	0.87	1.79	1.54	2020-01-03		.		.	0		1	0	0	4.15	7.19	5.01	33	1	0	0	1	1	0	163	42	50	15.8079	4.9				2250	1	0	8
N81	35.7288	2019-06-15	男	2260	4.38	6.74	5.83	2019-03-20	36	2	155	51	60.5	4.49	1.01	1.85	2.35	2018-12-10	6.21	2.2	2.05	3.4	4.74	2019-06-03	2	0	0	4.38	6.74	5.83	36	1	0	0	0	1	1	155	51	60.5	21.2279	4.99	10.1429	4.74	35.1429	2260	1	0	9.5
N82	32.7452	2020-06-04	女	2260	4.8	7.82	6.11	2020-03-19	36	自娩	165	56	74.5	4.75	1.2	1.45	2.77	2019-11-25	7.7	4.15	1.69	4.59	4.84	2020-05-22	1	0	0	4.8	7.82	6.11	36	1	0	0	0	0	1	165	56	74.5	20.5693	4.55		4.84		2260	1	0	18.5
N83	30.9233	2019-06-19	男	2270	3.94	4.87	4.73	2019-04-15	35	4	158	52	62	3.3	0.86	1.48	1.63	2018-12-07		.		.	0		2	0	0	3.94	4.87	4.73	35	1	0	0	0	0	1	158	52	62	20.83	4.17	7.28571			2270	1	0	10
N84	30.2411	2020-05-31	女	2285	4	5.78	4.78	2020-03-20	35	1	168	50	50	3.85	1.09	1.4	2.06	2019-11-24	6.23	2.66	1.56	3.46	4.09	2020-05-21	1	0	0	4	5.78	4.78	35	1	1	0	0	0	0	168	50	50	17.7154	4.67	8.57143	4.09	34.1429	2285	1	0	0
N85	40.9726	2019-05-21	女	2290	4.08	5.48	3.71	2019-02-25	38	4	170	68	82.5	4.45	1.16	1.37	2.42	2018-11-01		.		.	0		2	0	0	4.08	5.48	3.71	38	0	0	1	0	1	0	170	68	82.5	23.5294	4.72	12.2857			2290	1	0	14.5
N86	36.3315	2019-05-21	女	2295	3.58	6.99	6.93	2019-02-21	38	1	170	58	64.599	6.4	1.68	1.7	3.83	2018-11-12	9.97	4.11	2.08	6.45	3.54	2019-04-26	2	0	0	3.58	6.99	6.93	38	0	1	1	1	1	0	170	58	64.599	20.0692	4.46	11	3.54	34.5714	2295	1	0	6.599
N87	34.7151	2020-06-09	女	2300	4.29	7.95	5.63	2020-04-02	36	自娩	164	53	67.5	4.72	0.81	1.82	2.45	2019-11-25	8.78	3.66	2.51	5.02	4.33	2020-05-22	1	0	0	4.29	7.95	5.63	36	1	0	0	0	0	1	164	53	67.5	19.7055	4.45		4.33		2300	1	0	14.5
N88	33.8137	2020-06-01	男	2310	4.65	8.26	6.4	2020-03-16	37	产钳	166	65	80.5	4.74	1.73	1.39	2.65	2019-11-21	7.94	5.12	1.68	4.16	4.26	2020-05-16	1	0	0	4.65	8.26	6.4	37	0	0	1	0	0	0	166	65	80.5	23.5883	4.88		4.26		2310	1	0	15.5
N89	28.9616	2019-07-17	女	2310	4.12	4.47	4.27	2019-04-19	36	4	170	60	73	3.11	0.6	1.41	1.45	2018-12-29	4.04	1.37	1.53	2.03	6.17	2019-07-17	2	0	0	4.12	4.47	4.27	36	1	0	0	1	0	1	170	60	73	20.7612	4.96	8.14286	6.17	36.7143	2310	1	0	13
N90	28.3726	2020-05-20	女	2320	4.26	4.69	3.89	2020-03-23	34	1	160	54	58	3.75	1.44	1.25	1.85	2019-11-28	4	2.73	1.25	1.7	4.02	2020-05-14	1	0	0	4.26	4.69	3.89	34	1	1	0	1	0	0	160	54	58	21.0938	4.57	10	4.02	34	2320	1	0	4
N91	37.589	2019-06-02	男	2325	4.74	8.89	7.43	2019-03-28	35	1	160	67	84							.		.	0		2	0	0	4.74	8.89	7.43	35	1	1	0	1	1	0	160	67	84	26.1719					2325	1	0	17
N92	34.1808	2020-06-05	女	2325	5.06	7.67	7.27	2020-03-31	36	剖宫产	160	63	82	3.74	1.92	1.32	1.85	2019-11-19	4.7	4.16	1.37	1.78	4.73	2020-05-12	1	0	0	5.06	7.67	7.27	36	1	1	1	0	0	0	160	63	82	24.6094	4.77		4.73		2325	1	0	19
N93	37.7397	2019-06-02	女	2330	4.46	6.25	5.98	2019-03-15	36	4	167	55	81	4.59	0.54	1.5	2.58	2018-11-03	8	3.38	1.89	4.96	4.35	2019-05-13	2	0	0	4.46	6.25	5.98	36	1	0	0	1	0	1	167	55	81	19.721	4.84	6.57143	4.35	33.8571	2330	1	0	26
N94	31.1562	2020-05-28	女	2340	4.08	8.9	6.94	2020-02-24	38	4	160	47	60	4.04	0.84	1.93	1.65	2019-11-05	6.81	2.67	2.51	3	4.63	2020-05-12	1	0	0	4.08	8.9	6.94	38	0	0	0	0	0	1	160	47	60	18.3594	4.49	9.57143	4.63	36.5714	2340	1	0	13
N95	27.7589	2020-05-17	男	2340	3.78	4.45	5.31	2020-02-27	35	2	162	46	59	5.4	1.32	2.2	2.66	2019-12-10	7.75	3.67	2.14	4.27	4.12	2020-05-07	1	0	0	3.78	4.45	5.31	35	1	0	0	0	1	0	162	46	59	17.5278	4.44	12.7143	4.12	34	2340	1	0	13
N96	33.1397	2019-05-10	男	2345	4.56	0	0	2019-02-02	38	1	168	68	86	4.1	1.15	1.25	2.47	2018-10-12	5.14	3.19	1.87	2.29	4.45	2019-04-11	2	0	0	4.56			38	0	1	1	0	1	1	168	68	86	24.093	5.07	8.42857	4.45	34.2857	2345	1	0	18
N97	32.0658	2019-06-18	女	2350	4.61	9.58	6.93	2019-03-12	39	4	167	52	63	3.76	0.51	1.53	1.67	2018-11-05	6.88	2.79	2.33	3.77	4.59	2019-05-10	2	0	0	4.61	9.58	6.93	39	0	0	0	0	0	1	167	52	63	18.6453	5.43	7	4.59	33.5714	2350	1	0	11
N98	27.1507	2020-06-29	女	2350	5.02	6.2	5.92	2020-04-15	35	自娩	160	50	62	4.53	0.84	1.51	2.37	2019-12-25	6.72	3.83	1.47	3.78	4.68	2020-06-05	1	0	0	5.02	6.2	5.92	35	1	0	0	0	1	0	160	50	62	19.5312	4.99		4.68		2350	1	0	12
N99	38.0603	2019-05-07	女	2355	4.42	5.27	4.62	2019-02-14	37	1	160	52	53	4.73	0.94	1.65	2.5	2018-10-11	8.26	4.11	1.84	5.14	3.57	2019-04-23	2	0	0	4.42	5.27	4.62	37	0	1	1	0	0	0	160	52	53	20.3125	4.61	8.14286	3.57	35.8571	2355	1	0	1
N100	31.9096	2019-07-10	男	2360	4.71	7.23	6.37	2019-05-16	33	1	163	63	68	5.27	2.44	1.68	2.84	2019-02-12	5.79	4.15	1.44	3.08	4.3	2019-07-09	2	0	0	4.71	7.23	6.37	33	1	1	0	0	0	0	163	63	68	23.7118	5.02	12.7143	4.3	33.7143	2360	1	0	5
N101	34.6575	2019-05-15	男	2365	4.78	7.75	6.71	2019-03-12	36	1	170	77.5	85	6.19	1.1	1.03	4.45	2018-11-02	7.65	3.74	1.51	5.01	4.18	2019-04-28	2	0	0	4.78	7.75	6.71	36	1	1	0	1	1	1	170	77.5	85	26.8166	5.04	8.57143	4.18	33.8571	2365	1	0	7.5
N102	28.2247	2019-06-09	男	2370	4.42	5.62	7.14	2019-03-15	36	1	162	48	65	3.43	0.79	1.35	1.67	2018-11-26	6.49	2.7	1.64	4.15	4	2019-05-17	2	0	0	4.42	5.62	7.14	36	1	1	1	0	0	0	162	48	65	18.2899	4.88	8.57143	4	33.1429	2370	1	0	17
N103	41.7205	2019-06-28	男	2370	4.5	8.67	5.7	2019-04-02	37	1	159	47	45	4.64	1.07	2.24	2.13	2018-12-08	5.39	2.43	2.09	2.53	4.2	2019-06-11	2	0	0	4.5	8.67	5.7	37	0	1	0	1	0	0	159	47	45	18.591	4.97	8.14286	4.2	34.5714	2370	1	0	-2
N104	31.3507	2020-07-30	女	2390	4.39	8.24	6.08	2020-05-13	36	剖宫产	160	43	42	4.34	1.3	1.73	2.2	2020-01-21	6.31	1.98	1.88	3.72	4.74	2020-07-16	1	0	0	4.39	8.24	6.08	36	1	1	0	1	0	1	160	43	42	16.7969	4.34		4.74		2390	1	0	-1
N105	31.6575	2019-07-06	男	2395	4.02	8.54	7.6	2019-04-26	36	1	163	51	65	4.24	0.54	1.61	2.4	2018-12-11	6.65	2.39	2.08	3.74	4.19	2019-06-23	2	0	0	4.02	8.54	7.6	36	1	1	0	0	0	0	163	51	65	19.1953	4.69	6.42857	4.19	34.1429	2395	1	0	14
N106	24.9534	2019-06-18	男	2400	4.29	5.52	5.2	2019-03-21	38	4	163	55	71	4.56	1.08	1.61	2.22	2018-11-19	6.35	4.08	1.75	3.2	4.29	2019-05-13	2	0	0	4.29	5.52	5.2	38	0	0	0	0	0	0	163	55	71	20.7008	4.92	7.85714	4.29	32.8571	2400	1	0	16
N107	32.0466	2019-05-10	女	2410	4.8	7.37	7.19	2019-02-13	38	2	158	55	71	4.01	0.71	1.96	1.64	2018-10-11	6.84	3.17	2.5	3.52	4.29	2019-04-26	2	0	0	4.8	7.37	7.19	38	0	0	0	0	1	1	158	55	71	22.0317	4.84	8.14286	4.29	36.2857	2410	1	0	16
N108	33.9589	2019-07-08	女	2410	3.95	7.49	7.91	2019-04-22	35	4	164	46	54	3.87	1.2	1.68	1.74	2018-12-26	5.9	1.99	1.99	2.94	4.71	2019-07-08	2	0	0	3.95	7.49	7.91	35	1	0	0	0	0	1	164	46	54	17.1029	4.49	8	4.71	35.7143	2410	1	0	8
N109	34.8521	2019-07-07	女	2410	4.12	8.48	6.83	2019-04-19	35	4	160	55	72.5	3.3	0.6	1.5	1.55	2018-12-17	6.07	1.88	1.9	3.73	4.01	2019-06-28	2	0	0	4.12	8.48	6.83	35	1	0	0	0	0	1	160	55	72.5	21.4844	4.74	6.71429	4.01	34.2857	2410	1	0	17.5
N110	37.5918	2020-06-16	女	2420	4.21	6.53	6.85	2020-03-31	35	自娩	158	51	65.5	3.38	0.96	1.69	1.18	2019-12-25	5.81	2.8	2.13	2.62	3.9	2020-06-09	1	0	0	4.21	6.53	6.85	35	1	0	0	0	0	1	158	51	65.5	20.4294	4.2		3.9		2420	1	0	14.5
N111	34.2849	2020-06-09	女	2425	4.18	9.06	6.73	2020-05-08	35	剖宫产	158	55	80.5	5.31	2.78	1.5	2.82	2019-11-28	7.03	5.22	1.58	3.82	3.86	2020-06-02	1	0	0	4.18	9.06	6.73	35	1	1	1	0	1	0	158	55	80.5	22.0317	4.19		3.86		2425	1	0	25.5
N112	30.3671	2020-07-14	女	2425	4.62	5.16	6.24	2020-04-24	36	剖宫产	165	63	77	3.6	0.66	1.32	1.85	2019-12-31	6.21	2.84	1.57	3.7	4.28	2020-06-28	1	0	0	4.62	5.16	6.24	36	1	1	1	0	0	0	165	63	77	23.1405	4.96		4.28		2425	1	0	14
N113	34.0466	2020-05-21	男	2430	4.97	7.41	6.01	2020-03-17	36	1	155	58	72	4.19	0.9	1.2	2.58	2019-11-22	4.54	3.13	1.16	2.4	4.03	2020-04-20	1	0	0	4.97	7.41	6.01	36	1	1	0	0	0	0	155	58	72	24.1415	4.22	10.2857	4.03	31.7143	2430	1	0	14
N114	25.8986	2019-05-27	男	2430	4.62	9.27	7.38	2019-03-15	35	4	163	57	71	3.54	0.92	1.23	1.78	2018-11-13	5.48	2.36	1.7	3.17	4.79	2019-05-07	2	0	0	4.62	9.27	7.38	35	1	0	0	0	1	0	163	57	71	21.4536	4.96	7.85714	4.79	32.8571	2430	1	0	14
N115	26.7699	2020-06-12	女	2430	4.1	5.5	5.26	2020-03-13	37	自娩	153	38	58.5	4.86	1.36	2.06	2.25	2019-12-16	5.92	2.63	2.2	2.74	4.15	2020-05-15	1	0	0	4.1	5.5	5.26	37	0	0	0	0	0	1	153	38	58.5	16.2331	3.67		4.15		2430	1	0	20.5
N116	30.6164	2019-07-22	女	2430	4.25	8.32	6.86	2019-04-30	38	4	150	40	48	3.58	0.88	1.48	1.88	2018-12-28	6.12	2.86	1.68	3.1	4.17	2019-06-29	2	0	0	4.25	8.32	6.86	38	0	0	0	0	1	1	150	40	48	17.7778	4.41	9	4.17	35.1429	2430	1	0	8
N117	30.3288	2019-05-10	女	2435	4.3	7.86	7.95	2019-02-22	35	1	155	50	60	4.68	1.78	1.53	2.48	2018-11-21		.		.	0		2	0	0	4.3	7.86	7.95	35	1	1	0	1	0	0	155	50	60	20.8117	4.4	11.1429			2435	1	0	10
N118	32.6438	2019-05-16	女	2440	4.66	4.5	5.62	2019-02-27	36	4	162	59	76	4.42	1.06	1.34	2.51	2018-10-30	5.4	2.93	1.96	2.56	4.18	2019-05-02	2	0	0	4.66	4.5	5.62	36	1	0	0	0	0	1	162	59	76	22.4813	4.33	8.14286	4.18	34.4286	2440	1	0	17
N119	28.9726	2019-07-29	女	2445	4.16	8.45	6.97	2019-04-19	39	1	158	41	42						5.53	1.17	2.64	2.29	3.71	2019-06-15	2	0	0	4.16	8.45	6.97	39	0	1	0	0	0	0	158	41	42	16.4237			3.71	33.2857	2445	1	0	1
N120	33.1205	2019-05-25	女	2450	3.65	5.5	6.24	2019-03-08	37	4	165	49	64	4.08	0.76	1.74	1.56	2018-11-06	5.93	1.75	2.63	2.67	3.73	2019-05-07	2	0	0	3.65	5.5	6.24	37	0	0	0	0	0	1	165	49	64	17.9982	4.3	10.2857	3.73	36.2857	2450	1	0	15
N121	28.526	2019-05-25	女	2450	3.75	7.67	6.16	2019-03-13	34	4	156	48	61	4.22	0.41	1.61	2.22	2018-11-20	6.6	2.35	1.72	4.03	4.95	2019-05-25	2	0	0	3.75	7.67	6.16	34	1	0	0	0	1	1	156	48	61	19.7239	4.74	8	4.95	34.5714	2450	1	0	13
N122	31.3781	2019-07-11	女	2455	4.7	8.97	6.37	2019-04-30	36	1	155	62.5	75	5	1.79	1.19	3.2	2018-12-19		.		.	0		2	0	0	4.7	8.97	6.37	36	1	1	0	1	0	0	155	62.5	75	26.0146	4.71	7.28571			2455	1	0	12.5
N123	32.5781	2020-06-08	女	2460	4.22	6.22	5.4	2020-03-12	37	自娩	158	44	58.5	4.66	1.16	1.96	2.2	2019-11-27	8.83	2.96	2.81	5.26	4.49	2020-05-07	1	0	0	4.22	6.22	5.4	37	0	0	0	0	0	1	158	44	58.5	17.6254	4.99		4.49		2460	1	0	14.5
N124	30.0932	2019-07-21	男	2460	3.94	7.74	6.1	2019-04-19	38	4	162	44	57							.		.	0		2	0	0	3.94	7.74	6.1	38	0	0	0	0	0	1	162	44	57	16.7657					2460	1	0	13
N125	35.7315	2020-07-14	男	2460	4.24	5.94	5.38	2020-04-30	35	剖宫产	174	54	65	4.32	0.52	1.8	2.2	2019-12-19	5.76	2.71	1.98	2.71	3.87	2020-07-09	1	0	0	4.24	5.94	5.38	35	1	1	0	0	1	0	174	54	65	17.8359	4.61		3.87		2460	1	0	11
N126	27.7014	2020-07-23	男	2460	3.95	6.78	4.42	2020-04-30	38	产钳	168	44.5	56	3.32	0.96	1.79	1.1	2020-01-17	6.02	2.01	1.94	3.04	3.69	2020-06-22	1	0	0	3.95	6.78	4.42	38	0	0	0	0	1	0	168	44.5	56	15.7667	4.23		3.69		2460	1	0	11.5
N127	39.1397	2019-07-25	男	2465	4.61	9.01	6.25	2019-04-24	37	1	163	65	70.5	4.04	1.47	1.22	2.47	2019-01-02	5.61	2.77	1.14	3.48	4.8	2019-07-01	2	0	0	4.61	9.01	6.25	37	0	1	0	0	0	0	163	65	70.5	24.4646	5.18	8	4.8	33.7143	2465	1	0	5.5
N128	29.6521	2019-05-04	女	2470	4.5	7.79	6.63	2019-01-15	39	4	158	48	61.5	5.07	1.48	1.75	2.89	2018-10-10	6.89	3.36	1.71	4.42	4.43	2019-03-25	2	0	0	4.5	7.79	6.63	39	0	0	0	0	0	1	158	48	61.5	19.2277	4.31	10.5714	4.43	34.2857	2470	1	0	13.5
N129	32.7753	2020-06-08	女	2470	4.29	5.12	4.93	2020-03-05	39	产钳	158	51	63	3.67	0.55	1.05	2.26	2019-11-04	5.44	2.25	1.41	2.98	3.88	2020-04-30	1	0	0	4.29	5.12	4.93	39	0	0	0	1	1	1	158	51	63	20.4294	4.09		3.88		2470	1	0	12
N130	29.0301	2019-07-15	女	2470	3.79	8.39	2.88	2016-02-06	35	4	175	58	71	4.19	1.05	1.57	2.23	2019-01-12		.		.	0		2	0	0	3.79	8.39	2.88	35	1	0	0	0	0	0	175	58	71	18.9388	4.43	9.28571			2470	1	0	13
N131	31.474	2019-06-17	女	2475	4.39	5.64	5.45	2019-03-19	37	1	160	52	57	5.12	0.49	1.66	3.01	2018-11-14	8.64	2.5	2.5	5.4	4.03	2019-05-22	2	0	0	4.39	5.64	5.45	37	0	1	0	1	1	1	160	52	57	20.3125	4.82	7	4.03	34	2475	1	0	5
N132	42.8904	2020-07-03	女	2475	4.11	5.65	4.29	2020-03-30	38	剖宫产	159	52	66	4.64	1.12	1.69	2.61	2019-12-02	5.26	1.66	1.96	2.66	3.93	2020-06-03	1	0	0	4.11	5.65	4.29	38	0	1	0	1	0	0	159	52	66	20.5688	4.08		3.93		2475	1	0	14
N133	42.8904	2020-07-03	女	2475	4.11	5.65	4.29	2020-03-30	38	剖宫产	159	52	66	4.64	1.12	1.69	2.61	2019-12-02	5.26	1.66	1.96	2.66	3.93	2020-06-03	1	0	0	4.11	5.65	4.29	38	0	1	0	1	0	0	159	52	66	20.5688	4.08		3.93		2475	1	0	14
N134	39.1315	2020-05-27	女	2480	4.42	0	0	2020-03-02	37	2	162	54	72.599	4.14	0.95	1.51	2.09	2019-11-18	6.39	3.2	2.19	2.96	4.93	2020-05-06	1	0	0	4.42			37	0	0	0	0	1	0	162	54	72.599	20.5761	5.08	9.71429	4.93	34	2480	1	0	18.599
N135	32.2712	2020-06-01	女	2480	4.03	4.76	4.87	2020-03-11	38	自娩	170	52	61	3.69	0.67	1.57	1.8	2019-10-25	6.5	2.07	2.5	3.07	4.2	2020-05-06	1	0	0	4.03	4.76	4.87	38	0	0	0	0	0	1	170	52	61	17.9931	4.19		4.2		2480	1	0	9
N136	32.8712	2019-06-23	男	2480	4.69	6.51	6.06	2019-04-04	38	2	164	78	86	4.28	2.16	0.86	2.86	2018-12-19	5.22	4.11	1.08	2.63	3.72	2019-05-24	2	0	0	4.69	6.51	6.06	38	0	0	1	0	1	1	164	78	86	29.0006	4.54	12	3.72	34.2857	2480	1	0	8
N137	34.411	2019-06-19	男	2480	4.93	7.69	6.33	2019-04-08	36	4	164	48	70	4.71	1.04	1.76	2.49	2018-12-18	7.71	2.24	1.75	4.94	4.32	2019-05-31	2	0	0	4.93	7.69	6.33	36	1	0	0	0	0	1	164	48	70	17.8465	4.2	9.85714	4.32	33.2857	2480	1	0	22
N138	34.3205	2020-06-28	女	2480	4.73	6.57	5.89	2020-04-13	37	剖宫产	163	58	69	6.37	1.57	2.27	3.09	2019-12-23	9.46	2.29	2.68	5.79	4.37	2020-06-15	1	0	0	4.73	6.57	5.89	37	0	1	0	0	0	0	163	58	69	21.83	4.81		4.37		2480	1	0	11
N139	31.8384	2020-05-26	男	2490	4.28	0	0	2020-03-02	38	1	162	53	62	3.94	0.72	1.62	2.01	2019-10-22	6.49	1.81	2.11	3.39	4.54	2020-05-12	1	0	0	4.28			38	0	1	0	0	1	0	162	53	62	20.1951	4.5	7.28571	4.54	36.2857	2490	1	0	9
N140	32.6466	2019-07-10	女	2490	4.42	6.57	4.67	2019-05-08	37	1	156	50	65	3.98	0.74	1.6	2.01	2018-12-18	6.01	1.61	1.96	3.4	4.49	2019-06-16	2	0	0	4.42	6.57	4.67	37	0	1	0	0	0	0	156	50	65	20.5457	4.71	8.28571	4.49	34	2490	1	0	15
N141	32.389	2019-07-22	男	2490	3.94	8.46	5.8	2019-04-12	38	4	153	41	45	4.38	1	1.85	2.09	2018-12-12	5.62	2.4	2.12	2.65	3.59	2019-06-29	2	0	0	3.94	8.46	5.8	38	0	0	0	0	0	0	153	41	45	17.5146	4.51	6.85714	3.59	35.2857	2490	1	0	4
N142	36.5014	2019-05-06	男	2495	4.6	9.93	6.87	2019-02-20	37	1	164	69	92	4.73	1.18	1.12	2.87	2018-10-16	6.83	2.83	1.45	4.7	4.17	2019-04-03	2	0	0	4.6	9.93	6.87	37	0	1	0	0	0	0	164	69	92	25.6544	4.35	9.57143	4.17	33.7143	2495	1	0	23
N143	35.2767	2019-06-01	男	2495	4.61	7.83	4.88	2019-04-02	34	1	163	61	72	3.22	0.31	1.24	1.71	2018-11-22		.		.	0		2	0	0	4.61	7.83	4.88	34	1	1	0	0	0	0	163	61	72	22.9591	4.95	7.28571			2495	1	0	11
N144	31.1616	2020-07-20	男	2495	4.58	8.59	8.14	2020-05-11	35	剖宫产	163	62.5	0	4.52	1.11	1.39	2.66	2020-01-11	6.11	2.7	1.69	3.44	4.41	2020-07-06	1	0	0	4.58	8.59	8.14	35	1	1	0	0	0	0	163	62.5	0	23.5237	4.78		4.41		2495	1	0
N145	35.6877	2020-06-23	男	2500	4.39	7.86	6.82	2020-04-28	35	剖宫产	166	67	80	4.53	1.02	1.44	2.53	2020-01-02	6.44	2.14	1.75	4.06	4.01	2020-06-16	1	0	0	4.39	7.86	6.82	35	1	1	1	0	0	0	166	67	80	24.3141	4.57		4.01		2500	0	0	13
N146	30.3452	2020-07-13	女	2500	3.79	5.37	4.73	2020-04-01	39	自娩	163	58	67	5.43	0.61	2.26	2.79	2019-12-12	7.46	1.48	2.47	4.78	3.87	2020-05-28	1	0	0	3.79	5.37	4.73	39	0	0	0	0	0	1	163	58	67	21.83	4.48		3.87		2500	0	0	9
N147	29.9753	2019-05-14	男	2505	4.41	8.48	6.31	2019-02-19	37	1	169	63	77	4.58	0.91	1.61	2.54	2018-10-18	7.84	2.17	2.3	4.93	3.52	2019-04-21	2	0	0	4.41	8.48	6.31	37	0	1	0	0	1	1	169	63	77	22.0581	4.86	7.57143	3.52	34	2505	0	0	14
N148	29.8411	2019-07-18	男	2505	3.89	5.08	5.44	2019-04-16	37	1	164	55	75	4.93	1.55	1.89	2.57	2019-01-08	5.91	4.26	1.37	3.08	3.51	2019-06-25	2	0	0	3.89	5.08	5.44	37	0	1	1	0	1	0	164	55	75	20.4491	4.3	11.5714	3.51	35.5714	2505	0	0	20
N149	33.3151	2020-05-10	男	2510	3.98	6.8	5.61	2020-02-14	38	4	162	49	50	4.92	1.1	1.95	2.2	2019-10-17	7.99	2.65	2.46	4.35	4.2	2020-04-10	1	0	0	3.98	6.8	5.61	38	0	0	0	0	0	1	162	49	50	18.6709	4.37	9	4.2	34.1429	2510	0	0	1
N150	27.4493	2019-06-20	女	2510	4.62	7.57	6.85	2019-03-15	39	4	155	40	53.5						6.64	3.1	1.32	4.59	3.84	2019-05-20	2	0	0	4.62	7.57	6.85	39	0	0	0	0	0	0	155	40	53.5	16.6493			3.84	35	2510	0	0	13.5
N151	27.4055	2020-06-12	女	2510	4.22	0	0		39	自娩	158	50	61	5.66	1.03	1.85	3.36	2019-11-27	9.29	4.08	1.98	5.84	4.32	2020-05-07	1	0	0	4.22			39	0	0	0	0	0	1	158	50	61	20.0288	4.25		4.32		2510	0	0	11
N152	39.6904	2019-07-28	男	2510	4.19	6.07	5.24	2019-05-24	36	1	172	64	86.5	3.66	0.68	1.53	1.89	2019-01-10	6.69	1.29	2.43	3.57	4.57	2019-07-25	2	0	0	4.19	6.07	5.24	36	1	1	0	1	0	1	172	64	86.5	21.6333	4.39	7.57143	4.57	35.5714	2510	0	0	22.5
N153	26.6932	2020-07-26	男	2510	4.16	6.83	5.53	2020-04-27	38	自娩	165	50	60	4.01	0.85	1.41	2.16	2020-01-02	6.72	2.64	1.73	4.1	4.55	2020-06-29	1	0	0	4.16	6.83	5.53	38	0	0	0	1	0	0	165	50	60	18.3655	4.76		4.55		2510	0	0	10
N154	38.874	2020-05-13	女	2515	4.14	7.97	7.3	2020-02-12	39	1	160	52.5	71	6.6	1.15	2.28	3.94	2019-10-09	10.04	4.82	2.31	6.64	4.18	2020-04-08	1	0	0	4.14	7.97	7.3	39	0	1	0	0	0	0	160	52.5	71	20.5078	4.67	8.42857	4.18	34.4286	2515	0	0	18.5
N155	39.1781	2019-07-07	男	2515	4.14	0	0	2019-03-26	38	1	165	67.5	67	5.41	2.79	1.25	3.33	2018-12-11	8.6	6.81	1.78	4.68	4.02	2019-06-11	2	0	0	4.14			38	0	1	1	0	0	0	165	67.5	67	24.7934	4.53	8.57143	4.02	34.5714	2515	0	0	-0.5
N156	33.6356	2019-05-29	男	2520	3.77	6.21	5.46	2019-02-22	37	2	155	42	56	3.8	0.59	1.66	1.64	2018-10-31	7.4	4.28	2.06	4.25	3.43	2019-04-30	2	0	0	3.77	6.21	5.46	37	0	0	1	1	1	1	155	42	56	17.4818	4.11	7.85714	3.43	33.7143	2520	0	0	14
N157	30.2438	2019-06-06	女	2520	4.34	7.13	5.34	2019-03-11	37	4	161	67	83	4.52	0.59	1.61	2.32	2018-11-20	7.31	2.04	2.29	4.45	4.39	2019-04-25	2	0	0	4.34	7.13	5.34	37	0	0	0	0	0	0	161	67	83	25.8478	4.77	9.14286	4.39	31.4286	2520	0	0	16
N158	31.926	2019-06-12	女	2520	4.29	4.71	5.32	2019-03-14	38	1	166	48	63	3.11	0.73	1.4	1.26	2018-11-16	5.95	2.25	2.17	3.1	4.3	2019-05-16	2	0	0	4.29	4.71	5.32	38	0	1	0	0	0	1	166	48	63	17.4191	4.25	8.71429	4.3	34.5714	2520	0	0	15
N159	29.0603	2019-06-29	女	2520	4.6	6.4	6.44	2019-03-14	39	4	165	56	70	3.64	0.85	1.38	1.99	2018-12-05	4.57	3.04	1.63	2.04	3.89	2019-05-18	2	0	0	4.6	6.4	6.44	39	0	0	0	0	0	0	165	56	70	20.5693	4.58	10.1429	3.89	33.5714	2520	0	0	14
N160	26.0438	2020-07-05	女	2520	3.64	5.62	6.11	2020-04-01	38	剖宫产	155	48.5	57	4.2	0.81	1.47	2.33	2019-12-17		.		.	0		1	0	0	3.64	5.62	6.11	38	0	1	0	0	0	1	155	48.5	57	20.1873	4.04				2520	0	0	8.5
N161	32.7014	2020-05-24	男	2530	4.19	6.11	5.33	2020-03-12	36	4	170	65	71	6.19	1.41	1.78	3.71	2019-11-27	7.38	2.99	1.53	4.56	4.4	2020-05-07	1	0	0	4.19	6.11	5.33	36	1	0	0	0	0	1	170	65	71	22.4913	4.86	10.2857	4.4	33.4286	2530	0	0	6
N162	31.0603	2020-05-24	女	2530	4.47	5.17	4.9	2020-01-31	40	2	156	44	61.5	3.65	0.84	1.53	1.89	2019-10-28	6.41	2.23	1.83	4.14	4.29	2020-04-09	1	0	0	4.47	5.17	4.9	40	0	0	0	0	0	0	156	44	61.5	18.0802	4.58	10.5714	4.29	34	2530	0	0	17.5
N163	30.9397	2019-06-28	女	2530	4.1	5.32	5.68	2015-12-24	38	1	158	52	66.5	3.42	1.6	1.25	1.66	2018-11-28	5.41	2.51	1.96	2.69	3.59	2019-05-30	2	0	0	4.1	5.32	5.68	38	0	1	0	1	0	0	158	52	66.5	20.83	4.18	8	3.59	34.1429	2530	0	0	14.5
N164	34.7753	2019-07-11	男	2530	4.29	6.37	7.59	2019-04-24	36	1	166	63	74.5	6.02	2.02	2.38	2.9	2019-01-04		.		.	0		2	0	0	4.29	6.37	7.59	36	1	1	0	0	0	1	166	63	74.5	22.8625	4.35	9.14286			2530	0	0	11.5
N165	30.0384	2020-06-02	女	2535	3.98	7.25	6.05	2020-03-06	36	剖宫产	166	53	61	3.72	0.66	1.67	2	2019-11-08	5.6	2.81	2.2	2.48	4.02	2020-05-22	1	0	0	3.98	7.25	6.05	36	1	1	0	0	0	0	166	53	61	19.2336	4.88		4.02		2535	0	0	8
N166	38.6164	2020-05-18	男	2540	5	8.24	7.29	2020-03-11	35	1	158	59	77	4.8	2.15	1.26	2.93	2019-11-20	6.82	4.49	1.24	4.08	5.89	2020-05-14	1	0	0	5	8.24	7.29	35	1	1	0	0	0	1	158	59	77	23.634	4.45	9.71429	5.89	34.8571	2540	0	0	18
N167	27.3068	2019-06-13	男	2540	4.75	6.89	6.07	2019-04-10	35	4	163	53	74	3.67	0.59	1.84	1.48	2018-12-03	6.2	1.75	2.74	2.73	4.64	2019-05-23	2	0	0	4.75	6.89	6.07	35	1	0	0	0	0	0	163	53	74	19.9481	5.03	8.14286	4.64	32.5714	2540	0	0	21
N168	26.5233	2019-06-05	男	2540	4.63	8.63	7.75	2019-02-26	39	2	163	65	80	4.54	1.31	1.49	2.39	2018-11-02	5.71	3.75	1.69	2.89	4.22	2019-04-21	2	0	0	4.63	8.63	7.75	39	0	0	1	1	0	0	163	65	80	24.4646	5.13	8.57143	4.22	32.8571	2540	0	0	15
N169	23.926	2019-07-18	女	2540	4.47	7.41	4.96	2019-04-02	39	1	158	63	74.5	3.55	1.1	1.08	2.27	2018-12-12		.		.	0		2	0	0	4.47	7.41	4.96	39	0	1	0	1	1	0	158	63	74.5	25.2363	4.25	8.14286			2540	0	0	11.5
N170	33.737	2019-06-28	男	2545	4.5	8.04	7.19	2019-03-25	38	1	153	54	69.599	5.89	1.51	2.23	3.2	2018-12-22	6.82	3.3	2.22	3.64	3.7	2019-05-31	2	0	0	4.5	8.04	7.19	38	0	1	0	0	1	1	153	54	69.599	23.0681	4.19	11.2857	3.7	34.1429	2545	0	0	15.599
N171	27.1123	2019-06-08	女	2550	3.81	6.39	5.23	2019-03-20	37	4	164	53	60	4.27	1	1.15	2.73	2018-11-06		.		.	0		2	0	0	3.81	6.39	5.23	37	0	0	0	0	0	1	164	53	60	19.7055	4.89	6.71429			2550	0	0	7
N172	27.7616	2019-07-25	男	2550	4.57	7.97	6.58	2019-04-25	38	4	160	50	68	4.45	0.83	1.85	2.21	2019-01-15	7.04	2.16	2.09	4.09	4.44	2019-07-06	2	0	0	4.57	7.97	6.58	38	0	0	0	1	1	0	160	50	68	19.5312	4.86	11.1429	4.44	35.7143	2550	0	0	18
N173	30.0411	2019-07-14	女	2550	3.86	8.04	7.08	2019-04-04	39	4	150	45	63.5							.		.	0		2	0	0	3.86	8.04	7.08	39	0	0	0	0	1	0	150	45	63.5	20					2550	0	0	18.5
N174	29.5616	2019-07-12	女	2550	3.86	7.7	6.05	2019-04-19	36	4	170	52	61	5.16	0.78	1.86	3.06	2018-12-27	8.5	2.59	1.83	5.6	4.01	2019-06-17	2	0	0	3.86	7.7	6.05	36	1	0	0	0	0	1	170	52	61	17.9931	4.97	8.71429	4.01	33.2857	2550	0	0	9
N175	32.4932	2019-07-04	男	2550	4.08	7.89	6.34	2019-04-03	39	4	162	63	73	5.07	1	1.9	2.66	2018-11-27		.		.	0		2	0	0	4.08	7.89	6.34	39	0	0	0	0	1	0	162	63	73	24.0055	4.56	7.85714			2550	0	0	10
N176	34.5479	2020-07-29	女	2550	4.62	5.99	7.52	2020-05-22	36	自娩	153	52	62	4.55	1.21	1.37	2.42	2020-01-02	7.23	3.63	1.68	4	4.43	2020-06-24	1	0	0	4.62	5.99	7.52	36	1	0	0	0	0	0	153	52	62	22.2137	4.84		4.43		2550	0	0	10
N177	30.4959	2020-05-13	男	2560	4.33	6.69	6.05	2020-03-19	35	4	158	53	66.5	4.03	1.02	1.61	2.09	2019-11-14	6	2.41	1.64	3.43	4.05	2020-04-28	1	0	0	4.33	6.69	6.05	35	1	0	0	0	0	1	158	53	66.5	21.2306	4.65	9.14286	4.05	32.8571	2560	0	0	13.5
N178	29.6438	2019-06-01	男	2560	4.12	8.39	6.04	2019-03-20	34	4	167	62	75	3.36	0.49	1.24	1.66	2018-11-20	4.84	1.98	1.76	2.52	4.23	2019-05-17	2	0	0	4.12	8.39	6.04	34	1	0	0	0	0	0	167	62	75	22.231	4.52	8.71429	4.23	34.1429	2560	0	0	13
N179	29.5726	2020-06-03	女	2560	4.4	6.06	8.26	2020-03-17	37	自娩	162	55	69	4.82	0.82	2.24	1.92	2019-11-25	7.37	2.78	2.41	4.12	4.14	2020-05-14	1	0	0	4.4	6.06	8.26	37	0	0	0	0	0	1	162	55	69	20.9572	4.83		4.14		2560	0	0	14
N180	27.7918	2019-06-15	男	2560	4.9	7.39	6.34	2019-03-15	37	4	162	43.5	55	3.08	0.69	1.27	1.39	2018-11-15	5.6	2.29	1.81	2.96	4.42	2019-05-14	2	0	0	4.9	7.39	6.34	37	0	0	0	0	1	0	162	43.5	55	16.5752	4.62	7.28571	4.42	33	2560	0	0	11.5
N181	35.4986	2020-06-12	女	2560	4.13	4.71	4.31	2020-03-19	37	剖宫产	169	47	54	3.94	0.59	2.18	1.32	2019-12-02	5.72	1.75	2.35	2.75	3.81	2020-05-25	1	0	0	4.13	4.71	4.31	37	0	1	0	1	0	1	169	47	54	16.456	4.25		3.81		2560	0	0	7
N182	34.1123	2020-06-05	男	2560	4.28	7.78	6.22	2020-03-11	39	自娩	168	53	60.5						5.38	1.62	1.67	2.88	4.26	2020-05-06	1	0	0	4.28	7.78	6.22	39	0	0	0	0	0	0	168	53	60.5	18.7783			4.26		2560	0	0	7.5
N183	31.7671	2020-05-22	女	2565	3.84	6.16	5.3	2020-03-23	35	1	161	50	64	4.05	0.52	1.81	1.92	2019-11-11	7.16	2.23	2.36	4.01	3.66	2020-05-11	1	0	0	3.84	6.16	5.3	35	1	1	0	1	0	1	161	50	64	19.2894	4	7.85714	3.66	33.8571	2565	0	0	14
N184	35.9096	2019-05-28	男	2570	4.74	7.32	5.91	2019-03-21	36	1	172	60	72	4.11	0.83	1.47	2.07	2018-11-12	6.51	2.77	2.25	3.3	3.98	2019-05-13	2	0	0	4.74	7.32	5.91	36	1	1	0	1	1	1	172	60	72	20.2812	4.92	8.28571	3.98	34.2857	2570	0	0	12
N185	27.2	2019-06-29	男	2570	4.3	0	0	2019-04-23	35	2	160	41	55	4.73	1.09	1.58	2.95	2018-12-16	7.76	3.43	1.61	4.81	4.05	2019-06-16	2	0	0	4.3			35	1	0	0	0	1	0	160	41	55	16.0156	4.69	7.28571	4.05	33.2857	2570	0	0	14
N186	31.3479	2020-06-15	男	2570	4.2	6.95	6.57	2020-03-18	39	自娩	158	46	62	4.65	0.84	1.56	2.81	2019-10-30	7.01	3.72	1.76	4.21	4.57	2020-05-13	1	0	0	4.2	6.95	6.57	39	0	0	1	0	1	0	158	46	62	18.4265	4.44		4.57		2570	0	0	16
N187	34.0822	2020-06-16	女	2570	4.33	5.86	6.24	2020-04-03	35	剖宫产	169	62.5	76	5.04	1.5	1.93	2.53	2019-12-07	8.38	4.44	2.09	4.68	4.19	2020-06-12	1	0	0	4.33	5.86	6.24	35	1	1	0	0	0	1	169	62.5	76	21.883	4.11		4.19		2570	0	0	13.5
N188	45.474	2020-06-26	男	2570	4.43	8.28	6.01	2020-04-20	34	产钳	168	65	73	5.06	1.82	1.56	2.69	2019-12-24	6.37	3.45	1.57	3.4	4.28	2020-06-15	1	0	0	4.43	8.28	6.01	34	1	0	0	0	1	0	168	65	73	23.03	4.66		4.28		2570	0	0	8
N189	30.011	2019-07-23	女	2570	3.67	7.32	5.83	2019-04-22	39	4	158	48	59	4.31	0.68	1.32	2.61	2018-12-06	6.58	2.44	1.63	3.93	3.81	2019-06-25	2	0	0	3.67	7.32	5.83	39	0	0	0	0	0	0	158	48	59	19.2277	5.14	6.71429	3.81	35.4286	2570	0	0	11
N190	37.0548	2019-07-29	男	2570	3.72	6.81	5.85	2019-05-05	38	1	158	45	60	4.42	0.73	2.08	1.82	2019-01-10	7.17	2.04	2.29	4.21	3.67	2019-06-28	2	0	0	3.72	6.81	5.85	38	0	1	0	0	1	1	158	45	60	18.026	4.75	9.71429	3.67	33.8571	2570	0	0	15
N191	34.2849	2019-07-22	女	2570	4.3	6.12	5.54	2019-05-14	36	1	167	48	55.6	3.54	0.73	1.8	1.38	2018-12-29	6.4	2.43	1.98	3.47	4.08	2019-07-10	2	0	0	4.3	6.12	5.54	36	1	1	0	0	0	0	167	48	55.6	17.2111	4.17	6.85714	4.08	34.4286	2570	0	0	7.6
N192	27.9699	2020-05-24	女	2575	3.7	8.89	5.65	2020-02-25	36	1	158	57	72	3.55	0.63	1.3	2.16	2019-11-13	6.06	4.04	1.67	3.26	3.46	2020-05-05	1	0	0	3.7	8.89	5.65	36	1	1	0	0	0	1	158	57	72	22.8329	3.74	9.28571	3.46	34.1429	2575	0	0	15
N193	29.8603	2020-06-16	男	2575	4.82	7.76	6.85	2020-03-17	39	剖宫产	158	42.5	0	5.23	0.88	1.98	2.7	2019-11-19	6.7	3.04	1.78	3.48	4.48	2020-05-07	1	0	0	4.82	7.76	6.85	39	0	1	0	0	1	1	158	42.5	0	17.0245	4.88		4.48		2575	0	0
N194	30.926	2020-05-27	女	2580	3.92	3.9	5.9	2020-03-02	39	4	150	47	61	3.55	0.85	1.64	1.45	2019-10-14	5.94	3.96	1.92	2.87	4.24	2020-04-13	1	0	0	3.92	3.9	5.9	39	0	0	0	0	0	1	150	47	61	20.8889	4.05	7.42857	4.24	33.4286	2580	0	0	14
N195	33.0219	2020-06-01	男	2580	4.42	6.6	3.78	2016-01-15	35	剖宫产	166	65	74	4.36	0.58	1.72	2.26	2019-11-15	7.5	1.99	2.18	4.65	4.13	2020-05-22	1	0	0	4.42	6.6	3.78	35	1	1	0	0	0	0	166	65	74	23.5883	3.82		4.13		2580	0	0	9
N196	33.0219	2020-06-01	男	2580	4.42	6.6	3.78	2016-01-15	35	剖宫产	166	65	74	4.36	0.58	1.72	2.26	2019-11-15	7.5	1.99	2.18	4.65	4.13	2020-05-22	1	0	0	4.42	6.6	3.78	35	1	1	0	0	0	0	166	65	74	23.5883	3.82		4.13		2580	0	0	9
N197	28.7699	2019-06-29	女	2580	4.68	6.13	4.78	2019-04-15	39	4	162	47	62	4.51	1.96	1.56	2.38	2018-12-24	7.44	5.95	1.67	3.87	4.03	2019-05-30	2	0	0	4.68	6.13	4.78	39	0	0	0	0	0	0	162	47	62	17.9089	4.37	12.2857	4.03	34.7143	2580	0	0	15
N198	27.9205	2020-07-03	男	2580	4.13	7.02	6.52	2020-03-11	39	自娩	161	50	68.5	4.56	0.92	2.01	2.15	2019-12-18	6.69	1.88	2.45	3.65	4.47	2020-05-27	1	0	0	4.13	7.02	6.52	39	0	0	0	0	0	0	161	50	68.5	19.2894	4.8		4.47		2580	0	0	18.5
N199	39.9973	2020-06-08	男	2580	4.56	6.29	6.04	2020-03-31	33	产钳	165	62	74	4.47	1.11	1.43	2.82	2019-12-18		.		.	0		1	0	0	4.56	6.29	6.04	33	1	0	0	0	1	0	165	62	74	22.7732	4.98				2580	0	0	12
N200	33.3726	2019-07-15	女	2580	4.07	7.39	6.53	2019-04-12	39	4	155	44.5	54.6	4.26	0.53	1.34	2.56	2018-11-26	5.44	1.86	1.4	3.27	3.84	2019-05-29	2	0	0	4.07	7.39	6.53	39	0	0	0	0	1	0	155	44.5	54.6	18.5224	4.1	6.71429	3.84	33	2580	0	0	10.1
N201	37.337	2019-07-24	女	2580	4.2	9.3	7.02	2019-04-30	36	1	160	54	65	3.62	1.04	1.58	1.6	2019-02-01	5.68	2.49	1.92	2.88	3.97	2019-07-09	2	0	0	4.2	9.3	7.02	36	1	1	0	0	0	1	160	54	65	21.0938	4.62	11.2857	3.97	33.8571	2580	0	0	11
N202	30.8658	2020-07-13	女	2580	4.32	4.95	7.46	2020-04-02	39	自娩	165	59	84	4.77	0.93	1.66	2.85	2019-12-13	7.69	2.8	1.34	5.19	4.48	2020-05-27	1	0	0	4.32	4.95	7.46	39	0	0	1	0	0	0	165	59	84	21.6713	4.86		4.48		2580	0	0	25
N203	33.0274	2020-06-16	女	2585	4.01	5.09	7.41	2020-03-24	39	剖宫产	167	64.5	78	5.02	0.83	1.64	3.26	2019-11-11	8.18	3.83	1.94	5.2	4.45	2020-05-09	1	0	0	4.01	5.09	7.41	39	0	1	0	0	1	1	167	64.5	78	23.1274	4.54		4.45		2585	0	0	13.5
N204	34.7836	2020-05-16	女	2590	4.24	5.43	4.7	2020-03-03	37	4	170	65	80	4.15	0.89	1.87	1.79	2019-11-14	5.34	2.16	1.99	2.58	4.01	2020-04-28	1	0	0	4.24	5.43	4.7	37	0	0	0	0	0	0	170	65	80	22.4913	5.06	11	4.01	34.7143	2590	0	0	15
N205	30.2082	2020-05-30	女	2590	3.88	6.95	6.1	2020-03-03	38	4	164	51	60	3.85	0.54	1.53	2.17	2019-10-26	5	1.74	1.83	2.58	4.14	2020-04-30	1	0	0	3.88	6.95	6.1	38	0	0	0	0	0	1	164	51	60	18.9619	4.34	7.14286	4.14	33.8571	2590	0	0	9
N206	30.6082	2019-05-10	男	2590	4.52	6.62	6.91	2019-02-12	38	4	162	46	65.5	3.53	0.9	1.26	1.76	2018-10-08		.		.	0		2	0	0	4.52	6.62	6.91	38	0	0	1	0	0	0	162	46	65.5	17.5278	4.44	8.28571			2590	0	0	19.5
N207	36.3808	2020-05-07	男	2590	4.06	5.75	6.3	2020-02-25	36	1	164	56.5	71	5.03	0.67	1.34	3.57	2019-10-14	7.74	2.68	1.73	4.72	4.11	2020-04-28	1	0	0	4.06	5.75	6.3	36	1	1	0	0	1	0	164	56.5	71	21.0068	4.43	6.57143	4.11	34.7143	2590	0	0	14.5
N208	26.937	2019-05-08	男	2590	4.06	5.57	4.27	2019-02-13	37	4	170	49	62	5.9	1.29	2.31	2.79	2018-11-14		.		.	0		2	0	0	4.06	5.57	4.27	37	0	0	0	0	0	0	170	49	62	16.955	3.94	13			2590	0	0	13
N209	32.0301	2019-07-18	男	2590	3.99	0	0	2019-05-05	36	1	165	53	61.8	3.86	1.08	1.48	1.9	2018-12-25	6.11	2.43	1.94	3.17	4.02	2019-06-24	2	0	0	3.99			36	1	1	0	0	1	0	165	53	61.8	19.4674	4.72	7	4.02	32.8571	2590	0	0	8.8
N210	33.7233	2020-07-12	男	2590	3.58	8.81	8.21	2020-04-21	36	产钳	160	50	63	3.8	0.97	1.21	2.16	2019-12-20	7.13	2.5	1.46	4.66	3.89	2020-07-03	1	0	0	3.58	8.81	8.21	36	1	0	0	0	1	1	160	50	63	19.5312	5.02		3.89		2590	0	0	13
N211	39.3342	2020-05-12	女	2595	4.53	8.74	7.83	2020-02-17	36	1	162	58	65	5.29	1.14	1.99	3.07	2019-10-28	7.87	3.36	1.98	4.85	4.03	2020-04-26	1	0	0	4.53	8.74	7.83	36	1	1	0	1	1	0	162	58	65	22.1003	4.4	8.71429	4.03	34.5714	2595	0	0	7
N212	38.6575	2020-05-11	女	2600	4.94	8.56	5.84	2020-03-06	36	4	154	49	57	4.14	0.66	1.38	2.55	2019-11-06	5.85	3.29	1.52	2.76	4.75	2020-04-10	1	0	0	4.94	8.56	5.84	36	1	0	0	0	0	1	154	49	57	20.6612	4.69	9.71429	4.75	32	2600	0	0	8
N213	28.8959	2020-05-09	女	2600	4.23	5.21	5.72	2020-02-11	39	1	162	45	55	4.86	0.88	1.83	2.8	2019-10-26	8.14	4.05	1.82	5.08	4.2	2020-03-25	1	0	0	4.23	5.21	5.72	39	0	1	1	0	1	0	162	45	55	17.1468	4.15	11.5714	4.2	33.1429	2600	0	0	10
N214	34.1644	2020-05-06	男	2600	4.57	5.21	6.75	2020-02-07	36	1	155	50	55	3.81	1.3	1.47	2.12	2019-10-31	6.16	4.73	1.6	3.03	4.21	2020-04-27	1	0	0	4.57	5.21	6.75	36	1	1	0	0	1	0	155	50	55	20.8117	4.73	9.28571	4.21	34.8571	2600	0	0	5
N215	32.2219	2019-06-08	女	2600	4.87	7.65	5.34	2019-03-15	39	4	164	52	68							.		.	0		2	0	0	4.87	7.65	5.34	39	0	0	0	0	0	1	164	52	68	19.3337					2600	0	0	16
N216	33.4521	2019-06-11	女	2600	4.29	9.48	7.99	2019-03-22	37	4	165	59	70	4.11	0.93	0.97	2.89	2018-11-14	6.12	5.22	1.58	2.86	3.85	2019-05-14	2	0	0	4.29	9.48	7.99	37	0	0	0	0	0	1	165	59	70	21.6713	4.64	7.28571	3.85	33.1429	2600	0	0	11
N217	33.4658	2020-07-04	男	2600	4.39	7.65	7.6	2020-03-30	37	自娩	160	58	64	5.16	1.49	1.67	2.99	2019-12-08	7.4	4.51	2.35	3.62	4.52	2020-05-31	1	0	0	4.39	7.65	7.6	37	0	0	1	0	0	1	160	58	64	22.6562	4.68		4.52		2600	0	0	6
N218	31.2301	2020-06-18	女	2600	4.14	8.27	6.56	2020-04-09	37	自娩	166	48	66	3.95	1.59	1.73	1.52	2019-12-16	7.57	3.43	2.39	4.4	3.54	2020-06-02	1	0	0	4.14	8.27	6.56	37	0	0	0	0	0	0	166	48	66	17.4191	4.38		3.54		2600	0	0	18
N219	37.6192	2019-07-15	男	2600	4.37	5.38	6.22	2019-04-29	35	1	166	60	76.5						5.54	2.24	2.23	2.66	3.57	2019-07-02	2	0	0	4.37	5.38	6.22	35	1	1	1	0	0	0	166	60	76.5	21.7738			3.57	34	2600	0	0	16.5
N220	29.7342	2019-07-23	女	2600	3.98	6.48	8.26	2019-05-13	37	4	155	40	55	4.08	1.44	1.84	1.65	2018-12-22	7.15	4.97	1.56	3.47	3.99	2019-07-06	2	0	0	3.98	6.48	8.26	37	0	0	0	0	0	1	155	40	55	16.6493	4.23	7	3.99	35	2600	0	0	15
N221	27.5836	2019-07-14	女	2600	3.94	5.09	5.14	2019-04-12	39	4	159	46	58.5	3.41	0.56	1.42	1.63	2018-12-04	6.74	1.76	2.46	3.68	3.92	2019-06-06	2	0	0	3.94	5.09	5.14	39	0	0	0	0	0	0	159	46	58.5	18.1955	4.6	7.42857	3.92	33.7143	2600	0	0	12.5
N222	31.5342	2019-07-20	女	2600	4.57	6.33	5.85	2019-04-01	40	4	166	57.5	66.5	3.83	0.82	1.44	2.12	2018-12-08	6.9	2.51	1.99	3.98	4.15	2019-06-01	2	0	0	4.57	6.33	5.85	40	0	0	0	1	0	0	166	57.5	66.5	20.8666	5.16	8.28571	4.15	33.2857	2600	0	0	9
N223	28.5205	2020-07-05	女	2600	4.3	7.68	6.68	2020-04-09	38	自娩	160	54	65	4.81	1.04	1.67	2.58	2019-12-31	6.65	2.47	1.76	4.07	4.11	2020-06-04	1	0	0	4.3	7.68	6.68	38	0	0	0	0	0	0	160	54	65	21.0938	4.54		4.11		2600	0	0	11
N224	29.4247	2019-06-01	女	2610	4.59	9.11	7	2019-02-27	39	4	155	45	54	3.9	1.1	1.56	1.69	2018-11-06	5.88	3.46	1.85	2.86	4.02	2019-04-24	2	0	0	4.59	9.11	7	39	0	0	0	0	0	0	155	45	54	18.7305	5.15	10.2857	4.02	34.4286	2610	0	0	9
N225	33.3068	2020-05-11	女	2610	4.18	8.14	5.89	2020-02-10	39	1	158	48	62	4.87	0.91	1.65	2.7	2019-10-08	7.19	3.55	1.64	4.24	4.31	2020-04-13	1	0	0	4.18	8.14	5.89	39	0	1	0	0	1	1	158	48	62	19.2277	4.11	8.42857	4.31	35.2857	2610	0	0	14
N226	38.0027	2020-06-17	女	2610	4.48	4.75	6.35	2020-03-20	37	剖宫产	160	48	67	3.35	0.92	1.39	1.54	2019-11-29	4.35	2.43	1.51	2.05	4.62	2020-05-28	1	0	0	4.48	4.75	6.35	37	0	1	0	0	0	0	160	48	67	18.75	4.44		4.62		2610	0	0	19
N227	30.9096	2020-06-11	女	2610	3.69	7.15	5.82	2020-03-09	38	自娩	165	52	61	3.99	0.53	1.45	2.27	2019-11-08	7.82	1.77	1.65	5.42	4.49	2020-05-18	1	0	0	3.69	7.15	5.82	38	0	0	0	0	0	1	165	52	61	19.1001	5		4.49		2610	0	0	9
N228	35.8192	2019-07-17	男	2610	4.51	7.63	7.68	2019-04-09	38	4	161	54	64	4.27	1.39	1.23	2.54	2018-12-18	6.74	5.39	1.63	2.61	4.18	2019-06-18	2	0	0	4.51	7.63	7.68	38	0	0	0	0	0	1	161	54	64	20.8325	5.24	8.28571	4.18	34.2857	2610	0	0	10
N229	31.9726	2019-07-27	女	2610	3.8	7.97	6.21	2019-04-08	40	1	160	49	55	3.33	0.86	1.26	1.82	2018-12-10	5.8	2.17	2.13	2.71	3.77	2019-06-17	2	0	0	3.8	7.97	6.21	40	0	1	0	1	1	0	160	49	55	19.1406	4.9	7.57143	3.77	34.5714	2610	0	0	6
N230	30.6055	2020-05-21	女	2615	4.02	7.03	6.12	2020-03-12	37	1	163	53	67	4.02	0.47	1.4	2.3	2019-10-28	5.77	2.82	1.8	2.96	3.86	2020-04-30	1	0	0	4.02	7.03	6.12	37	0	1	0	1	0	0	163	53	67	19.9481	4.62	7.57143	3.86	34	2615	0	0	14
N231	42.4685	2020-05-27	女	2615	4.95	9.72	8.11	2020-04-17	35	1	160	55	66	6.35	1.21	2	3.86	2019-12-11	8.54	2.57	1.97	5.44	4.3	2020-05-27	1	0	0	4.95	9.72	8.11	35	1	1	0	0	0	0	160	55	66	21.4844	5.12	11.1429	4.3	35.1429	2615	0	0	11
N232	38.5452	2020-05-11	女	2620	4.45	6.71	6.72	2020-02-04	39	4	167	59	65	2.9	0.85	1.33	1.2	2019-09-28	5.16	1.96	1.97	2.31	3.74	2020-04-02	1	0	0	4.45	6.71	6.72	39	0	0	0	0	0	1	167	59	65	21.1553	4.48	7.42857	3.74	34.1429	2620	0	0	6
N233	37.0822	2019-06-27	女	2620	4.2	8.8	6.12	2019-03-28	37	2	156	60	71	4.35	0.96	1.77	2.35	2018-12-11	6.13	2.16	1.73	3.49	4.16	2019-05-28	2	0	0	4.2	8.8	6.12	37	0	0	0	1	0	1	156	60	71	24.6548	4.63	9.28571	4.16	33.2857	2620	0	0	11
N234	30.1151	2019-06-25	女	2620	4.18	5.63	6.65	2019-04-01	37	4	163	68	84	3.85	3.39	0.88	2.01	2018-12-05	4.77	5.93	1.02	1.74	3.86	2019-05-29	2	0	0	4.18	5.63	6.65	37	0	0	0	0	0	1	163	68	84	25.5937	4.26	8.71429	3.86	33.7143	2620	0	0	16
N235	31.2849	2019-06-22	女	2620	4.63	8.93	4.63	2019-03-18	38	4	160	42	53.5	4.8	0.73	2.07	2.13	2018-12-04	7.09	3.08	2.02	4.05	3.91	2019-05-28	2	0	0	4.63	8.93	4.63	38	0	0	0	0	0	0	160	42	53.5	16.4062	4.1	9.71429	3.91	34.7143	2620	0	0	11.5
N236	23.9671	2019-07-14	男	2620	4.33	6.24	7.03	2019-05-06	36	4	156	65	85	4.91	1.03	1.74	2.9	2019-01-15	5.81	2.38	1.61	3.46	4.32	2019-06-15	2	0	0	4.33	6.24	7.03	36	1	0	0	1	0	1	156	65	85	26.7094	4.26	10.2857	4.32	31.8571	2620	0	0	20
N237	35.1479	2019-07-24	男	2620	4.54	8.26	8.04	2019-05-14	35	4	158	51.2	卧床	4.33	1.23	1.39	2.57	2019-01-10		.		.	0		2	0	0	4.54	8.26	8.04	35	1	0	0	0	0	1	158	51.2		20.5095	5.57	8			2620	0	0
N238	34.8082	2019-07-15	女	2620	4.11	6.77	5.57	2019-03-29	39	4	158	45	51	3.97	0.62	1.25	2.44	2018-11-23		.		.	0		2	0	0	4.11	6.77	5.57	39	0	0	0	0	1	0	158	45	51	18.026	4.85	6.42857			2620	0	0	6
N239	31.526	2020-07-27	女	2620	3.86	6.7	6.27	2020-04-30	36	剖宫产	163	53	67	4.77	0.98	1.47	2.72	2020-01-02	8.69	3.62	2.05	5.42	3.68	2020-06-30	1	0	0	3.86	6.7	6.27	36	1	1	0	0	1	0	163	53	67	19.9481	4.73		3.68		2620	0	0	14
N240	34.8959	2020-07-16	女	2620	4.1	6.02	4.5	2020-04-09	38	剖宫产	158	50	56	3.46	0.88	1.66	1.4	2019-12-10	5.52	2.1	1.89	2.65	3.94	2020-06-12	1	0	0	4.1	6.02	4.5	38	0	1	0	0	1	0	158	50	56	20.0288	4.58		3.94		2620	0	0	6
N241	31.9562	2020-07-05	男	2620	4.31	6.6	6.75	2020-03-23	39	产钳	160	59	73.5	4.09	0.81	1.18	2.59	2019-12-10	6.54	4.35	1.28	3.67	4.17	2020-06-01	1	0	0	4.31	6.6	6.75	39	0	0	0	0	1	1	160	59	73.5	23.0469	4.33		4.17		2620	0	0	14.5
N242	37.2	2019-05-05	女	2625	4.32	4.81	5.98	2019-01-17	39	1	163	47	53	4.63	0.92	1.75	2.41	2018-09-27	6.36	1.42	2.41	3.4	4.3	2019-03-28	2	0	0	4.32	4.81	5.98	39	0	1	0	0	0	1	163	47	53	17.6898	4.35	8	4.3	34	2625	0	0	6
N243	37.2493	2020-05-30	男	2630	3.93	6.89	3.52	2020-03-13	36	4	162	45	56.3	4.73	0.65	1.95	2.33	2019-11-18	6.58	1.88	2.01	3.87	3.77	2020-04-29	1	0	0	3.93	6.89	3.52	36	1	0	0	1	0	1	162	45	56.3	17.1468	4.38	8.85714	3.77	32.1429	2630	0	0	11.3
N244	29.2274	2019-05-17	女	2630	4.26	6.69	4.88	2019-02-03	40	4	160	51	65	4.29	0.78	1.89	1.65	2018-10-08		.		.	0		2	0	0	4.26	6.69	4.88	40	0	0	0	0	1	1	160	51	65	19.9219	4.41	8.57143			2630	0	0	14
N245	23.7151	2019-06-21	女	2630	4.1	7.91	7.5	2019-03-14	38	4	159	55	74	3.7	0.84	1.27	1.8	2018-11-08	5.68	2	2.02	2.87	4.36	2019-05-27	2	0	0	4.1	7.91	7.5	38	0	0	0	0	0	0	159	55	74	21.7555	4.54	6.42857	4.36	35	2630	0	0	19
N246	27.2438	2020-06-05	女	2630	4.14	7.2	6.3	2020-02-25	38	剖宫产	156	50	56	4.1	0.81	1.24	2.7	2019-10-25	7.98	1.84	2.01	5.34	4.43	2020-05-08	1	0	0	4.14	7.2	6.3	38	0	1	0	0	1	0	156	50	56	20.5457	4.78		4.43		2630	0	0	6
N247	37.7288	2020-07-10	男	2630	4.41	9.57	6.88	2020-04-07	38	剖宫产	151	57	63	4.31	0.94	1.6	2.28	2019-12-12	6.13	2.92	1.78	3.42	4.37	2020-06-17	1	0	0	4.41	9.57	6.88	38	0	1	1	0	0	0	151	57	63	24.9989	4.82		4.37		2630	0	0	6
N248	34.5151	2019-06-11	女	2635	4.6	8.12	5.75	2019-04-02	36	1	163	58	72.3						5.77	6.1	1.54	2.66	4.47	2019-06-02	2	0	0	4.6	8.12	5.75	36	1	1	0	0	0	1	163	58	72.3	21.83			4.47	35	2635	0	0	14.3
N249	27.5123	2020-07-13	男	2635	4.62	6.29	6.67	2020-04-27	37	剖宫产	168	59	73.2	5.59	1.09	2.26	2.77	2020-01-17	8.47	4.44	2.68	4.36	4.74	2020-06-16	1	0	0	4.62	6.29	6.67	37	0	1	0	0	1	0	168	59	73.2	20.9042	4.62		4.74		2635	0	0	14.2
N250	27.7452	2019-05-05	男	2640	4.34	4.61	4.44	2019-02-01	38	4	161	43	57	4.39	0.77	1.58	2.3	2018-10-15	7.85	2.45	2.1	5.01	3.97	2019-04-12	2	0	0	4.34	4.61	4.44	38	0	0	0	0	0	0	161	43	57	16.5889	4.64	10.2857	3.97	35.8571	2640	0	0	14
N251	29.0466	2020-05-19	男	2640	4.83	4.96	4.84	2020-03-13	36	4	162	55	66	3.91	0.88	1.71	1.9	2019-10-25	6.06	4.46	1.63	2.98	5.05	2020-05-11	1	0	0	4.83	4.96	4.84	36	1	0	0	0	0	0	162	55	66	20.9572	4.78	6.71429	5.05	35.1429	2640	0	0	11
N252	32.2247	2020-05-19	女	2640	3.96	6.57	7.2	2020-02-21	39	4	153	54	70.5	3.93	1.06	1.61	1.78	2019-10-18	6.92	3.42	2.08	3.42	3.63	2020-04-10	1	0	0	3.96	6.57	7.2	39	0	0	0	0	0	1	153	54	70.5	23.0681	3.98	8.57143	3.63	33.5714	2640	0	0	16.5
N253	30.0027	2020-07-26	男	2640	4.16	5.56	5.21	2020-05-13	37	自娩	168	53	卧床	4.34	0.61	1.92	1.78	2020-01-10	6.88	3.37	1.97	3.93	6.72	2020-06-29	1	0	0	4.16	5.56	5.21	37	0	0	0	0	0	1	168	53		18.7783	4.9		6.72		2640	0	0
N254	34.3151	2020-06-24	女	2645	3.93	7.99	6.44	2017-04-24	37	剖宫产	160	46	60	3.9	0.84	2	1.46	2019-12-11	6.8	2.37	2.46	3.43	3.73	2020-06-03	1	0	0	3.93	7.99	6.44	37	0	1	0	1	1	0	160	46	60	17.9688	4.08		3.73		2645	0	0	14
N255		2020-06-24	女	2645	3.93	7.99	6.44	2017-04-24	37	剖宫产	160	42	60	3.9	0.84	2	1.46	2019-12-11	6.8	2.37	2.46	3.43	3.73	2020-06-03	1	0	0	3.93	7.99	6.44	37	0	1	0	1	1	0	160	42	60	16.4062	4.08		3.73		2645	0	0	18
N256	29.4877	2020-05-06	女	2650	4.18	7.53	7.78	2020-02-26	37	4	158	50	60.5	4.12	0.8	1.38	2.78	2019-10-12	6.93	3.21	1.75	4.31	3.94	2020-04-13	1	0	0	4.18	7.53	7.78	37	0	0	0	0	0	0	158	50	60.5	20.0288	4.32	8	3.94	34.2857	2650	0	0	10.5
N257	37.337	2020-05-13	男	2650	3.94	3.59	4.02	2020-03-12	37	4	170	55	67	4.63	1.29	1.98	2.04	2019-10-19	7.15	3.29	2.27	3.78	4.26	2020-04-16	1	0	0	3.94	3.59	4.02	37	0	0	0	0	0	1	170	55	67	19.0311	4.27	8	4.26	33.7143	2650	0	0	12
N258	32.2301	2020-06-29	男	2650	4.61	8.56	8.02	2020-03-30	36	自娩	158	53	71	4.31	1.45	1.54	2.17	2019-12-03	5.86	4.61	1.77	2.28	4.1	2020-06-10	1	0	0	4.61	8.56	8.02	36	1	0	1	1	0	1	158	53	71	21.2306	4.23		4.1		2650	0	0	18
N259	38.0767	2020-06-11	女	2650	4.04	7.78	7.93	2020-03-25	38	自娩	158	53	64	3.49	1.75	1.12	1.71	2019-11-16	5.38	3.32	1.61	2.46	4.31	2020-05-06	1	0	0	4.04	7.78	7.93	38	0	0	0	0	0	0	158	53	64	21.2306	4.13		4.31		2650	0	0	11
N260	31.3808	2020-06-20	女	2650	4.47	7.72	7.14	2020-03-06	39	自娩	160	58	74.9	4.53	0.91	1.35	2.95	2019-11-13	6.1	4.26	1.52	2.91	5.64	2020-05-07	1	0	0	4.47	7.72	7.14	39	0	0	0	0	1	1	160	58	74.9	22.6562	4.41		5.64		2650	0	0	16.9
N261	38.863	2019-07-05	女	2650	4.29	7.15	5.82	2019-04-03	40	1	163	58	72.7	4.78	0.93	1.94	2.42	2018-12-04	8.08	2.12	2.18	5.26	4.29	2019-05-22	2	0	0	4.29	7.15	5.82	40	0	1	0	0	1	0	163	58	72.7	21.83	4.88	9.71429	4.29	33.8571	2650	0	0	14.7
N262	33.0685	2020-07-30	女	2650	4.38	7.05	5.95	2020-04-23	39	产钳	158	55	69	3.61	0.66	1.77	1.5	2020-01-13	4.9	2.69	1.94	2.31	3.97	2020-06-28	1	0	0	4.38	7.05	5.95	39	0	0	0	0	1	0	158	55	69	22.0317	4.26		3.97		2650	0	0	14
N263	27.8603	2019-07-26	女	2655	3.76	5.09	4.7	2019-04-28	39	1	154	56	67	5.75	1.11	2.32	3.04	2019-01-04	8.89	2.82	2.67	5.24	3.14	2019-06-27	2	0	0	3.76	5.09	4.7	39	0	1	0	0	0	0	154	56	67	23.6128	4.25	10.1429	3.14	35	2655	0	0	11
N264	28.5863	2019-05-17	男	2660	4.03	7.74	3.82	2019-02-12	39	4	172	55	64.2	3.44	0.52	1.44	1.6	2018-09-30	5.76	1.9	2.11	2.9	3.44	2019-04-12	2	0	0	4.03	7.74	3.82	39	0	0	0	0	0	1	172	55	64.2	18.5911	4.56	6.71429	3.44	34.4286	2660	0	0	9.2
N265	42.3123	2020-05-27	女	2660	3.99	5.63	5.96	2020-03-02	38	1	155	53	61.5	5.32	1.31	1.56	3.39	2019-11-05		.		.	0		1	0	0	3.99	5.63	5.96	38	0	1	0	1	0	0	155	53	61.5	22.0604	4.23	9.28571			2660	0	0	8.5
N266	38.274	2019-05-26	女	2660	4.58	7.9	6.65	2019-02-19	38	4	164	57	72	4.64	1.4	1.57	2.39	2018-10-25	6.32	2.51	2.22	3.34	4.43	2019-04-30	2	0	0	4.58	7.9	6.65	38	0	0	0	0	0	1	164	57	72	21.1927	5.19	7.85714	4.43	34.5714	2660	0	0	15
N267	31.5041	2020-06-01	男	2660	4.01	4.55	5.64	2020-03-03	39	自娩	157	51	63.5	3.21	0.85	1.52	1.65	2019-10-24	5.66	2.62	2.37	2.45	4.21	2020-04-18	1	0	0	4.01	4.55	5.64	39	0	0	0	0	1	0	157	51	63.5	20.6905	5.05		4.21		2660	0	0	12.5
N268	29.5233	2019-06-12	男	2660	4.46	5.84	5.49	2019-03-20	36	4	158	50	62	3.52	0.41	1.35	1.7	2018-11-19	6.34	2.56	1.95	3.49	4.22	2019-05-21	2	0	0	4.46	5.84	5.49	36	1	0	0	0	0	1	158	50	62	20.0288	4.61	7.57143	4.22	33.7143	2660	0	0	12
N269	32.9753	2019-06-21	女	2660	4.93	8.7	7.99	2019-03-20	38	4	163	53	61	6.06	1.11	2.17	3.26	2018-12-06	9.17	2.34	2.43	6.16	4.06	2019-05-28	2	0	0	4.93	8.7	7.99	38	0	0	0	0	0	1	163	53	61	19.9481	4.83	10.1429	4.06	34.8571	2660	0	0	8
N270	33.4384	2020-06-11	男	2660	4.07	6.85	6.65	2020-04-01	35	产钳	163	51	56.5	4.2	0.91	1.82	1.91	2019-12-03	7.79	1.75	2.12	4.96	5.85	2020-05-29	1	0	0	4.07	6.85	6.65	35	1	0	0	1	1	1	163	51	56.5	19.1953	4.61		5.85		2660	0	0	5.5
N271	32.1781	2020-06-04	女	2660	4.87	7.81	6.32	2020-03-13	37	自娩	170	68	92.5	4.56	1.54	1.46	2.81	2019-11-06	5.69	5.17	1.76	2.41	5.21	2020-05-08	1	0	0	4.87	7.81	6.32	37	0	0	0	0	0	1	170	68	92.5	23.5294	4.75		5.21		2660	0	0	24.5
N272	27.9836	2019-07-19	女	2660	4.3	6.41	5.53	2019-05-13	35	4	171	62.5	75	3.92	0.86	1.39	2.32	2018-12-29	6.39	3.22	1.59	3.7	4.17	2019-07-07	2	0	0	4.3	6.41	5.53	35	1	0	0	0	0	1	171	62.5	75	21.3741	5.08	7	4.17	34.1429	2660	0	0	12.5
N273	30.6712	2019-07-04	女	2660	4.05	7.91	6.81	2019-04-03	38	4	157	44	52	5.36	1.4	1.46	3.3	2018-11-26	7.15	3.22	1.69	4.42	3.89	2019-05-31	2	0	0	4.05	7.91	6.81	38	0	0	0	1	1	0	157	44	52	17.8506	4.74	7.14286	3.89	33.7143	2660	0	0	8
N274	29.7233	2020-07-26	男	2660	3.88	8.04	6.51	2020-04-26	39	自娩	160	65	79.9	5.02	1.54	1.57	3	2019-12-18	6.03	3.15	1.56	3.58	3.59	2020-06-09	1	0	0	3.88	8.04	6.51	39	0	0	1	1	1	1	160	65	79.9	25.3906	4.7		3.59		2660	0	0	14.9
N275	29.6932	2020-07-05	女	2660	4.31	5.3	5.13	2020-04-10	37	自娩	150	42.5	49	4.04	0.67	1.35	2.46	2019-12-06	7.78	2.26	1.68	5.34	4.43	2020-06-05	1	0	0	4.31	5.3	5.13	37	0	0	0	0	0	0	150	42.5	49	18.8889	4.44		4.43		2660	0	0	6.5
N276	35.5123	2019-05-04	女	2665	4.67	5.51	6.26	2019-02-01	37	1	160	59	67	5.46	1.51	1.79	3.02	2018-10-09	8.05	3.4	2.23	4.72	4.2	2019-04-12	2	0	0	4.67	5.51	6.26	37	0	1	0	1	0	0	160	59	67	23.0469	5.33	8	4.2	34.4286	2665	0	0	8
N277	35.7397	2019-07-02	女	2665	4.69	8.4	4.88	2019-03-28	38	1	160	75	86	4.85	1.45	1.18	3.22	2018-12-04	5.84	2.76	1.55	3.21	4.61	2019-06-02	2	0	0	4.69	8.4	4.88	38	0	1	0	1	0	1	160	75	86	29.2969	4.79	8	4.61	33.7143	2665	0	0	11
N278	36.4164	2019-05-19	男	2670	4.71	6.88	6.43	2019-02-03	40	1	155	50	53	3.86	0.51	1.42	1.87	2018-09-30	5.52	1.94	1.81	3.14	3.84	2019-03-29	2	0	0	4.71	6.88	6.43	40	0	1	0	1	1	0	155	50	53	20.8117	4.81	7.71429	3.84	33.4286	2670	0	0	3
N279	31.3014	2019-06-19	女	2670	3.94	7.14	5.58	2019-03-15	38	4	155	41	0	3.97	0.76	1.83	1.28	2018-11-20	6.74	2.88	2.21	3.5	3.29	2019-05-10	2	0	0	3.94	7.14	5.58	38	0	0	0	0	0	1	155	41	0	17.0656	4.55	8.28571	3.29	32.7143	2670	0	0
N280	31.1726	2019-06-13	男	2670	3.37	8.31	6.17	2019-03-01	40	4	159	44	60	5.6	0.72	2.23	2.64	2018-10-25	6.91	3.7	2.22	3.42	3.51	2019-05-15	2	0	0	3.37	8.31	6.17	40	0	0	0	0	0	0	159	44	60	17.4044	4.31	7.28571	3.51	36.1429	2670	0	0	16
N281	32.3973	2019-06-11	女	2670	4.4	0	0	2019-03-18	38	1	155	54	65	4.46	1.17	1.39	2.63	2018-12-05	7.33	3	2.04	4.55	4.36	2019-05-06	2	0	0	4.4			38	0	1	0	0	1	0	155	54	65	22.4766	5.15	12	4.36	33.7143	2670	0	0	11
N282	29.2027	2020-07-02	男	2670	4.17	4.89	4.94	2020-04-22	37	自娩	163	59	61	3.89	0.62	1.23	2.31	2019-12-05	6.03	2.57	1.83	3.3	3.83	2020-06-07	1	0	0	4.17	4.89	4.94	37	0	0	0	0	0	1	163	59	61	22.2063	4.37		3.83		2670	0	0	2
N283	29.5123	2020-07-28	男	2670	4.26	0	0		40	自娩	160	46	54.5	3.68	1.22	1.38	1.79	2019-12-02	8.43	3.62	1.65	5.2	4.16	2020-06-17	1	0	0	4.26			40	0	0	0	0	0	0	160	46	54.5	17.9688	4.86		4.16		2670	0	0	8.5
N284	21.6904	2020-06-28	男	2675	4.65	0	0		37	剖宫产	161	46	58	3.99	0.54	2.01	1.18	2019-11-26	5.75	1.28	3.05	2.09	4.77	2020-06-05	1	0	0	4.65			37	0	1	0	0	0	0	161	46	58	17.7462	4.87		4.77		2675	0	0	12
N285	28.611	2020-05-27	男	2680	4.21	5.06	6.14	2020-02-20	39	2	165	53	60	4.02	1.15	1.9	1.71	2019-11-12	6	2.79	1.91	3.35	4.08	2020-04-22	1	0	0	4.21	5.06	6.14	39	0	0	0	1	1	1	165	53	60	19.4674	4.01	11.2857	4.08	34.4286	2680	0	0	7
N286	33.2301	2019-06-14	女	2680	3.68	7.28	5.51	2019-03-11	38	4	160	49	60	5.56	1	1.97	2.77	2018-11-14	8.43	2.48	2.94	4.81	3.43	2019-05-05	2	0	0	3.68	7.28	5.51	38	0	0	0	0	0	0	160	49	60	19.1406	4.27	8.42857	3.43	33	2680	0	0	11
N287	28.9562	2019-06-25	女	2680	4.43	6.14	5.84	2019-03-26	37	4	155	46	60							.		.	0		2	0	0	4.43	6.14	5.84	37	0	0	0	0	0	0	155	46	60	19.1467					2680	0	0	14
N288	22.8329	2020-06-29	女	2680	4.69	8.23	6.88	2020-04-16	38	自娩	178	62	74	4.13	1.06	1.41	2.33	2019-11-29	8.23	3.33	2.15	4.87	4.81	2020-05-23	1	0	0	4.69	8.23	6.88	38	0	0	0	0	0	1	178	62	74	19.5682	4.98		4.81		2680	0	0	12
N289	32.6164	2020-06-23	女	2680	4.26	5.42	6.71	2020-02-24	41	产钳	165	57.5	卧床	3.97	0.87	1.43	2.24	2019-11-04	7.48	2.98	1.93	4.64	3.78	2020-04-24	1	0	0	4.26	5.42	6.71	41	0	0	0	0	1	1	165	57.5		21.1203	4.85		3.78		2680	0	0
N290	31.7233	2020-07-01	女	2680	4.6	5.44	5.15	2020-03-27	39	自娩	167	70	81	4.3	1.37	1.61	2.16	2019-12-27	4.67	2.52	1.65	2.3	4.19	2020-05-25	1	0	0	4.6	5.44	5.15	39	0	0	0	0	1	1	167	70	81	25.0995	4.71		4.19		2680	0	0	11
N291	33.3836	2020-06-17	男	2680	4.71	6.96	7.47	2020-03-19	38	剖宫产	162	82	88	4.1	0.96	0.99	2.75	2019-12-02	5.1	2.29	1.49	2.69	4.86	2020-05-12	1	0	0	4.71	6.96	7.47	38	0	1	1	0	1	1	162	82	88	31.2452	4.77		4.86		2680	0	0	6
N292	27.9315	2019-07-14	女	2680	4.43	5.49	5.73	2019-03-27	39	4	158	48	60	3.72	0.66	1.45	2.03	2018-12-14	5.39	2.58	1.51	2.97	4.26	2019-06-05	2	0	0	4.43	5.49	5.73	39	0	0	0	0	0	1	158	48	60	19.2277	4.71	9.28571	4.26	34	2680	0	0	12
N293	28.0466	2019-07-28	女	2680	4.37	7.23	5.8	2019-05-09	37	4	164	50	74	3.5	1.22	1.45	1.63	2019-01-17	5.32	3.41	1.68	2.81	4.46	2019-06-30	2	0	0	4.37	7.23	5.8	37	0	0	0	0	0	1	164	50	74	18.5901	5.01	9.57143	4.46	33	2680	0	0	24
N294	32.1753	2019-07-03	女	2680	3.99	6.3	5.49	2019-03-20	39	4	162	49	63.5	3.83	0.79	1.35	1.99	2018-11-28	6.07	2.65	1.89	2.89	4.09	2019-05-22	2	0	0	3.99	6.3	5.49	39	0	0	0	1	0	0	162	49	63.5	18.6709	5.08	8.28571	4.09	33.2857	2680	0	0	14.5
N295	38.8274	2020-05-20	女	2685	4.82	6.63	7	2020-02-07	38	1	163	60	69	4.57	1.49	1.37	3.09	2019-11-04	6.26	3.47	1.57	3.57	4.67	2020-04-24	1	0	0	4.82	6.63	7	38	0	1	0	0	0	0	163	60	69	22.5827	4.6	9.85714	4.67	34.4286	2685	0	0	9
N296	31.3589	2019-05-17	女	2690	4.9	7.64	6.6	2019-02-14	37	4	158	45	59	3.72	0.87	1.25	2.17	2018-10-22	8.21	2.56	1.8	5.57	4.23	2019-04-25	2	0	0	4.9	7.64	6.6	37	0	0	0	0	0	1	158	45	59	18.026	5	8	4.23	34.4286	2690	0	0	14
N297	31.2548	2019-06-30	女	2690	4.1	4.73	5.52	2019-03-19	41	4	161	53	69	4.84	0.78	1.59	2.51	2018-11-07	8.7	3.34	3	4.38	4.14	2019-05-14	2	0	0	4.1	4.73	5.52	41	0	0	0	0	0	0	161	53	69	20.4467	4.57	7.71429	4.14	34.5714	2690	0	0	16
N298	30.4603	2019-06-29	女	2690	4.67	4.63	6.44	2019-03-22	38	4	160	53.5	60	4.27	1.09	1.07	2.76	2018-11-27	7.51	3.25	1.61	4.75	4.55	2019-05-27	2	0	0	4.67	4.63	6.44	38	0	0	0	0	0	1	160	53.5	60	20.8984	4.69	8	4.55	33.8571	2690	0	0	6.5
N299	30.4356	2019-07-15	女	2690	4.45	3.51	4.05	2019-03-29	39	4	158	57.5	63.5	4	0.66	1.29	2.55	2018-12-03		.		.	0		2	0	0	4.45	3.51	4.05	39	0	0	0	0	0	1	158	57.5	63.5	23.0332	4.59	7.57143			2690	0	0	6
N300	25.474	2020-07-24	女	2690	4.01	6.31	5.35	2020-04-27	38	自娩	163	54	71.5	4.61	0.52	1.89	2.11	2019-12-26	7.57	1.75	2.23	4.67	4.03	2020-06-28	1	0	0	4.01	6.31	5.35	38	0	0	0	0	0	0	163	54	71.5	20.3244	4.24		4.03		2690	0	0	17.5
N301	30.9781	2020-05-21	男	2700	4.07	6.62	6.16	2020-02-19	38	4	156	58	68	4.32	0.94	1.72	2.25	2019-10-22	6.84	1.86	2.39	3.98	4.12	2020-04-15	1	0	0	4.07	6.62	6.16	38	0	0	0	0	0	1	156	58	68	23.833	4.19	8.28571	4.12	33.4286	2700	0	0	10
N302	29.4329	2019-05-05	女	2700	4.3	4.74	5.77	2019-01-28	39	4	164.5	63	79	3.77	0.62	1.9	1.45	2018-10-10	6.93	3.01	2.42	3.64	4.16	2019-04-09	2	0	0	4.3	4.74	5.77	39	0	0	0	0	1	1	164.5	63	79	23.2814	4.64	10.5714	4.16	36.4286	2700	0	0	16
N303	35.7589	2019-05-08	女	2700	4.16	6.81	5.79	2019-02-01	38	1	163	50	61.5	3.13	0.63	1.54	1.23	2018-10-09	4.83	1.72	2.21	2	3.89	2019-04-12	2	0	0	4.16	6.81	5.79	38	0	1	0	0	1	0	163	50	61.5	18.8189	4.48	9.14286	3.89	35.5714	2700	0	0	11.5
N304	26.5205	2019-05-23	男	2700	3.97	5.78	6.62	2019-02-13	39	4	162	45	49						6.95	1.89	1.52	4.88	4.17	2019-04-04	2	0	0	3.97	5.78	6.62	39	0	0	0	0	0	0	162	45	49	17.1468			4.17	32.5714	2700	0	0	4
N305	31.8493	2019-05-22	女	2700	4.34	5.73	6.64	2019-02-27	36	1	166	60	75	3.98	0.96	1.13	2.17	2018-10-29	6.33	3.26	1.71	3.51	4.18	2019-04-25	2	0	0	4.34	5.73	6.64	36	1	1	0	0	0	0	166	60	75	21.7738	4.77	7	4.18	32.4286	2700	0	0	15
N306	33.5151	2019-05-27	女	2700	4.41	4.98	6.86	2019-02-15	39	1	159	52	72	4.8	1	1.79	2.36	2018-10-29	6.33	2.45	2.39	3.16	4.14	2019-04-24	2	0	0	4.41	4.98	6.86	39	0	1	0	1	0	0	159	52	72	20.5688	4.85	9.28571	4.14	34.5714	2700	0	0	20
N307	37.1918	2020-05-18	女	2700	3.68	8.21	6.28	2020-02-14	38	4	163	56	70	4.5	1.56	1.51	2.63	2019-10-23		.		.	0		1	0	0	3.68	8.21	6.28	38	0	0	0	1	0	1	163	56	70	21.0772	4.09	8.71429			2700	0	0	14
N308	29.3452	2020-06-12	女	2700	3.87	6.33	6.2	2020-03-09	38	自娩	159	50	57.5	3.21	0.78	1.35	1.56	2019-11-04	6.83	2.33	2.15	3.66	4.48	2020-05-18	1	0	0	3.87	6.33	6.2	38	0	0	0	0	1	0	159	50	57.5	19.7777	4.87		4.48		2700	0	0	7.5
N309	35.2411	2020-06-22	女	2700	4.35	8.56	7.65	2020-03-31	38	自娩	160	50	62	5.64	1.54	1.67	3.26	2019-11-27	6.53	4.43	1.69	3.33	3.84	2020-05-26	1	0	0	4.35	8.56	7.65	38	0	0	0	0	0	1	160	50	62	19.5312	4.57		3.84		2700	0	0	12
N310	32.0082	2020-06-18	男	2700	3.85	5.17	4.88	2020-03-19	37	自娩	160	52	52.5	3.73	0.57	1.42	1.94	2019-12-02	5.65	2.29	1.49	3.16	3.91	2020-05-23	1	0	0	3.85	5.17	4.88	37	0	0	0	0	0	0	160	52	52.5	20.3125	3.73		3.91		2700	0	0	0.5
N311	33.7068	2019-07-09	男	2700	3.93	6.93	7.76	2019-04-17	37	1	160	51	58	3.74	0.75	1.31	2.17	2018-12-14	6.95	2.3	1.89	4.16	4.03	2019-06-14	2	0	0	3.93	6.93	7.76	37	0	1	0	1	0	0	160	51	58	19.9219	4.45	7.42857	4.03	33.4286	2700	0	0	7
N312	36.611	2019-07-23	男	2700	4.2	6.77	6.95	2019-05-08	38	4	161	60	65	3.89	1	1.12	2.54	2018-12-12	5.2	3.04	1.53	2.43	4.04	2019-06-20	2	0	0	4.2	6.77	6.95	38	0	0	0	0	0	0	161	60	65	23.1473	5	6.28571	4.04	33.4286	2700	0	0	5
N313	28.0493	2020-07-24	女	2700	4.53	8.24	4.92	2020-04-23	37	自娩	183	70	86.5	4.03	1.37	1.48	1.96	2020-01-17	5.87	2.48	2.26	2.82	4.1	2020-07-02	1	0	0	4.53	8.24	4.92	37	0	0	0	1	0	0	183	70	86.5	20.9024	4.28		4.1		2700	0	0	16.5
N314	29.5233	2020-07-23	女	2700	4.62	8.52	6.83	2020-05-06	35	自娩	164	64	76	5.11	1.39	2.03	2.31	2020-01-10	5.79	2.44	2.58	2.38	4.2	2020-07-16	1	0	0	4.62	8.52	6.83	35	1	0	0	1	0	1	164	64	76	23.7954	4.28		4.2		2700	0	0	12
N315	36.6466	2020-07-27	女	2700	4.18	6.84	5.91	2020-04-27	37	自娩	168	54	卧床	5.44	0.92	1.61	3.31	2020-01-14	8.28	3.53	1.68	5.43	4.27	2020-06-29	1	0	0	4.18	6.84	5.91	37	0	0	0	1	0	0	168	54		19.1327	4.69		4.27		2700	0	0
N316	39.7342	2020-07-10	男	2700	4.04	8.63	7.96	2020-04-23	36	产钳	165	65	85	4.22	1.68	1.36	2.17	2020-01-03	5.56	4.38	1.7	2.93	3.71	2020-06-18	1	0	0	4.04	8.63	7.96	36	1	0	0	0	1	0	165	65	85	23.8751	4.03		3.71		2700	0	0	20
N317	31.1205	2020-07-13	男	2700	4.19	5.95	5.77	2020-04-27	37	自娩	172	75	76	4.62	0.91	1.47	2.73	2019-12-24	7.15	2.37	2.07	3.94	4.23	2020-06-22	1	0	0	4.19	5.95	5.77	37	0	0	0	0	1	1	172	75	76	25.3515	4.71		4.23		2700	0	0	1
N318	41.411	2019-05-09	男	2705	4.13	8.12	7.17	2019-01-25	39	1	155	64.5	72	4.85	1.71	1.01	3.19	2018-10-08	5.02	4.68	1.13	2.61	3.82	2019-04-12	2	0	0	4.13	8.12	7.17	39	0	1	0	0	0	0	155	64.5	72	26.847	4.45	9.42857	3.82	36	2705	0	0	7.5
N319	42.937	2019-07-09	男	2705	4.63	9.11	8.15	2019-05-16	33	1	165	58	70	5.11	1.1	2.39	2.31	2019-01-09		.		.	0		2	0	0	4.63	9.11	8.15	33	1	1	0	1	0	0	165	58	70	21.3039	4.72	7.85714			2705	0	0	12
N320	39.9699	2019-07-13	男	2705	4.48	0	0	2019-05-07	35	1	158	49	58	5.19	0.99	1.52	3.23	2018-12-27	7.65	2.22	2.04	4.79	4.49	2019-07-02	2	0	0	4.48			35	1	1	0	0	0	1	158	49	58	19.6283	5.05	7.42857	4.49	34.1429	2705	0	0	9
N321	35.4	2019-06-01	女	2710	4.43	8.24	6.25	2019-03-26	36	1	168	52	65	4.19	0.53	1.61	1.96	2018-11-13	6.87	1.56	2.11	4.14	4.03	2019-05-16	2	0	0	4.43	8.24	6.25	36	1	1	0	0	1	0	168	52	65	18.424	4.94	7.71429	4.03	34	2710	0	0	13
N322	30.5699	2019-06-29	男	2710	4.47	8.05	6.38	2019-04-09	38	4	158	44	53.5	4.19	0.77	1.09	2.84	2018-12-05	7.26	2.57	1.65	4.72	4.19	2019-06-05	2	0	0	4.47	8.05	6.38	38	0	0	0	0	0	0	158	44	53.5	17.6254	4.64	8.57143	4.19	34.5714	2710	0	0	9.5
N323	26.6959	2019-07-23	女	2710	4.7	6.41	6.5	2019-05-06	36	4	168	62	65	2.81	0.64	1.43	1.14	2019-01-04	4.5	1.97	1.63	2.2	4.43	2019-07-10	2	0	0	4.7	6.41	6.5	36	1	0	0	1	0	1	168	62	65	21.9671	5.05	7.57143	4.43	34.2857	2710	0	0	3
N324	29.0027	2019-07-23	男	2710	4.35	5.23	5.5	2019-04-11	39	4	158	46	56	4.68	0.75	2.21	2.24	2018-12-07	7.81	2.53	2.18	4.54	4.47	2019-06-06	2	0	0	4.35	5.23	5.5	39	0	0	0	0	0	0	158	46	56	18.4265	4.98	6.57143	4.47	32.4286	2710	0	0	10
N325	26.7589	2019-07-13	男	2710	3.98	6.66	6.23	2019-03-26	39	4	164	55	75	3.51	0.57	1.42	1.81	2018-11-30	4.74	1.99	1.65	2.31	4.1	2019-06-06	2	0	0	3.98	6.66	6.23	39	0	0	0	0	0	0	164	55	75	20.4491	4.7	7.42857	4.1	34.2857	2710	0	0	20
N326	29.9233	2019-07-24	女	2710	4.37	7.99	5.81	2019-05-14	37	4	150	58	64	4.27	1.26	1.5	2.45	2019-01-03	4.8	2.54	1.39	2.46	4.16	2019-07-01	2	0	0	4.37	7.99	5.81	37	0	0	0	0	0	1	150	58	64	25.7778	4.58	8.14286	4.16	33.7143	2710	0	0	6
N327	32.6137	2020-07-05	女	2710	3.99	6.17	5.9	2020-04-07	39	自娩	158	53	60.5	3.27	1.24	1.47	1.24	2019-12-04	5.74	4.13	1.92	2.35	4.13	2020-05-24	1	0	0	3.99	6.17	5.9	39	0	0	0	0	0	0	158	53	60.5	21.2306	4.18		4.13		2710	0	0	7.5
N328	33.8219	2020-07-29	女	2710	4.11	8.24	7.44	2020-04-30	39	自娩	168	53.5	66.5	4.15	1.15	1.98	1.58	2019-12-20	7.32	2.05	2.78	3.74	4.39	2020-06-29	1	0	0	4.11	8.24	7.44	39	0	0	0	0	1	1	168	53.5	66.5	18.9555	4.47		4.39		2710	0	0	13
N329	33.6466	2020-06-30	女	2715	4.28	7.69	5.5	2020-04-16	37	剖宫产	169	59	71	3.6	0.67	1.69	1.36	2019-12-04	6.18	1.96	2.16	3.22	4.18	2020-05-16	1	0	0	4.28	7.69	5.5	37	0	1	0	1	0	0	169	59	71	20.6575	4.28		4.18		2715	0	0	12
N330	26.9342	2019-05-04	男	2720	4.04	5.17	5.71	2019-01-31	38	4	159	47	58	3.63	0.7	1.27	2.06	2018-10-16	5.42	1.54	1.66	3.54	3.76	2019-04-04	2	0	0	4.04	5.17	5.71	38	0	0	0	0	1	0	159	47	58	18.591	4.66	9.71429	3.76	34	2720	0	0	11
N331	28.0685	2020-05-08	女	2720	4.36	8.91	6.65	2020-01-22	39	1	165	55	63.5	3.17	0.64	1.22	1.63	2019-09-26	5.53	1.82	1.7	3.17	4.23	2020-03-30	1	0	0	4.36	8.91	6.65	39	0	1	0	1	0	0	165	55	63.5	20.202	4.31	7.42857	4.23	34	2720	0	0	8.5
N332	27.4247	2019-05-20	男	2720	4.53	7.98	5.7	2019-02-18	37	4	174	72	卧床	3.45	0.79	1.36	1.87	2018-10-22		.		.	0		2	0	0	4.53	7.98	5.7	37	0	0	0	0	0	0	174	72		23.7812	5.33	7			2720	0	0
N333	31.7205	2019-05-27	男	2720	4.63	7.28	5.9	2019-02-02	40	2	160	67	82	4.5	0.96	1.94	2	2018-10-16	6.28	3.44	2.24	2.83	4.09	2019-04-09	2	0	0	4.63	7.28	5.9	40	0	0	0	0	1	0	160	67	82	26.1719	4.64	8.42857	4.09	33.4286	2720	0	0	15
N334	29.7973	2020-05-15	女	2720	4.02	4.7	4.47	2020-01-16	41	4	166	51.5	58	4.02	0.72	2.18	1.24	2019-10-17	6.25	1.92	2.26	3.06	3.78	2020-03-26	1	0	0	4.02	4.7	4.47	41	0	0	0	1	0	0	166	51.5	58	18.6892	4.11	11	3.78	34	2720	0	0	6.5
N335	29.2438	2019-06-15	女	2720	4.38	6.22	5.32	2019-03-06	39	4	158	50	67	3.43	0.79	1.32	1.44	2018-11-02	7.75	1.88	2.61	4.59	3.88	2019-05-07	2	0	0	4.38	6.22	5.32	39	0	0	0	0	0	1	158	50	67	20.0288	4.8	10.5714	3.88	37.1429	2720	0	0	17
N336	31.9233	2020-06-23	女	2720	3.89	8	6.81	2020-03-31	38	自娩	167	48	53	3.38	0.89	1.19	1.91	2019-11-22	6.32	2.74	1.47	3.65	4.39	2020-05-24	1	0	0	3.89	8	6.81	38	0	0	0	0	0	1	167	48	53	17.2111	4.33		4.39		2720	0	0	5
N337	23.7151	2020-06-11	男	2720	4.31	4.84	4.49	2020-03-06	38	剖宫产	170	60	70	2.84	1.33	1.52	0.86	2019-11-19	5.12	2.25	2.13	1.8	4.46	2020-05-08	1	0	0	4.31	4.84	4.49	38	0	1	0	0	1	1	170	60	70	20.7612	4.09		4.46		2720	0	0	10
N338	30.0904	2020-06-24	女	2720	3.93	5.24	5.34	2020-04-03	38	剖宫产	157	52	65	3.92	0.71	1.67	2.09	2019-11-19	6.98	2.04	2.38	4.07	4.18	2020-05-25	1	0	0	3.93	5.24	5.34	38	0	1	0	1	0	0	157	52	65	21.0962	4.39		4.18		2720	0	0	13
N339	34.7315	2020-06-24	女	2720	3.82	3.99	3.91	2020-03-11	39	自娩	160	47.5	56	3.62	0.65	1.58	1.72	2019-11-12	5.32	2.2	1.96	2.61	4.13	2020-05-20	1	0	0	3.82	3.99	3.91	39	0	0	0	0	0	0	160	47.5	56	18.5547	4.85		4.13		2720	0	0	8.5
N340	30.0603	2019-07-06	男	2720	3.97	4.93	5.8	2019-04-19	37	2	167	54	68	4.04	0.8	1.4	2.28	2019-01-18	7.04	2.48	1.5	4.65	3.97	2019-06-14	2	0	0	3.97	4.93	5.8	37	0	0	0	0	1	0	167	54	68	19.3625	4.03	13.2857	3.97	34.2857	2720	0	0	14
N341	30.2986	2020-07-28	女	2720	4.43	6.13	6.62	2020-05-08	37	产钳	160	58.5	69	4.55	1	1.43	2.37	2019-12-31	6.25	2.58	1.91	3.6	4.12	2020-07-03	1	0	0	4.43	6.13	6.62	37	0	0	0	0	1	1	160	58.5	69	22.8516	4.75		4.12		2720	0	0	10.5
N342	36.4137	2019-06-10	女	2725	4.05	5.42	5.08	2019-03-13	39	1	168	60	72	3.7	0.76	1.17	2.01	2018-11-03	5.62	2.16	1.78	3.08	4.25	2019-05-06	2	0	0	4.05	5.42	5.08	39	0	1	0	0	0	0	168	60	72	21.2585	5.11	8	4.25	34.2857	2725	0	0	12
N343	32.1699	2019-07-23	女	2725	3.98	8.12	6.48	2019-04-18	38	1	155	55	82	4.31	1.26	1.82	2.16	2019-01-04	4.92	2.81	2.25	2.02	4.39	2019-06-06	2	0	0	3.98	8.12	6.48	38	0	1	0	1	0	1	155	55	82	22.8928	4.49	9.85714	4.39	31.7143	2725	0	0	27
N344	32.6685	2019-05-19	女	2730	4.3	3.78	6.2	2019-02-21	38	4	156	45	80	3.78	0.62	1.45	1.94	2018-10-11	5.86	1.21	2.31	3.22	4.09	2019-04-15	2	0	0	4.3	3.78	6.2	38	0	0	0	1	0	0	156	45	80	18.4911	4.99	7.14286	4.09	33.7143	2730	0	0	35
N345	31.726	2020-05-06	男	2730	4.44	4.88	6.37	2020-01-22	39	4	159	47	60	3.92	0.81	1.6	1.84	2019-09-26	7.31	2.86	1.97	3.96	4.6	2020-04-01	1	0	0	4.44	4.88	6.37	39	0	0	0	0	0	0	159	47	60	18.591	4.51	7.42857	4.6	34.2857	2730	0	0	13
N346	30.9342	2019-05-28	女	2730	4.12	5.89	5.12	2019-02-19	38	1	163	54	66.5	4.26	1.25	1.29	2.32	2018-10-20	6.81	2.51	1.8	4.07	4.2	2019-04-19	2	0	0	4.12	5.89	5.12	38	0	1	0	0	1	0	163	54	66.5	20.3244	4.11	7	4.2	32.8571	2730	0	0	12.5
N347	31.9534	2019-06-28	女	2730	4.16	7.78	4.39	2019-04-12	36	4	169	70	83	4.76	0.8	1.62	2.81	2018-12-13	7.18	3.23	1.9	4.09	3.86	2019-06-14	2	0	0	4.16	7.78	4.39	36	1	0	0	0	0	1	169	70	83	24.5089	4.71	8	3.86	34.1429	2730	0	0	13
N348	39.4658	2019-06-13	男	2730	4.75	5.65	6.32	2019-04-09	37	1	160	42.5	54	5.21	1.28	2.17	2.78	2018-12-11		.		.	0		2	0	0	4.75	5.65	6.32	37	0	1	0	0	1	1	160	42.5	54	16.6016	5.11	10.7143			2730	0	0	11.5
N349	32.9151	2019-06-04	女	2730	4.07	7.94	4.74	2019-02-18	40	4	160	50	64	4.75	0.66	2.35	1.73	2018-11-27	7.1	2.06	2.9	3.49	3.94	2019-04-27	2	0	0	4.07	7.94	4.74	40	0	0	0	0	0	0	160	50	64	19.5312	4.1	13.1429	3.94	34.7143	2730	0	0	14
N350	30.3973	2019-06-12	女	2730	4.48	8.49	8.02	2019-03-20	36	4	167	48	61	4.26	0.96	1.56	2.26	2018-11-15	7.53	4.2	2.31	3.48	4.19	2019-06-02	2	0	0	4.48	8.49	8.02	36	1	0	0	0	0	1	167	48	61	17.2111	4.83	6.42857	4.19	34.8571	2730	0	0	13
N351	30.5836	2019-06-10	女	2730	4.17	5.68	5.14	2019-03-08	38	4	156	47	60							.		.	0		2	0	0	4.17	5.68	5.14	38	0	0	0	0	0	1	156	47	60	19.313					2730	0	0	13
N352	36.1918	2020-06-24	男	2730	3.86	8.82	8.33	2020-03-06	40	剖宫产	166	56	66	4.08	0.67	1.55	2.27	2019-11-18	6.23	2.26	1.76	3.4	4.06	2020-04-27	1	0	0	3.86	8.82	8.33	40	0	1	0	1	0	0	166	56	66	20.3223	3.67		4.06		2730	0	0	10
N353	28.9726	2020-06-18	男	2730	4.2	6.68	5.58	2020-03-23	37	自娩	164	57	60	3.42	0.84	1.34	1.74	2019-11-28	5.81	2.41	1.7	2.95	3.89	2020-05-18	1	0	0	4.2	6.68	5.58	37	0	0	0	1	0	1	164	57	60	21.1927	4.67		3.89		2730	0	0	3
N354	29.5315	2020-07-13	男	2730	4.1	7.28	4.91	2020-04-08	38	自娩	160	45	55	3.83	0.71	1.55	1.76	2019-12-26	5.35	1.56	1.79	3.16	4.12	2020-06-02	1	0	0	4.1	7.28	4.91	38	0	0	0	0	0	0	160	45	55	17.5781	4.84		4.12		2730	0	0	10
N355	29.2767	2019-06-06	女	2735	4.33	6.51	6.58	2019-02-27	38	1	160	48	70	4.17	0.53	1.51	2.08	2018-11-09	7.15	2.57	2.29	4.16	4.04	2019-05-10	2	0	0	4.33	6.51	6.58	38	0	1	0	0	0	0	160	48	70	18.75	4.76	9	4.04	35	2735	0	0	22
N356	31.9589	2020-06-16	男	2735	4.4	5.65	4.14	2020-03-23	38	剖宫产	158	50	66	3.98	0.8	1.42	2.44	2019-11-11	6.48	3.19	1.68	3.69	4.16	2020-05-15	1	0	0	4.4	5.65	4.14	38	0	1	0	1	0	0	158	50	66	20.0288	4.02		4.16		2735	0	0	16
N357	25.8986	2019-05-23	女	2740	4.1	4.73	4.79	2019-02-12	39	4	162	50	63	4.3	1.37	1.63	2.17	2018-10-19	7.5	4.94	1.69	4.52	4.06	2019-04-24	2	0	0	4.1	4.73	4.79	39	0	0	0	0	0	0	162	50	63	19.052	4.39	8.71429	4.06	35.4286	2740	0	0	13
N358	27.589	2019-06-14	男	2740	4.29	7.21	7.23	2019-03-19	39	4	162	51	65	4.79	0.64	1.52	2.73	2018-11-08	8.18	2.85	1.76	5.51	4.29	2019-05-13	2	0	0	4.29	7.21	7.23	39	0	0	0	0	1	0	162	51	65	19.433	5.05	8.28571	4.29	34.8571	2740	0	0	14
N359	31.3616	2019-06-19	男	2740	3.93	7.37	6.59	2019-03-14	38	4	155	52	57.5	4.22	1.43	1.19	2.26	2018-11-08	5.88	3.15	1.69	2.98	3.97	2019-05-07	2	0	0	3.93	7.37	6.59	38	0	0	0	1	1	1	155	52	57.5	21.6441	5.2	6.57143	3.97	32.2857	2740	0	0	5.5
N360	37.211	2020-06-07	男	2740	4.38	6.69	5.13	2020-04-01	34	剖宫产	170	55	66	5.18	1.13	2.47	1.89	2019-12-24		.		.	0		1	0	0	4.38	6.69	5.13	34	1	1	0	0	0	1	170	55	66	19.0311	4.72				2740	0	0	11
N361	30.5644	2020-06-28	男	2740	3.88	5.24	4.67	2020-03-10	39	自娩	155	45	56.4	3.83	0.5	1.79	1.77	2019-11-16	6.5	2.06	2.47	3.28	4.15	2020-05-16	1	0	0	3.88	5.24	4.67	39	0	0	0	0	0	0	155	45	56.4	18.7305	4.07		4.15		2740	0	0	11.4
N362	36.4603	2019-07-26	女	2740	4.5	4.22	4.9	2019-04-25	38	1	156	47	57.5	6.09	1.48	2.6	2.76	2019-01-10	8.51	5.19	2.8	3.83	4.06	2019-07-10	2	0	0	4.5	4.22	4.9	38	0	1	0	0	0	0	156	47	57.5	19.313	4.4	10.5714	4.06	36.4286	2740	0	0	10.5
N363	39.9096	2019-07-22	女	2740	4.07	5.73	5.27	2019-04-26	38	4	154	47	65	3.39	0.91	1.28	1.92	2018-12-09	5.22	2.43	1.69	2.91	4.29	2019-06-21	2	0	0	4.07	5.73	5.27	38	0	0	0	0	0	1	154	47	65	19.8178	3.96	6.42857	4.29	34.1429	2740	0	0	18
N364	27.8493	2019-07-05	男	2740	4.33	7.18	6.12	2019-03-21	39	4	163	58	65	4.91	1.05	1.69	2.74	2018-11-23	6.45	2.15	2.2	3.51	4.04	2019-05-31	2	0	0	4.33	7.18	6.12	39	0	0	0	0	0	0	163	58	65	21.83	4.73	7.14286	4.04	34.1429	2740	0	0	7
N365	26.9507	2020-07-29	女	2740	3.94	7.02	6.6	2020-04-27	40	自娩	167	57	61.5	3.38	0.79	1.09	1.86	2019-12-03	5.75	3.98	2.15	2.42	3.93	2020-06-30	1	0	0	3.94	7.02	6.6	40	0	0	0	0	1	0	167	57	61.5	20.4382	3.75		3.93		2740	0	0	4.5
N366	42.2192	2019-05-09	女	2745	4.22	5.07	5.55	2019-02-01	39	1	161	50	52	3.33	1.13	1.21	1.72	2018-09-27	6.53	5.22	2.06	3.06	4.04	2019-03-26	2	0	0	4.22	5.07	5.55	39	0	1	0	1	1	0	161	50	52	19.2894	4.61	7.28571	4.04	33	2745	0	0	2
N367	23.6959	2019-06-26	女	2745	3.87	0	0	2019-04-03	37	1	168	48	58	4.48	1.12	1.77	2.33	2018-12-03	8.27	2.4	2.29	4.98	3.52	2019-06-06	2	0	0	3.87			37	0	1	0	0	1	1	168	48	58	17.0068	4.2	7.85714	3.52	34.2857	2745	0	0	10
N368	36.6027	2020-06-25	女	2745	4.23	5.55	4.51	2020-03-18	39	剖宫产	155	45	52.5	3.42	0.7	1.69	1.49	2019-11-20		.		.	0		1	0	0	4.23	5.55	4.51	39	0	1	0	1	0	1	155	45	52.5	18.7305	4.86				2745	0	0	7.5
N369	34.5973	2020-06-04	男	2745	4.39	7.33	6.99	2020-03-09	37	剖宫产	161	60	76.5	3.77	1.46	1.45	1.94	2019-11-19	4.61	5.69	1.56	1.55	4.59	2020-05-14	1	0	0	4.39	7.33	6.99	37	0	1	1	0	0	0	161	60	76.5	23.1473	4.89		4.59		2745	0	0	16.5
N370	30.0521	2020-06-17	女	2745	4.92	6.45	5.87	2020-03-30	37	剖宫产	170	53	63						6.97	2.28	2.45	3.47	4.5	2020-05-18	1	0	0	4.92	6.45	5.87	37	0	1	0	0	1	1	170	53	63	18.3391			4.5		2745	0	0	10
N371	34.274	2020-06-15	女	2745	4.32	6.31	5.97	2020-03-17	37	剖宫产	165	49	57.5	4.23	1.2	1.31	2.48	2019-12-10	6.02	3.85	1.68	2.88	4.32	2020-05-20	1	0	0	4.32	6.31	5.97	37	0	1	0	1	0	0	165	49	57.5	17.9982	4.61		4.32		2745	0	0	8.5
N372	38.9315	2019-07-05	女	2745	3.72	7.93	7.12	2019-04-08	37	1	162	50	58.5							.		.	0		2	0	0	3.72	7.93	7.12	37	0	1	0	1	0	0	162	50	58.5	19.052					2745	0	0	8.5
N373	30.8384	2020-05-30	女	2750	4.04	5.8	6.6	2020-03-19	38	4	161	50	61	3.79	0.5	1.55	1.97	2019-10-22	8.33	2.19	2.28	4.98	4.18	2020-04-30	1	0	0	4.04	5.8	6.6	38	0	0	0	0	0	0	161	50	61	19.2894	4.65	6.71429	4.18	34	2750	0	0	11
N374	29.5616	2019-05-11	女	2750	4.44	5.33	6.2	2019-02-27	36	4	165	55	67	3.89	0.64	1.53	1.86	2018-10-25	5.33	3.25	1.65	2.79	4.39	2019-04-27	2	0	0	4.44	5.33	6.2	36	1	0	0	0	0	1	165	55	67	20.202	4.51	8	4.39	34.2857	2750	0	0	12
N375	37.274	2020-05-27	男	2750	4.45	7.76	7.28	2020-02-28	39	4	163	48	61	4.19	0.63	1.69	2.25	2019-10-12	7.97	2.44	2.42	4.66	4.03	2020-04-16	1	0	0	4.45	7.76	7.28	39	0	0	0	0	0	1	163	48	61	18.0662	4.52	6.42857	4.03	33.1429	2750	0	0	13
N376	27.6548	2020-05-13	男	2750	4.63	6.59	6.33	2020-02-17	37	4	166	82	90	5.08	1.19	1.2	3.48	2019-10-17	7.37	3.87	1.86	4.4	4.04	2020-04-27	1	0	0	4.63	6.59	6.33	37	0	0	1	0	0	1	166	82	90	29.7576	4.87	7.28571	4.04	34.8571	2750	0	0	8
N377	34.9151	2019-05-08	女	2750	4.27	9.26	7.86	2019-01-23	39	1	160	60	82	5.78	1.69	2.17	2.68	2018-11-05	5.11	2.77	2.31	2.04	4.74	2019-03-27	2	0	0	4.27	9.26	7.86	39	0	1	0	0	0	0	160	60	82	23.4375	4.38	12.8571	4.74	33.1429	2750	0	0	22
N378	30.863	2019-05-13	女	2750	4.2	7.69	6.12	2019-02-01	38	4	160	54	59	4.05	0.66	1.28	2.39	2018-10-06	6.49	1.6	1.59	4.47	3.51	2019-03-29	2	0	0	4.2	7.69	6.12	38	0	0	0	0	0	0	160	54	59	21.0938	4.51	7.14286	3.51	32	2750	0	0	5
N379	30.4	2019-05-03	男	2750	4.54	7.21	5.39	2019-01-07	39	4	157	49	65	4.14	0.79	1.54	2.08	2018-09-26	7.63	2.67	2.19	4.71	4.24	2019-03-26	2	0	0	4.54	7.21	5.39	39	0	0	0	0	0	0	157	49	65	19.8791	4.76	8.71429	4.24	34.5714	2750	0	0	16
N380	31.5945	2019-05-07	男	2750	3.98	0	0	2019-01-18	39	4	162	54	62	3.46	0.89	0.94	2.02	2018-09-28		.		.	0		2	0	0	3.98			39	0	0	0	0	0	1	162	54	62	20.5761	4.4	8			2750	0	0	8
N381	34.5342	2020-05-20	女	2750	4.07	6.57	5.46	2020-02-04	39	2	158	47.5	58	4.75	1.2	1.5	2.73	2019-10-18	6.76	2.6	1.42	4.29	4.16	2020-04-09	1	0	0	4.07	6.57	5.46	39	0	0	0	0	1	1	158	47.5	58	19.0274	4.25	8.57143	4.16	33.4286	2750	0	0	10.5
N382	23.1616	2019-07-30	女	2750	4.12	7.31	5.85	2019-04-02	41	4	158	46	56	4.11	1.27	1.6	2.14	2018-12-07	5.96	3.34	2.22	2.67	4.34	2019-06-10	2	0	0	4.12	7.31	5.85	41	0	0	0	0	1	0	158	46	56	18.4265	5.47	7.42857	4.34	33.8571	2750	0	0	10
N383	32.537	2020-07-20	男	2750	4.17	5.4	4.41	2020-04-01	40	自娩	175	66	72	5.41	0.56	1.11	3.82	2019-11-27	8.61	1.37	2.18	5.68	4.51	2020-06-03	1	0	0	4.17	5.4	4.41	40	0	0	0	0	0	1	175	66	72	21.551	4.57		4.51		2750	0	0	6
N384	29.5781	2020-07-24	男	2750	4.17	7.61	7.23	2020-04-24	39	自娩	161	51	58	5	1.03	1.8	2.8	2019-12-19	7.89	5.36	1.85	4.71	3.72	2020-06-16	1	0	0	4.17	7.61	7.23	39	0	0	0	0	1	0	161	51	58	19.6752	4.71		3.72		2750	0	0	7
N385	38.6904	2020-07-09	男	2750	4.24	8.27	5.68	2020-04-22	37	剖宫产	164	62	80	3.7	1.16	1.66	1.7	2019-12-11	5.75	4.38	2.05	2.34	4.25	2020-06-17	1	0	0	4.24	8.27	5.68	37	0	1	0	1	0	0	164	62	80	23.0518	4.85		4.25		2750	0	0	18
N386	30.5014	2020-07-18	女	2750	3.93	6.39	6.84	2020-04-16	37	自娩	152	45	58	4.5	0.85	1.49	2.76	2020-01-17	6.06	3.11	1.34	3.51	4.26	2020-07-02	1	0	0	3.93	6.39	6.84	37	0	0	0	0	0	0	152	45	58	19.4771	3.68		4.26		2750	0	0	13
N387	36.4274	2020-07-28	男	2750	4.11	9.86	7.3	2020-04-17	40	产钳	164	60	69.5	4.7	1.4	1.16	2.58	2019-12-16	7.74	3.41	1.45	4.78	3.7	2020-06-19	1	0	0	4.11	9.86	7.3	40	0	0	1	0	0	0	164	60	69.5	22.3081	4.14		3.7		2750	0	0	9.5
N388	31.4822	2019-06-20	男	2755	3.57	4.52	4.8	2019-02-20	41	1	163	60	76	4.48	0.52	1.76	2.14	2018-10-31	6.17	1.24	2.26	3.44	3.36	2019-04-29	2	0	0	3.57	4.52	4.8	41	0	1	0	1	1	0	163	60	76	22.5827	4.52	8	3.36	33.7143	2755	0	0	16
N389	34.6849	2020-06-16	女	2755	4.14	8.42	5.4	2020-03-06	38	剖宫产	156	57	57	3.24	0.63	1.21	1.85	2019-11-12	6.11	2.23	1.7	3.75	4.6	2020-05-05	1	0	0	4.14	8.42	5.4	38	0	1	0	0	0	1	156	57	57	23.4221	4.84		4.6		2755	0	0	0
N390	31.7178	2020-06-24	女	2755	4.6	7.14	6.53	2020-04-09	35	剖宫产	162	61	80	4.1	0.92	1.24	2.34	2019-12-30	6.54	3.53	1.55	3.73	4.6	2020-06-22	1	0	0	4.6	7.14	6.53	35	1	1	0	0	0	1	162	61	80	23.2434	4.73		4.6		2755	0	0	19
N391	23.4	2020-06-19	女	2755	4.3	7.52	4.47	2020-03-24	37	剖宫产	168	60	76	4.3	0.89	1.51	2.32	2019-12-04	7.35	4.33	2.01	3.8	3.89	2020-06-10	1	0	0	4.3	7.52	4.47	37	0	1	0	0	0	1	168	60	76	21.2585	4.7		3.89		2755	0	0	16
N392	30.5699	2019-07-11	女	2755	4.84	8.37	7.97	2019-04-09	38	1	165	57	72	3.7	0.71	1.57	1.95	2018-12-18	5.89	2.62	1.83	3.36	4.35	2019-05-29	2	0	0	4.84	8.37	7.97	38	0	1	1	0	0	0	165	57	72	20.9366	5.08	9.57143	4.35	32.7143	2755	0	0	15
N393	29.4301	2019-05-24	女	2760	4.05	7.9	7.59	2019-02-27	37	1	159	55	71	3.66	1.04	1.07	1.97	2018-11-02	6.33	4.3	1.28	3.55	3.28	2019-05-06	2	0	0	4.05	7.9	7.59	37	0	1	0	0	0	0	159	55	71	21.7555	4.36	8	3.28	34.4286	2760	0	0	16
N394	36.5096	2019-05-06	女	2760	4.67	0	0	2019-01-31	39	4	173	53	64	4.43	0.88	1.12	2.74	2018-09-20	5.55	2.59	1.88	2.71	4.53	2019-03-27	2	0	0	4.67			39	0	0	0	0	0	0	173	53	64	17.7086	5.13	6.42857	4.53	33.2857	2760	0	0	11
N395	34.8822	2019-06-03	女	2760	4.7	5.58	5.32	2019-02-11	39	4	163	50	63	4.54	0.92	1.87	1.93	2018-11-06	7.08	1.69	2.34	4.32	4.29	2019-04-22	2	0	0	4.7	5.58	5.32	39	0	0	0	1	1	1	163	50	63	18.8189	5.16	9.28571	4.29	33.1429	2760	0	0	13
N396	30.9014	2020-06-18	男	2760	4.19	9.51	6.8	2020-03-31	37	剖宫产	167	58	79.5	4.3	1.06	1.43	2.34	2019-11-28	6.07	4.14	1.59	3.49	3.75	2020-06-10	1	0	0	4.19	9.51	6.8	37	0	1	1	1	0	0	167	58	79.5	20.7967	5.03		3.75		2760	0	0	21.5
N397	26.1699	2020-06-12	女	2760	4.84	8.71	6.77	2020-03-06	39	自娩	155	58	69	4.83	1.03	1.62	2.82	2019-11-15	7.48	2.45	2.26	4.44	4.75	2020-05-11	1	0	0	4.84	8.71	6.77	39	0	0	0	1	1	0	155	58	69	24.1415	4.75		4.75		2760	0	0	11
N398	29.1753	2020-07-01	女	2760	3.89	4.43	5.77	2020-03-19	39	产钳	162	48.5	62.5	3.74	0.84	1.65	1.62	2019-11-28	6.17	1.6	2.15	3.38	3.95	2020-05-28	1	0	0	3.89	4.43	5.77	39	0	0	0	0	1	0	162	48.5	62.5	18.4804	4.45		3.95		2760	0	0	14
N399	29.9616	2020-07-03	女	2760	4.79	6.18	6.3	2020-04-28	36	自娩	160	57	64	5.37	1.71	1.64	3.08	2019-12-20	6.69	4.15	1.58	3.42	4.66	2020-06-14	1	0	0	4.79	6.18	6.3	36	1	0	0	0	0	1	160	57	64	22.2656	5.08		4.66		2760	0	0	7
N400	32.811	2020-06-12	男	2760	4.13	7.48	6.25	2020-02-20	39	0	160	48	61.5	3.97	1.48	1.74	1.81	2019-11-13	5.34	2.63	1.86	2.67	4.08	2020-04-23	1	0	0	4.13	7.48	6.25	39	0	0	0	0	1	1	160	48	61.5	18.75	4.67		4.08		2760	0	0	13.5
N401	40.7507	2019-07-13	女	2760	4.61	8.17	6.73	2019-04-16	38	1	163	53	66	5.55	1.6	2.14	2.91	2018-12-28	6.49	5.69	1.68	3.1	4.13	2019-06-15	2	0	0	4.61	8.17	6.73	38	0	1	0	0	0	0	163	53	66	19.9481	5.01	9.85714	4.13	34	2760	0	0	13
N402	31.7808	2019-07-23	女	2760	4.07	7.64	6.71	2019-04-09	39	4	168	54	72	4.45	0.99	1.55	2.56	2018-12-20	6.45	3.49	1.56	3.38	4.08	2019-06-10	2	0	0	4.07	7.64	6.71	39	0	0	0	0	0	0	168	54	72	19.1327	4.77	8.71429	4.08	33.2857	2760	0	0	18
N403	30.1534	2019-06-23	女	2765	4.47	8.33	6.85	2019-03-01	40	1	158	46.5	64	3.51	1.31	1.37	1.6	2018-11-16	6.3	3.69	1.74	3.42	4.2	2019-05-07	2	0	0	4.47	8.33	6.85	40	0	1	0	1	1	0	158	46.5	64	18.6268	4.44	9.14286	4.2	33.7143	2765	0	0	17.5
N404	32.2822	2020-05-08	男	2770	4.72	6.39	8.44	2020-02-19	38	4	155	50	65	5.57	1.9	1.52	3.48	2019-10-08	7.68	5.28	2.03	4.15	5.03	2020-03-26	1	0	0	4.72	6.39	8.44	38	0	0	0	0	0	0	155	50	65	20.8117	4.92	8.42857	5.03	32.7143	2770	0	0	15
N405	31.0959	2020-05-17	男	2770	4.12	9.43	6.95	2020-02-28	37	1	163	57	70	3.66	0.76	1.14	2.56	2019-10-12	5.09	2.62	1.84	2.31	4.22	2020-04-24	1	0	0	4.12	9.43	6.95	37	0	1	0	1	1	1	163	57	70	21.4536	4.69	7.57143	4.22	35.4286	2770	0	0	13
N406	35.7096	2020-05-11	女	2770	4.41	5.57	4.56	2020-02-20	37	1	165	62	71.5	5.21	1.64	1.62	2.96	2019-11-20	7.37	3.9	1.65	4.36	4.8	2020-04-23	1	0	0	4.41	5.57	4.56	37	0	1	0	0	0	0	165	62	71.5	22.7732	4.41	12.4286	4.8	34.5714	2770	0	0	9.5
N407	25.263	2020-05-28	女	2770	4.02	7.04	5.51	2020-03-26	38	4	168	55	60	3.26	1.04	1.54	1.27	2019-10-28	6.26	2.38	2.31	3.05	4.33	2020-03-26	1	0	0	4.02	7.04	5.51	38	0	0	0	0	0	0	168	55	60	19.487	4.2	8	4.33	29.4286	2770	0	0	5
N408	25.3425	2019-05-13	女	2770	4.41	6.36	5.01	2019-01-11	39	4	166	55	78	4.85	0.44	1.69	2.59	2018-10-31	7.59	1.94	2.23	5.15	4.42	2019-03-25	2	0	0	4.41	6.36	5.01	39	0	0	0	0	0	0	166	55	78	19.9594	4.64	11.8571	4.42	32.5714	2770	0	0	23
N409	29.7507	2019-05-26	女	2770	4.15	7.31	5.66	2019-03-13	37	4	163	51	60	2.76	0.6	1.19	1.24	2018-11-01	4.75	1.69	1.74	2.65	4.07	2019-04-30	2	0	0	4.15	7.31	5.66	37	0	0	0	0	1	0	163	51	60	19.1953	5.1	8	4.07	33.7143	2770	0	0	9
N410	27.3151	2019-05-03	女	2770	4.3	5.78	5.1	2019-01-17	39	4	150	40	50	4.05	0.72	1.5	2.07	2018-10-04	6.79	1.49	1.84	4.69	4.34	2019-03-25	2	0	0	4.3	5.78	5.1	39	0	0	0	0	0	1	150	40	50	17.7778	5.01	9.42857	4.34	34	2770	0	0	10
N411	29.8986	2020-06-03	男	2770	4.33	6.91	5.88	2020-02-17	39	自娩	160	47.5	59	3.03	0.54	1.8	0.94	2019-10-22	4.12	1.81	2.12	1.35	4.11	2020-04-26	1	0	0	4.33	6.91	5.88	39	0	0	0	0	0	0	160	47.5	59	18.5547	4.3		4.11		2770	0	0	11.5
N412	30.3068	2019-06-19	男	2770	4.39	9.17	7.16	2019-03-15	38	2	150	54	65	5.44	1.51	1.61	2.85	2018-11-13	7.28	3.43	2.08	3.98	4.04	2019-05-17	2	0	0	4.39	9.17	7.16	38	0	0	0	1	1	0	150	54	65	24	4.5	7.71429	4.04	34.1429	2770	0	0	11
N413	30.9041	2019-07-30	男	2770	4.34	6.83	6.61	2019-04-22	38	4	157	51	0	4.74	0.8	1.38	2.94	2019-01-21	7.01	1.95	1.95	4.39	4.34	2019-06-30	2	0	0	4.34	6.83	6.61	38	0	0	0	0	0	0	157	51	0	20.6905	4.52	11.1429	4.34	34	2770	0	0
N414	31.1589	2019-07-29	女	2770	4.18	6.02	5.21	2019-04-19	39	4	163	53	60						6.48	3.04	1.87	3.54	3.48	2019-07-08	2	0	0	4.18	6.02	5.21	39	0	0	0	0	1	0	163	53	60	19.9481			3.48	36.1429	2770	0	0	7
N415	32.8466	2020-07-17	男	2770	4.21	4.97	5.56	2020-04-17	37	自娩	174	60	63	3.98	0.98	1.39	2.18	2020-01-14	6.24	2.24	1.66	3.6	4.2	2020-06-22	1	0	0	4.21	4.97	5.56	37	0	0	0	0	1	1	174	60	63	19.8177	4.58		4.2		2770	0	0	3
N416	29.2959	2020-07-27	男	2770	4.41	9.11	7.2	2020-05-08	36	自娩	163	68	卧床	4.32	2.26	0.84	2.58	2019-12-31	6.73	4.37	1.46	3.58	4.19	2020-07-10	1	0	0	4.41	9.11	7.2	36	1	0	0	0	0	1	163	68		25.5937	5.08		4.19		2770	0	0
N417	31.9726	2020-07-30	女	2770	4.49	9.21	6.75	2020-04-08	40	产钳	156	55	74	4.25	0.76	1.41	2.36	2019-12-18	7.87	2.22	1.92	5.07	4.48	2020-06-11	1	0	0	4.49	9.21	6.75	40	0	0	0	0	1	0	156	55	74	22.6003	4.5		4.48		2770	0	0	19
N418	28.4603	2019-06-25	女	2775	4.34	8.34	6.95	2019-02-21	41	1	158	65	67	4.21	0.93	1.2	2.42	2018-11-06	7.34	3.49	1.74	4.36	4.38	2019-04-30	2	0	0	4.34	8.34	6.95	41	0	1	0	0	1	0	158	65	67	26.0375	5.1	8	4.38	33	2775	0	0	2
N419	27.1973	2020-06-24	男	2775	5.06	7.31	5.23	2020-04-13	37	剖宫产	155	55	69	5.29	1.09	2.14	2.73	2019-12-12	8.61	3.65	2.01	5.44	4.41	2020-05-29	1	0	0	5.06	7.31	5.23	37	0	1	0	1	1	1	155	55	69	22.8928	4.94		4.41		2775	0	0	14
N420	46.3014	2020-06-30	女	2775	4.91	7.66	7.08	2020-03-26	39	剖宫产	160	55	74	4.71	0.83	2.04	2.27	2019-12-26	6.51	2.59	1.74	3.86	4.6	2020-05-27	1	0	0	4.91	7.66	7.08	39	0	1	0	0	1	0	160	55	74	21.4844	4.98		4.6		2775	0	0	19
N421	28.8548	2019-06-06	男	2780	4.12	8.1	7.59	2019-02-20	39	4	168	75	70	4.91	1.18	1.33	2.77	2018-11-12	6.32	2.39	2.01	3.49	3.97	2019-05-05	2	0	0	4.12	8.1	7.59	39	0	0	0	0	1	1	168	75	70	26.5731	4.76	10.1429	3.97	35	2780	0	0	-5
N422	36.5096	2020-06-28	男	2780	3.99	7.68	7.18	2020-04-20	35	自娩	176	51	65	4.53	0.69	1.64	2.35	2019-12-23	7.28	2.74	1.76	4.26	4.09	2020-06-20	1	0	0	3.99	7.68	7.18	35	1	0	0	0	0	1	176	51	65	16.4644	4.6		4.09		2780	0	0	14
N423	29.8027	2019-07-18	女	2780	4.09	4.37	5.06	2019-04-12	38	4	160	51	65.2	4.88	1.38	1.86	2.41	2019-01-07	7.41	3.08	1.87	4.18	3.63	2019-06-06	2	0	0	4.09	4.37	5.06	38	0	0	0	0	0	1	160	51	65.2	19.9219	4.2	10.8571	3.63	32.2857	2780	0	0	14.2
N424	30.3123	2019-07-27	女	2780	4.29	9.34	7.91	2019-04-18	39	4	163	55	68	5.03	1.14	1.56	3.01	2018-12-17	6.91	1.88	1.58	4.39	4.24	2019-06-21	2	0	0	4.29	9.34	7.91	39	0	0	0	0	0	1	163	55	68	20.7008	5.24	7.42857	4.24	34	2780	0	0	13
N425	28.5041	2019-07-10	女	2780	3.93	8.04	7.11	2019-03-27	39	4	158	45	52	4.24	1.23	1.6	2.13	2018-11-26	8.82	2.64	2.24	5.67	3.97	2019-05-22	2	0	0	3.93	8.04	7.11	39	0	0	0	0	0	0	158	45	52	18.026	4.55	6.85714	3.97	32.1429	2780	0	0	7
N426	34.5918	2020-07-18	女	2780	4.47	6.14	6.71	2020-04-07	39	剖宫产	160	75	81	4.18	0.84	1.62	2.13	2019-12-05	6.77	2.98	2.36	3.58	3.86	2020-06-09	1	0	0	4.47	6.14	6.71	39	0	1	1	0	1	0	160	75	81	29.2969	4.76		3.86		2780	0	0	6
N427	31.4603	2020-07-11	男	2780	4.48	6.77	5.4	2020-04-10	39	自娩	155	46	53	4.63	0.87	2.04	2.16	2019-12-17	6.71	1.78	2.84	3.33	4.2	2020-06-03	1	0	0	4.48	6.77	5.4	39	0	0	0	0	1	1	155	46	53	19.1467	4.72		4.2		2780	0	0	7
N428	39.5562	2020-07-17	女	2780	4.53	8.84	7.95	2020-04-20	38	剖宫产	165	57	60.5	3.53	0.67	1.33	1.69	2019-12-27	6.05	2.59	1.43	3.34	4.19	2020-06-29	1	0	0	4.53	8.84	7.95	38	0	1	0	0	0	0	165	57	60.5	20.9366	4.36		4.19		2780	0	0	3.5
N429	31.0274	2020-07-16	男	2780	4.15	7.07	4.64	2020-04-03	39	剖宫产	160	50	66	3.56	1.14	1.18	2.03	2019-12-11	4.57	1.91	1.34	2.48	4.19	2020-06-01	1	0	0	4.15	7.07	4.64	39	0	1	0	0	0	0	160	50	66	19.5312	4.46		4.19		2780	0	0	16
N430	43.0055	2020-06-02	女	2785	3.84	7.1	6.66	2020-03-04	39	剖宫产	155	57	65	4.86	1.77	1.17	3.53	2019-10-24	4.64	4.02	1.17	1.98	3.61	2020-04-29	1	0	0	3.84	7.1	6.66	39	0	1	1	0	0	0	155	57	65	23.7253	4.7		3.61		2785	0	0	8
N431	30.5123	2020-05-10	女	2790	4.14	6.53	7.17	2020-02-11	39	1	150	43	60	3.81	0.92	1.43	2.24	2019-10-10	6.45	3.74	1.58	3.9	4.59	2020-03-30	1	0	0	4.14	6.53	7.17	39	0	1	0	0	0	1	150	43	60	19.1111	4.5	8.71429	4.59	33.2857	2790	0	0	17
N432	32.6274	2019-05-24	女	2790	3.53	7.99	5.97	2019-02-25	38	1	162	47	56	3.51	1.1	0.95	1.98	2018-10-09	6.93	5.45	1.82	2.79	3.84	2019-04-22	2	0	0	3.53	7.99	5.97	38	0	1	0	0	0	0	162	47	56	17.9089	4.17	6.28571	3.84	34.1429	2790	0	0	9
N433	34.6137	2019-05-17	男	2790	4.63	8.3	5.24	2019-02-12	38	1	162	60	79	4.41	0.9	1.86	2.48	2018-10-16		.		.	0		2	0	0	4.63	8.3	5.24	38	0	1	0	0	0	0	162	60	79	22.8624	4.89	8.42857			2790	0	0	19
N434	29.6192	2020-05-12	男	2790	4.35	7.5	6.2	2020-02-06	37	2	160	75	94	4.4	0.72	1.47	2.52	2019-10-18	6.98	2.17	2.2	3.93	3.83	2020-04-16	1	0	0	4.35	7.5	6.2	37	0	0	0	0	1	0	160	75	94	29.2969	4.59	8.42857	3.83	34.2857	2790	0	0	19
N435	29.074	2019-05-07	女	2790	4.21	7.01	6.7	2019-01-10	40	1	150	42	61	3.89	1.1	1.21	2.13	2018-09-27		.		.	0		2	0	0	4.21	7.01	6.7	40	0	1	0	1	0	1	150	42	61	18.6667	4.64	9.28571			2790	0	0	19
N436	27.0219	2019-05-08	女	2790	4.07	4.86	4.46	2019-01-25	39	4	158	43	58	4.12	0.81	1.96	1.7	2018-10-10	6.42	2.55	2.7	2.86	3.79	2019-03-29	2	0	0	4.07	4.86	4.46	39	0	0	0	0	0	0	158	43	58	17.2248	4.6	9.71429	3.79	34	2790	0	0	15
N437	29.1699	2019-06-14	女	2790	4.72	6.25	4.4	2019-03-11	39	4	167	57	77.5	4.64	0.82	1.5	2.6	2018-11-07	6.23	2.42	2.09	3.39	3.82	2019-05-10	2	0	0	4.72	6.25	4.4	39	0	0	0	0	0	0	167	57	77.5	20.4382	4.52	8.42857	3.82	34.7143	2790	0	0	20.5
N438	29.8959	2019-06-19	女	2790	3.73	7.33	6.58	2019-03-05	40	4	160	53.5	78	3.58	0.81	1.2	1.89	2018-11-14	5.99	2.03	1.98	3.35	4.51	2019-05-05	2	0	0	3.73	7.33	6.58	40	0	0	0	0	0	0	160	53.5	78	20.8984	4.47	9.57143	4.51	34.1429	2790	0	0	24.5
N439	28.3288	2020-06-24	女	2790	4.02	4.8	4.07	2020-04-03	37	产钳	163	52	58	3.89	0.8	1.62	1.84	2019-11-28	7.9	3.21	1.75	4.64	3.92	2020-05-31	1	0	0	4.02	4.8	4.07	37	0	0	0	1	1	0	163	52	58	19.5717	4.32		3.92		2790	0	0	6
N440	41.7233	2019-07-17	男	2790	4.6	9.4	8.47	2019-05-07	36	4	163	60.5	70	5.85	1.68	2.33	3.04	2018-12-26	8.04	4.42	2.31	4.1	4.42	2019-07-09	2	0	0	4.6	9.4	8.47	36	1	0	0	0	0	1	163	60.5	70	22.7709	5.1	7.14286	4.42	35	2790	0	0	9.5
N441	28.7699	2019-07-28	女	2790	4.07	9.16	6.71	2019-05-15	37	1	166	62	69	4.31	1.07	1.39	2.59	2019-01-03	7.05	3.99	1.74	3.72	4.4	2019-06-25	2	0	0	4.07	9.16	6.71	37	0	1	0	1	0	1	166	62	69	22.4996	4.18	7.57143	4.4	32.2857	2790	0	0	7
N442	32.9781	2019-07-16	女	2790	4.04	4.42	5.29	2019-03-29	39	1	162	54	62	4.33	1.02	1.26	2.61	2018-11-26	6.77	3.01	1.66	4.04	4.08	2019-05-28	2	0	0	4.04	4.42	5.29	39	0	1	0	1	1	0	162	54	62	20.5761	4.72	6.71429	4.08	32.8571	2790	0	0	8
N443	37.3671	2020-07-17	男	2790	4.5	8.73	5.41	2020-04-07	39	剖宫产	159	51.5	63.5	4.07	0.82	1.46	2.31	2019-12-11	5.72	2.44	1.68	3.11	3.62	2020-06-17	1	0	0	4.5	8.73	5.41	39	0	1	0	0	0	0	159	51.5	63.5	20.371	4.39		3.62		2790	0	0	12
N444	32.0274	2019-06-13	女	2795	4.45	6.52	5.73	2019-03-22	39	1	160	53.5	68	4.51	0.98	2.35	1.73	2018-12-14	6.02	1.73	2.38	3.2	4.08	2019-05-10	2	0	0	4.45	6.52	5.73	39	0	1	0	0	0	0	160	53.5	68	20.8984	4.67	13.5714	4.08	34.5714	2795	0	0	14.5
N445	35.0575	2019-05-30	男	2800	4.21	7.54	6.95	2019-02-11	40	4	165	47.5	59.5	4.84	0.77	1.91	2.41	2018-10-23		.		.	0		2	0	0	4.21	7.54	6.95	40	0	0	0	0	0	1	165	47.5	59.5	17.4472	4.23	9.42857			2800	0	0	12
N446	38.9726	2020-05-13	女	2800	4.64	5.9	7.73	2020-02-13	37	1	163	68	70.5	4.32	0.95	1.05	3.01	2019-10-15	5.37	2.62	1.43	3.03	4.84	2020-04-26	1	0	0	4.64	5.9	7.73	37	0	1	0	0	0	1	163	68	70.5	25.5937	5.13	7.28571	4.84	35	2800	0	0	2.5
N447	32.189	2020-05-16	女	2800	4.58	5.11	8.17	2020-02-03	39	2	161	57	157							.		.	0		1	0	0	4.58	5.11	8.17	39	0	0	0	0	0	0	161	57	157	21.9899					2800	0	0
N448	36.0055	2020-06-01	男	2800	4.39	4.31	4.4	2020-02-21	39	自娩	158	49	63	4.76	0.71	1.27	3.13	2019-10-16	8.27	2.42	1.51	5.66	4.98	2020-04-17	1	0	0	4.39	4.31	4.4	39	0	0	0	0	0	0	158	49	63	19.6283	4.57		4.98		2800	0	0	14
N449	29.0247	2019-06-05	女	2800	4.28	4.69	5.99	2019-02-26	39	4	165	53	72	3.75	1.22	1.23	1.86	2018-11-02	4.49	2.74	1.67	1.93	4.17	2019-04-20	2	0	0	4.28	4.69	5.99	39	0	0	0	0	0	1	165	53	72	19.4674	5.18	8.28571	4.17	32.4286	2800	0	0	19
N450	31.1863	2020-06-26	女	2800	4.62	9.64	7.96	2020-03-25	39	自娩	164	52	73.5	3.59	2.08	1.3	1.45	2019-11-27	5.4	6.21	1.35	2.06	4.36	2020-05-27	1	0	0	4.62	9.64	7.96	39	0	0	0	1	0	0	164	52	73.5	19.3337	4.49		4.36		2800	0	0	21.5
N451	29.9315	2020-06-15	男	2800	3.88	7.15	5.92	2016-09-13	38	自娩	164	51.5	卧床	2.67	0.49	1.26	1.21	2019-11-03	4.97	2.01	1.68	2.41	4.22	2020-05-17	1	0	0	3.88	7.15	5.92	38	0	0	0	0	0	0	164	51.5		19.1478	4.17		4.22		2800	0	0
N452	29.9315	2020-06-15	男	2800	3.88	7.15	5.92	2016-09-13	38	自娩	164	49	卧床	2.67	0.49	1.26	1.21	2019-11-03	4.97	2.01	1.68	2.41	4.22	2020-05-17	1	0	0	3.88	7.15	5.92	38	0	0	0	0	0	0	164	49		18.2183	4.17		4.22		2800	0	0
N453	30.5836	2019-07-23	男	2800	4.33	5.99	5.41	2019-05-20	36	4	169	77	87	3.67	1.53	1.65	1.3	2019-01-28	5.3	1.92	2.27	2.27	4.21	2019-07-11	2	0	0	4.33	5.99	5.41	36	1	0	0	0	0	1	169	77	87	26.9598	4.49	10.8571	4.21	34.2857	2800	0	0	10
N454	35.7096	2019-07-23	女	2800	4.37	6.31	5.91	2019-05-13	36	4	163	54	67							.		.	0		2	0	0	4.37	6.31	5.91	36	1	0	0	0	0	0	163	54	67	20.3244					2800	0	0	13
N455	30.3589	2020-07-17	男	2800	3.94	4.48	6.47	2020-04-07	39	自娩	161	64	77.5	4.99	0.58	1.85	2.78	2019-12-04	6.87	2.55	2.35	3.52	3.65	2020-05-26	1	0	0	3.94	4.48	6.47	39	0	0	0	0	0	1	161	64	77.5	24.6904	4.13		3.65		2800	0	0	13.5
N456	25.4548	2019-05-30	女	2805	4.74	6.78	6.24	2019-03-04	37	1	170	56.5	70.7	4.59	1.11	1.12	2.82	2018-11-01	6.93	3.19	2.03	3.97	5.13	2019-05-07	2	0	0	4.74	6.78	6.24	37	0	1	0	0	0	0	170	56.5	70.7	19.5502	5.33	8.42857	5.13	35.1429	2805	0	0	14.2
N457	33.1151	2019-06-04	男	2805	4.36	6.96	7.09	2019-03-15	36	1	168	52	70	3.24	0.51	1.46	1.26	2018-11-08	5.59	3.46	1.13	3.01	3.66	2019-05-17	2	0	0	4.36	6.96	7.09	36	1	1	0	1	0	0	168	52	70	18.424	5.02	6.85714	3.66	34	2805	0	0	18
N458	31.6301	2019-06-14	男	2805	4.39	5.54	5.6	2019-03-15	37	1	168	70	83.5	4.37	1	1.19	2.83	2018-11-16	7.65	3.1	1.57	4.94	4.4	2019-05-06	2	0	0	4.39	5.54	5.6	37	0	1	0	0	1	1	168	70	83.5	24.8016	4.54	7.71429	4.4	32.1429	2805	0	0	13.5
N459	31.7534	2019-05-26	男	2810	4.16	5.9	5.44	2019-02-12	40	4	167	53	卧床	4.5	0.65	1.94	1.84	2018-10-30	6.63	1.79	2.21	3.6	3.71	2019-04-08	2	0	0	4.16	5.9	5.44	40	0	0	0	0	0	0	167	53		19.0039	4.05	11	3.71	33.8571	2810	0	0
N460	38.2	2020-05-17	男	2810	4.98	8.43	5.95	2020-02-28	39	4	165	59	71	4.73	1.45	1.78	2.25	2019-09-29	6.05	2.75	2.17	2.87	4.88	2020-04-03	1	0	0	4.98	8.43	5.95	39	0	0	0	0	0	0	165	59	71	21.6713	5.21	6.71429	4.88	33.4286	2810	0	0	12
N461	29.4822	2020-05-14	女	2810	3.96	5.25	5	2020-02-01	38	4	160	55	71.7	4.01	0.6	1.99	1.63	2019-10-25		.		.	0		1	0	0	3.96	5.25	5	38	0	0	1	1	0	0	160	55	71.7	21.4844	4.13	10			2810	0	0	16.7
N462	33.2	2019-05-02	女	2810	4.2	6.11	5.89	2019-01-21	39	4	165	55	70	4.69	1.21	1.56	2.6	2018-10-09		.		.	0		2	0	0	4.2	6.11	5.89	39	0	0	0	1	0	0	165	55	70	20.202	4.76	9.85714			2810	0	0	15
N463	37.7205	2019-05-22	男	2810	4.45	8.64	5.54	2019-02-01	40	4	157	53	69.5	4.04	1.24	1.12	2.3	2018-10-10	7.26	3.39	1.97	4.11	4.48	2019-04-12	2	0	0	4.45	8.64	5.54	40	0	0	0	0	1	0	157	53	69.5	21.5019	4.9	8	4.48	34.2857	2810	0	0	16.5
N464	33.2521	2020-06-03	女	2810	4.32	7.96	4.7	2020-02-26	39	剖宫产	164	60	76	4	0.9	1.51	2.11	2019-11-17	5.52	1.82	1.95	2.89	4.42	2020-04-21	1	0	0	4.32	7.96	4.7	39	0	1	0	0	0	0	164	60	76	22.3081	5.07		4.42		2810	0	0	16
N465	27.1781	2019-06-15	女	2810	4.22	7.97	5.98	2019-03-11	40	4	160	56	77	4.36	1.04	1.42	2.18	2018-11-08	7.3	3.45	1.33	4.58	4.37	2019-05-05	2	0	0	4.22	7.97	5.98	40	0	0	0	0	1	0	160	56	77	21.875	4.58	9	4.37	34.4286	2810	0	0	21
N466	42.5205	2019-06-04	女	2810	3.85	7.41	7.76	2019-03-06	37	2	170	53	67	4.66	1.13	1.76	2.2	2018-11-26	7.7	2.99	2.2	4.34	3.72	2019-04-27	2	0	0	3.85	7.41	7.76	37	0	0	0	0	1	1	170	53	67	18.3391	4.48	10.5714	3.72	32.2857	2810	0	0	14
N467	35.2411	2019-06-23	男	2810	4.17	5.62	4.75	2019-03-29	38	4	165	42.5	51	3.71	0.71	1.43	1.89	2018-11-15	6.34	2.54	1.62	3.76	3.93	2019-05-19	2	0	0	4.17	5.62	4.75	38	0	0	0	0	0	0	165	42.5	51	15.6107	4.93	7	3.93	33.4286	2810	0	0	8.5
N468	29.3945	2020-06-22	女	2810	3.96	7.5	5.48	2020-03-10	39	自娩	160	47	56	4.01	0.53	1.97	1.78	2019-11-17	7.86	2.7	2.09	4.59	4.25	2020-05-07	1	0	0	3.96	7.5	5.48	39	0	0	0	0	0	0	160	47	56	18.3594	4.3		4.25		2810	0	0	9
N469	30.7699	2020-06-23	男	2810	4.69	8.77	6.61	2020-03-27	37	剖宫产	166	60	68	4.31	0.65	1.83	1.99	2019-11-22	6.28	2.55	2.19	3.25	4.25	2020-05-27	1	0	0	4.69	8.77	6.61	37	0	1	0	0	0	0	166	60	68	21.7738	4.78		4.25		2810	0	0	8
N470	30.9096	2020-06-24	男	2810	4.68	0	0		38	自娩	160	50	61	3.63	0.84	1.57	1.7	2019-12-10	6.1	1.56	2.09	3.44	4.41	2020-05-05	1	0	0	4.68			38	0	0	0	0	0	0	160	50	61	19.5312	4.55		4.41		2810	0	0	11
N471	29.9699	2020-06-16	女	2810	3.64	6.34	5.35	2020-02-27	40	自娩	167	54	64	4.73	2.68	1.19	2.66	2019-10-29	5.91	6.55	1.22	2	4.02	2020-04-30	1	0	0	3.64	6.34	5.35	40	0	0	0	0	0	1	167	54	64	19.3625	4.26		4.02		2810	0	0	10
N472	36.1014	2019-07-13	男	2810	4.49	7.24	6.39	2019-03-26	39	4	167	60	77	3.66	0.79	1.37	1.9	2018-11-26	5.17	2.32	1.8	2.55	4.33	2019-05-31	2	0	0	4.49	7.24	6.39	39	0	0	0	0	0	0	167	60	77	21.5139	5.05	6.85714	4.33	33.4286	2810	0	0	17
N473	39.3918	2020-07-13	男	2810	4.48	7.06	6.66	2020-04-15	38	剖宫产	159	53	67	3.97	1.04	1.22	2.42	2019-12-15	7.17	3.54	1.64	4.9	4.58	2020-06-15	1	0	0	4.48	7.06	6.66	38	0	1	0	0	1	0	159	53	67	20.9644	4.59		4.58		2810	0	0	14
N474	32.9014	2020-07-27	女	2810	4.44	6	5.04	2020-04-27	37	自娩	161	56.5	68	4.98	0.92	1.58	2.84	2020-01-02	6.02	2.49	1.52	3.39	3.98	2020-06-23	1	0	0	4.44	6	5.04	37	0	0	0	0	0	0	161	56.5	68	21.797	4.19		3.98		2810	0	0	11.5
N475	39.3918	2020-07-13	男	2810	4.48	7.06	6.66	2020-04-15	38	剖宫产	159	53	67	3.97	1.04	1.22	2.42	2019-12-15	7.17	3.54	1.64	4.9	4.58	2020-06-15	1	0	0	4.48	7.06	6.66	38	0	1	0	0	1	0	159	53	67	20.9644	4.59		4.58		2810	0	0	14
N476	28.3096	2020-07-12	男	2810	4.22	5.05	5.37	2020-04-22	36	自娩	153	42	54.5	3.79	0.52	1.76	1.67	2019-12-11	5.86	1.73	2.3	2.92	3.78	2020-06-24	1	0	0	4.22	5.05	5.37	36	1	0	0	0	0	1	153	42	54.5	17.9418	4.94		3.78		2810	0	0	12.5
N477	30.0603	2019-07-22	男	2815	3.96	8.9	7.99	2019-04-18	37	1	156	56	61	3.48	1.06	1.38	1.62	2018-12-25	5.83	2.78	1.54	3.05	3.77	2019-06-29	2	0	0	3.96	8.9	7.99	37	0	1	0	1	0	0	156	56	61	23.0112	4.76	7.28571	3.77	33.8571	2815	0	0	5
N478	32.463	2019-05-25	男	2820	4.39	6.4	7.01	2019-03-13	37	2	152	49	58.8	4.06	1.05	1.52	2.16	2018-11-16	5.46	3.51	1.53	2.77	4.09	2019-05-08	2	0	0	4.39	6.4	7.01	37	0	0	0	0	1	1	152	49	58.8	21.2084	4.7	10.4286	4.09	35.1429	2820	0	0	9.8
N479	27.1452	2020-05-09	男	2820	3.76	4.9	5.31	2020-02-05	39	2	158	52	67	4.58	0.89	1.85	2.48	2019-11-01	6.28	2.24	2	3.47	3.86	2020-03-31	1	0	0	3.76	4.9	5.31	39	0	0	0	1	1	0	158	52	67	20.83	4.53	12.5714	3.86	34.1429	2820	0	0	15
N480	30.3507	2020-06-22	女	2820	4.29	6.42	5.9	2020-03-03	39	自娩	161	50	54	3.74	0.57	1.08	2.4	2019-11-06	6.33	3.08	1.5	3.67	4.47	2020-05-12	1	0	0	4.29	6.42	5.9	39	0	0	0	0	1	1	161	50	54	19.2894	4.31		4.47		2820	0	0	4
N481	30.7452	2020-06-28	男	2820	4.45	5.62	6.56	2020-04-13	37	剖宫产	165	49	61	3.66	0.95	1.4	1.77	2019-12-03	7.07	2.07	2.23	4.01	4.4	2020-06-02	1	0	0	4.45	5.62	6.56	37	0	1	0	0	0	1	165	49	61	17.9982	4.4		4.4		2820	0	0	12
N482	27.937	2020-06-17	女	2820	4.84	8.4	7.37	2020-03-30	37	剖宫产	165	53	60	4.08	1.04	1.42	2.31	2019-12-10	6.3	2.62	1.91	3.18	4.38	2020-05-25	1	0	0	4.84	8.4	7.37	37	0	1	0	0	0	0	165	53	60	19.4674	4.85		4.38		2820	0	0	7
N483	42.6603	2020-06-25	女	2820	4.48	7.82	7.2	2020-03-24	38	剖宫产	160	47	60	4.04	1.2	1.53	1.97	2019-11-18	6.56	2.41	2.25	3.22	4.42	2020-05-14	1	0	0	4.48	7.82	7.2	38	0	1	0	0	1	1	160	47	60	18.3594	5.27		4.42		2820	0	0	13
N484	31.9534	2019-07-08	男	2820	4.08	8.94	6.76	2019-04-04	38	1	165	59	72	3.77	0.63	1.18	2.39	2018-12-06	5.47	2.58	1.88	2.65	4.28	2019-06-11	2	0	0	4.08	8.94	6.76	38	0	1	0	0	0	0	165	59	72	21.6713	4.83	7.42857	4.28	34.1429	2820	0	0	13
N485	36.9507	2020-07-08	男	2820	4.11	7.7	5.76	2020-04-27	38	剖宫产	159	51	61	5.75	1.19	1.81	3.49	2019-12-10	6.59	2.99	1.63	3.84	3.87	2020-06-08	1	0	0	4.11	7.7	5.76	38	0	1	0	0	1	0	159	51	61	20.1733	4.21		3.87		2820	0	0	10
N486	26.3562	2020-07-10	女	2820	4.21	5.86	6.73	2020-04-15	36	自娩	167	51	63	3.62	0.85	1.39	1.83	2019-12-12	6.09	1.94	1.87	3.48	4.34	2020-06-20	1	0	0	4.21	5.86	6.73	36	1	0	0	0	0	0	167	51	63	18.2868	4.56		4.34		2820	0	0	12
N487	35.9808	2020-07-17	男	2820	4.87	6.01	5.76	2020-04-13	38	自娩	164	52	63	4.17	0.84	1.56	2.2	2019-12-03	6.44	2.59	1.62	3.73	4.5	2020-06-27	1	0	0	4.87	6.01	5.76	38	0	0	0	0	0	1	164	52	63	19.3337	4.46		4.5		2820	0	0	11
N488	39.8027	2020-05-28	女	2825	3.99	9.01	7.27	2020-02-25	38	1	160	50	59	5.33	0.81	1.47	3.29	2019-10-19	8.72	1.98	1.84	5.81	4.32	2020-04-17	1	0	0	3.99	9.01	7.27	38	0	1	0	0	0	0	160	50	59	19.5312	4.18	7.42857	4.32	33.2857	2825	0	0	9
N489	38.1836	2019-06-16	男	2825	4.83	8.89	5.46	2019-03-08	38	1	165	55	68	4.77	0.93	1.66	2.41	2018-11-14	7.98	2.16	2.85	4.4	4.87	2019-05-10	2	0	0	4.83	8.89	5.46	38	0	1	0	0	1	0	165	55	68	20.202	4.76	8.71429	4.87	34	2825	0	0	13
N490	33.0219	2019-06-10	男	2825	4.71	8.18	7.9	2019-03-14	37	1	165	56	77	4.27	1.27	1.3	2.43	2018-11-28	6.65	3.61	2.03	3.18	4.64	2019-05-22	2	0	0	4.71	8.18	7.9	37	0	1	0	0	0	0	165	56	77	20.5693	5.08	9.28571	4.64	34.2857	2825	0	0	21
N491	30.3425	2019-05-12	男	2830	4.22	8.37	6.78	2019-02-27	37	4	164	63	73.5	4.71	1.08	1.6	2.7	2018-10-19	5.8	2.84	1.87	3.1	3.85	2019-04-11	2	0	0	4.22	8.37	6.78	37	0	0	0	0	0	1	164	63	73.5	23.4236	4.8	8	3.85	32.8571	2830	0	0	10.5
N492	29.4438	2019-05-04	男	2830	3.9	6.02	6.85	2019-01-21	38	0	163	55	68.5	4.81	1.49	1.6	2.4	2018-10-09	7.89	3.53	2.46	4.11	3.94	2019-04-04	2	0	0	3.9	6.02	6.85	38	0	0	0	0	1	1	163	55	68.5	20.7008	4.42	9.28571	3.94	34.5714	2830	0	0	13.5
N493	28.1836	2019-05-08	男	2830	4.14	8.02	5.96	2019-02-12	39	1	158	52	67	3.17	0.61	1.19	1.46	2018-09-28	5.48	2.45	1.67	2.96	4.51	2019-04-08	2	0	0	4.14	8.02	5.96	39	0	1	0	0	0	0	158	52	67	20.83	4.62	7.28571	4.51	34.7143	2830	0	0	15
N494	27.5068	2019-05-27	女	2830	4.36	7.03	6.43	2019-02-11	40	1	158	52	64	4.93	0.93	1.75	2.87	2018-10-16	8	2.13	2.19	5.22	4.47	2019-04-03	2	0	0	4.36	7.03	6.43	40	0	1	0	0	1	1	158	52	64	20.83	4.61	8.14286	4.47	32.2857	2830	0	0	12
N495	28.611	2019-05-21	男	2830	4.48	8.16	5.81	2019-03-13	36	2	160	69.5	87	4.41	1	1.33	2.36	2018-11-07	6.61	2.69	1.54	4.11	4.38	2019-05-05	2	0	0	4.48	8.16	5.81	36	1	0	1	1	0	1	160	69.5	87	27.1484	4.85	8.28571	4.38	33.8571	2830	0	0	17.5
N496	32.1397	2019-05-28	男	2830	4.48	8.41	8.01	2019-02-18	38	4	157	50	61	3.88	1.6	1.53	1.73	2018-10-15	6.15	3.44	2.32	2.68	4.33	2019-04-25	2	0	0	4.48	8.41	8.01	38	0	0	0	0	0	1	157	50	61	20.2848	5.06	6.85714	4.33	34.2857	2830	0	0	11
N497	30.7041	2019-05-03	男	2830	4.58	6.37	5.7	2019-02-01	38	4	162	55	67	3.88	0.97	1.31	2.16	2018-10-11	7.51	2.17	2.61	4.29	4.52	2019-04-01	2	0	0	4.58	6.37	5.7	38	0	0	0	0	1	0	162	55	67	20.9572	5.2	9.57143	4.52	34.1429	2830	0	0	12
N498	33.0411	2019-05-11	女	2830	4.53	9.03	6.91	2019-02-19	37	4	158.5	57.5	73	4.3	1.74	1.45	2.11	2018-10-25	5.69	4.17	1.84	2.54	3.47	2019-04-16	2	0	0	4.53	9.03	6.91	37	0	0	0	0	0	1	158.5	57.5	73	22.8881	4.59	8.85714	3.47	33.5714	2830	0	0	15.5
N499	33.2493	2019-05-23	男	2830	4.56	7.57	5.57	2019-02-01	39	1	160	46.5	54	3.65	0.82	1.48	1.69	2018-10-15	5.84	2.51	1.75	3.19	4.11	2019-04-19	2	0	0	4.56	7.57	5.57	39	0	1	0	0	0	0	160	46.5	54	18.1641	4.26	8	4.11	34.5714	2830	0	0	7.5
N500	38.0493	2019-07-20	女	2830	4.33	9.06	7.21	2019-04-04	41	2	160	52.5	62	4.27	1.75	1.88	1.74	2018-12-05	6.08	3.83	2.09	2.66	4.01	2019-06-06	2	0	0	4.33	9.06	7.21	41	0	0	0	0	1	0	160	52.5	62	20.5078	4.52	8.71429	4.01	34.8571	2830	0	0	9.5
N501	29.0137	2019-07-04	女	2830	4.13	7.78	5.71	2019-03-22	40	4	165	50	65	2.78	0.76	1.19	1.28	2018-11-30	4.1	1.69	1.25	2.21	3.93	2019-05-24	2	0	0	4.13	7.78	5.71	40	0	0	0	1	0	0	165	50	65	18.3655	5.12	9.57143	3.93	34.5714	2830	0	0	15
N502	32.4904	2019-07-04	男	2830	4.35	0	0	2019-03-21	38	4	159	50	66	3.11	0.73	1.12	1.5	2018-11-28	5.73	1.62	1.9	3.25	4.64	2019-05-24	2	0	0	4.35			38	0	0	0	0	0	0	159	50	66	19.7777	4.7	7.71429	4.64	33	2830	0	0	16
N503	37.2466	2020-07-22	男	2830	4.71	9	8.37	2020-04-07	39	剖宫产	155	58	65.5	3.74	0.72	1.25	2.14	2019-12-24	6	2.13	1.72	3.37	4.35	2020-06-23	1	0	0	4.71	9	8.37	39	0	1	0	0	0	0	155	58	65.5	24.1415	4.56		4.35		2830	0	0	7.5
N504	33.1425	2020-07-30	男	2830	4.35	8.47	7.64	2020-05-07	37	产钳	162	58	70	4.15	0.87	1.23	2.52	2020-01-11	5.45	2.58	1.25	3.05	4.11	2020-07-02	1	0	0	4.35	8.47	7.64	37	0	0	0	0	1	1	162	58	70	22.1003	4.31		4.11		2830	0	0	12
N505	33.7479	2019-05-07	男	2835	4.62	9.73	7.84	2019-02-13	36	1	164	63	77	3.61	1.2	0.9	2.29	2018-10-26	4.29	2.59	1.22	2.46	4.57	2019-04-07	2	0	0	4.62	9.73	7.84	36	1	1	0	0	0	1	164	63	77	23.4236	4.6	8.42857	4.57	31.7143	2835	0	0	14
N506	34.8274	2019-06-21	女	2835	4.03	4.24	5.23	2019-03-27	37	1	156	49	67						6.35	2.79	2.19	3.26	3.6	2019-05-22	2	0	0	4.03	4.24	5.23	37	0	1	0	0	0	0	156	49	67	20.1348			3.6	32.8571	2835	0	0	18
N507	30.4164	2020-05-16	女	2840	4.44	8.22	7.68	2020-02-20	39	4	160	55	76	5.39	1.29	1.68	3.4	2019-11-01	6	3.2	1.52	3.36	4.37	2020-04-09	1	0	0	4.44	8.22	7.68	39	0	0	0	0	0	1	160	55	76	21.4844	4.35	11.4286	4.37	34.2857	2840	0	0	21
N508	30.5425	2019-06-01	男	2840	4.66	7.45	7.04	2019-03-15	37	4	162	57.5	80	3.6	1.45	1.35	1.52	2018-11-07	6.26	2.97	1.86	3.32	3.8	2019-05-17	2	0	0	4.66	7.45	7.04	37	0	0	0	0	0	0	162	57.5	80	21.9098	4.74	7.57143	3.8	34.8571	2840	0	0	22.5
N509	26.2932	2019-05-16	男	2840	4.84	6.67	6.02	2019-02-14	38	1	161	70	75	3.26	1.01	1.34	1.45	2018-10-12	4.65	1.98	1.87	2.05	3.76	2019-04-13	2	0	0	4.84	6.67	6.02	38	0	1	1	0	0	1	161	70	75	27.0051	5.51	7.57143	3.76	33.7143	2840	0	0	5
N510	35.3205	2019-05-08	男	2840	4.46	7.59	6.72	2019-01-30	38	1	162	51	68.5	3.6	0.85	1.44	1.74	2018-09-30	6.34	1.79	1.93	3.77	4.17	2019-04-10	2	0	0	4.46	7.59	6.72	38	0	1	0	0	0	0	162	51	68.5	19.433	4.82	7	4.17	34.4286	2840	0	0	17.5
N511	30.1534	2020-05-12	男	2840	4.35	6.76	6.34	2020-02-06	38	4	159	45	57	3.68	1.13	1.66	1.57	2019-10-28	5.03	2.73	1.54	2.42	3.98	2020-04-08	1	0	0	4.35	6.76	6.34	38	0	0	0	0	0	0	159	45	57	17.7999	4.48	10.5714	3.98	33.8571	2840	0	0	12
N512	30.6027	2019-05-21	女	2840	4.67	8.6	7.07	2019-02-20	39	4	158	48	58	3.42	0.97	1.56	1.33	2018-10-13	4.92	2.45	1.91	2.27	4.19	2019-04-17	2	0	0	4.67	8.6	7.07	39	0	0	0	0	0	0	158	48	58	19.2277	4.4	8	4.19	34.5714	2840	0	0	10
N513	36.3123	2020-05-29	女	2840	4.59	9.1	6.94	2020-03-06	39	1	151	61	63	5.25	1.11	1.1	3.51	2019-10-18	6.39	3.82	1.49	3.17	4.86	2020-04-20	1	0	0	4.59	9.1	6.94	39	0	1	0	1	0	0	151	61	63	26.7532	3.99	7.57143	4.86	34	2840	0	0	2
N514	30.0575	2020-05-03	男	2840	4.46	8.51	6.65	2020-01-17	39	2	154.6	73	83	4.17	1.85	0.97	2.68	2019-09-16	4.5	3.22	1.51	1.94	4.19	2020-03-27	1	0	0	4.46	8.51	6.65	39	0	0	0	0	1	0	154.6	73	83	30.5425	4.38	6.85714	4.19	34.4286	2840	0	0	10
N515	32.989	2020-05-28	男	2840	4.09	8.4	6.53	2020-02-26	38	1	163	50	67	4.96	1.69	1.4	2.82	2019-11-26	7.47	3.27	1.61	4.91	3.91	2020-04-30	1	0	0	4.09	8.4	6.53	38	0	1	0	0	0	0	163	50	67	18.8189	4.53	12.2857	3.91	34.5714	2840	0	0	17
N516	32.4137	2019-05-26	女	2840	4.06	5.76	6.36	2019-02-15	39	4	157	45	56	4.26	1.17	1.51	1.98	2018-11-02	7.54	3.98	1.71	4.4	3.49	2019-04-26	2	0	0	4.06	5.76	6.36	39	0	0	0	0	0	1	157	45	56	18.2563	4.43	9.85714	3.49	34.8571	2840	0	0	11
N517	28.9205	2020-05-06	男	2840	4.2	0	0	2020-02-19	38	4	158	47	58	5.35	1.09	2.15	2.45	2019-10-09	6.88	2.87	2.2	3.74	4.22	2020-03-26	1	0	0	4.2			38	0	0	0	0	0	1	158	47	58	18.8271	5.14	8.71429	4.22	32.8571	2840	0	0	11
N518	31.6795	2019-05-13	男	2840	4.28	8.28	0	2019-01-31	39	2	155	40	50.5	4.37	1.06	1.76	2.25	2018-10-09	7.83	3.85	1.96	4.38	3.77	2019-04-08	2	0	0	4.28	8.28		39	0	0	0	0	0	1	155	40	50.5	16.6493	4.88	8.57143	3.77	34.4286	2840	0	0	10.5
N519	37.326	2019-06-15	男	2840	4.64	7.83	7.61	2019-04-19	35	1	157	56.5	68	4.73	1.14	1.65	2.79	2018-12-18	5.59	2.67	1.56	3.31	4.13	2019-06-14	2	0	0	4.64	7.83	7.61	35	1	1	0	0	0	0	157	56.5	68	22.9218	4.98	9.57143	4.13	35	2840	0	0	11.5
N520	30.2493	2019-06-21	女	2840	4.8	8	6.39	2019-03-20	38	4	170	60	74	4.67	0.75	1.37	2.75	2018-11-18	6.68	2.71	1.65	4.12	4.59	2019-05-19	2	0	0	4.8	8	6.39	38	0	0	0	0	0	0	170	60	74	20.7612	5.01	7.71429	4.59	33.7143	2840	0	0	14
N521	26.7205	2019-06-05	女	2840	4.5	5.25	5.22	2019-02-11	40	4	157	53	66	5.27	0.89	1.85	2.84	2018-10-24	8.55	2.37	1.84	6	4.53	2019-04-09	2	0	0	4.5	5.25	5.22	40	0	0	0	1	0	0	157	53	66	21.5019	5.13	8.14286	4.53	32	2840	0	0	13
N522	34.8822	2020-06-14	男	2840	3.71	8.17	6.88	2020-03-13	37	自娩	164	72	70	4.15	2.49	1.86	1.51	2019-12-06	5.47	3.09	2.09	2.46	3.63	2020-05-21	1	0	0	3.71	8.17	6.88	37	0	0	0	1	1	0	164	72	70	26.7698	3.44		3.63		2840	0	0	-2
N523	39.7589	2020-07-03	男	2840	4.04	3.16	5.6	2020-03-27	38	自娩	161	51	62.5	3.86	0.82	1.88	1.42	2019-12-16	6.25	2.58	2.18	3.07	4.07	2020-05-22	1	0	0	4.04	3.16	5.6	38	0	0	0	0	0	1	161	51	62.5	19.6752	4.29		4.07		2840	0	0	11.5
N524	35.1452	2020-07-01	女	2840	3.82	5.41	5.91	2020-03-25	39	自娩	172	59	67.5	4.8	1.41	1.68	2.43	2019-12-04	8.61	2.8	2.73	4.69	4.21	2020-05-22	1	0	0	3.82	5.41	5.91	39	0	0	0	0	0	1	172	59	67.5	19.9432	5.28		4.21		2840	0	0	8.5
N525	21.2822	2020-06-07	男	2840	4.48	6.59	4.96	2020-03-16	38	自娩	167	46	57	3.41	1.28	1.32	1.59	2019-12-05	5.24	3.71	1.69	2.16	4.3	2020-05-14	1	0	0	4.48	6.59	4.96	38	0	0	0	0	0	0	167	46	57	16.494	4.27		4.3		2840	0	0	11
N526	32.1945	2020-06-29	男	2840	4.65	8.28	5.82	2020-03-25	38	自娩	167	49	56.9	5.04	0.68	2.17	2.38	2019-11-25	7.13	1.94	2.73	4	4.07	2020-06-02	1	0	0	4.65	8.28	5.82	38	0	0	0	0	0	1	167	49	56.9	17.5697	4.86		4.07		2840	0	0	7.9
N527	30.263	2019-07-14	女	2840	3.94	5.17	3.95	2019-04-02	40	4	163	52	64	4.68	0.65	1.56	2.72	2018-11-29	7.15	2.15	1.83	4.51	3.51	2019-06-04	2	0	0	3.94	5.17	3.95	40	0	0	0	0	1	0	163	52	64	19.5717	4.34	7.71429	3.51	34.4286	2840	0	0	12
N528	31.9808	2020-07-21	女	2840	4.26	8.75	7.44	2020-04-17	39	自娩	164	65	80.5	4.53	1.55	1.41	2.56	2019-12-17	6.44	3.31	1.97	3.61	3.86	2020-06-19	1	0	0	4.26	8.75	7.44	39	0	0	0	0	0	0	164	65	80.5	24.1672	4.68		3.86		2840	0	0	15.5
N529	31.1589	2020-07-25	男	2840	4.01	6.02	6.89	2020-04-27	36	自娩	162	54	68.5	4.93	1.15	1.88	2.66	2019-12-31	8.78	2.95	2.48	5.31	3.84	2020-07-16	1	0	0	4.01	6.02	6.89	36	1	0	0	0	0	0	162	54	68.5	20.5761	4.68		3.84		2840	0	0	14.5
N530	30.211	2019-05-20	女	2845	3.99	5.86	8.02	2019-03-07	36	1	169	51	60	3.89	1.2	1.26	1.9	2018-10-26		.		.	0		2	0	0	3.99	5.86	8.02	36	1	1	0	0	1	0	169	51	60	17.8565	5.02	7.28571			2845	0	0	9
N531	35.463	2020-07-09	女	2845	4.33	7.55	7.19	2020-04-02	37	剖宫产	164	50	63	4.39	1.43	1.48	2.29	2019-12-20	6.04	2.96	1.69	3.26	4.17	2020-06-07	1	0	0	4.33	7.55	7.19	37	0	1	0	0	0	1	164	50	63	18.5901	4.28		4.17		2845	0	0	13
N532	28.4904	2019-05-23	女	2850	4.24	6.83	5.6	2019-02-18	40	4	168	63	81.7	5.27	0.78	2.11	2.45	2018-10-17	7.91	3.01	2.34	4.3	3.93	2019-04-11	2	0	0	4.24	6.83	5.6	40	0	0	0	0	0	1	168	63	81.7	22.3214	4.97	9.42857	3.93	34.5714	2850	0	0	18.7
N533	29.874	2019-05-09	女	2850	4.08	6.41	7.93	2019-01-16	40	4	162	55	66	3.85	0.84	1.27	2.07	2018-09-18	7.58	2.23	2.23	4.74	3.83	2019-03-21	2	0	0	4.08	6.41	7.93	40	0	0	0	0	0	0	162	55	66	20.9572	4.8	7.57143	3.83	33.8571	2850	0	0	11
N534	29.2767	2020-05-30	男	2850	4.39	8.14	6.99	2020-02-18	38	4	153	43	54.5	3.09	1.27	1.28	1.41	2019-11-01	4.79	5.67	1.46	1.08	4	2020-04-24	1	0	0	4.39	8.14	6.99	38	0	0	0	0	0	1	153	43	54.5	18.369	4.26	8.57143	4	33.5714	2850	0	0	11.5
N535	29.611	2019-05-10	女	2850	3.93	8.02	7.33	2019-01-24	39	4	160	55	65.5	3.95	0.74	1.33	2.02	2018-09-20	6.03	3.53	1.87	2.75	3.92	2019-04-03	2	0	0	3.93	8.02	7.33	39	0	0	0	0	0	0	160	55	65.5	21.4844	4.36	6.57143	3.92	34.4286	2850	0	0	10.5
N536	33.2219	2020-05-11	男	2850	3.96	5.99	6.48	2020-02-05	38	4	165	50	61	4.77	1.28	1.52	2.7	2019-10-11	7.86	3.19	2.11	4.55	3.87	2020-04-17	1	0	0	3.96	5.99	6.48	38	0	0	0	0	0	0	165	50	61	18.3655	4.28	7.57143	3.87	34.5714	2850	0	0	11
N537	29.7452	2020-05-20	女	2850	4.02	0	0	2020-02-28	38	4	160	62	71.5	5.32	0.96	1.71	3.3	2019-10-22	9.15	4.09	2.11	5.58	4.31	2020-04-24	1	0	0	4.02			38	0	0	1	1	0	1	160	62	71.5	24.2188	4.58	8	4.31	34.4286	2850	0	0	9.5
N538	29.0329	2019-06-25	男	2850	3.74	6.64	5.91	2019-03-01	40	2	160	51	66	4.86	1.39	1.61	2.51	2018-11-19	6.78	3.46	1.92	3.75	3.73	2019-05-09	2	0	0	3.74	6.64	5.91	40	0	0	0	0	1	0	160	51	66	19.9219	4.55	9.28571	3.73	33.7143	2850	0	0	15
N539	36.2027	2019-06-03	女	2850	3.86	5.49	5.45	2019-02-15	39	4	160	47	58	4.85	0.83	1.59	3.03	2018-10-16		.		.	0		2	0	0	3.86	5.49	5.45	39	0	0	0	0	0	0	160	47	58	18.3594	4.18	6.71429			2850	0	0	11
N540	29.9671	2020-06-10	男	2850	4.3	6.38	5.14	2020-03-04	38	自娩	158	49	60	3.51	1.02	1.46	1.73	2019-11-11	5.61	2.25	1.8	2.82	4.26	2020-04-27	1	0	0	4.3	6.38	5.14	38	0	0	0	0	1	1	158	49	60	19.6283	4.71		4.26		2850	0	0	11
N541	33.1068	2020-06-09	女	2850	4.49	5.96	4.38	2020-03-16	37	自娩	163	67	83.5	4.93	1.32	1.25	3.35	2019-11-06	8	3.27	2.22	4.59	4.49	2020-05-12	1	0	0	4.49	5.96	4.38	37	0	0	0	0	0	0	163	67	83.5	25.2174	4.36		4.49		2850	0	0	16.5
N542	34.2548	2020-06-16	女	2850	4.22	8.01	6.55	2020-03-27	37	自娩	163	46.6	60.5	3.83	0.71	1.33	2.24	2019-11-11	7.56	3.7	1.62	4.65	4.06	2020-05-17	1	0	0	4.22	8.01	6.55	37	0	0	0	0	0	1	163	46.6	60.5	17.5392	5.34		4.06		2850	0	0	13.9
N543	32.4466	2020-06-25	男	2850	4.66	7.65	7.57	2020-04-10	36	自娩	163	45	56	3.91	0.81	1.79	1.57	2019-12-02	6.88	2.56	2.14	3.37	4.33	2020-06-04	1	0	0	4.66	7.65	7.57	36	1	0	0	0	0	0	163	45	56	16.937	4.8		4.33		2850	0	0	11
N544	31.8192	2019-07-18	男	2850	4.45	6.64	5.03	2019-04-16	38	1	160	56	72	4.68	1.05	1.97	2.29	2018-12-16	9.82	3.16	1.83	6.52	4.39	2019-06-04	2	0	0	4.45	6.64	5.03	38	0	1	0	1	0	0	160	56	72	21.875	4.9	8.14286	4.39	32.4286	2850	0	0	16
N545	25.4521	2019-07-06	女	2850	4.12	8.25	4.34	2019-03-15	40	4	168	52	63.5						5.65	2.98	1.69	2.72	4.27	2019-05-15	2	0	0	4.12	8.25	4.34	40	0	0	0	0	0	0	168	52	63.5	18.424			4.27	32.7143	2850	0	0	11.5
N546	31.3616	2020-07-16	女	2850	4.62	7.27	6.15	2020-04-13	41	自娩	158	55	73.2	4.46	0.65	1.65	2.42	2019-12-03	6.41	3.21	2.15	3.19	4.31	2020-06-08	1	0	0	4.62	7.27	6.15	41	0	0	0	1	1	0	158	55	73.2	22.0317	4.73		4.31		2850	0	0	18.2
N547	32.6986	2020-07-08	男	2850	4.69	7	6.97	2020-04-07	36	产钳	170	64	80.3						7.4	2.41	1.28	4.86	4.48	2020-06-23	1	0	0	4.69	7	6.97	36	1	0	0	1	0	1	170	64	80.3	22.1453			4.48		2850	0	0	16.3
N548	29.7205	2020-05-19	男	2855	4.08	5.81	6.82	2020-03-06	35	1	158	55	64	3.46	0.93	1.4	1.76	2019-10-30	6.97	2.44	2.1	3.92	4.64	2020-05-12	1	0	0	4.08	5.81	6.82	35	1	1	0	0	0	1	158	55	64	22.0317	5.16	6.42857	4.64	34.2857	2855	0	0	9
N549	34.2877	2020-05-19	男	2855	3.92	7.87	6.46	2020-02-17	37	1	165	48.5	57.9	3.71	0.62	1.65	1.7	2019-10-13	7.01	2.6	2.12	3.82	4.29	2020-04-27	1	0	0	3.92	7.87	6.46	37	0	1	0	0	0	0	165	48.5	57.9	17.8145	4.22	6.28571	4.29	34.4286	2855	0	0	9.4
N550	30.6904	2019-05-27	女	2855	4.3	9.42	5.91	2019-02-14	39	1	162	52	71	4.32	1.1	1.47	2.47	2018-10-23		.		.	0		2	0	0	4.3	9.42	5.91	39	0	1	0	0	0	0	162	52	71	19.8141	4.6	8.42857			2855	0	0	19
N551	31.4548	2020-06-01	男	2855	4.16	5.84	5.99	2020-03-04	38	剖宫产	170	58	70	5.31	1.18	1.89	2.82	2019-10-22	7.98	2.88	2.28	4.56	4.11	2020-04-27	1	0	0	4.16	5.84	5.99	38	0	1	0	0	0	0	170	58	70	20.0692	5.01		4.11		2855	0	0	12
N552	37.2548	2019-06-10	男	2855	4.7	9.62	6.22	2019-03-29	36	1	160	66	80	4.12	3.19	1.34	1.88	2018-12-17	5.4	7.42	1.35	1.48	4.04	2019-05-17	2	0	0	4.7	9.62	6.22	36	1	1	0	0	0	1	160	66	80	25.7812	4.41	11.8571	4.04	33.4286	2855	0	0	14
N553	35.9014	2019-06-02	女	2855	4.17	8.66	5.71	2019-03-08	37	1	158	55	64	3.93	0.93	1.37	1.99	2018-11-12	6.19	2.22	1.92	3.76	3.99	2019-05-15	2	0	0	4.17	8.66	5.71	37	0	1	0	0	0	0	158	55	64	22.0317	4.47	8.42857	3.99	34.7143	2855	0	0	9
N554	40.4603	2020-06-30	女	2855	4.18	7.5	8.09	2020-03-25	38	剖宫产	161	52.5	68	3.87	1.86	1.43	1.82	2019-12-20	5.96	3.52	1.85	2.9	4.51	2020-06-05	1	0	0	4.18	7.5	8.09	38	0	1	0	0	0	1	161	52.5	68	20.2538	4.7		4.51		2855	0	0	15.5
N555	36.7178	2019-07-04	女	2855	4.09	9.65	8.37	2019-03-21	40	1	160	57	70	5.97	1.34	2.19	3.33	2018-12-18		.		.	0		2	0	0	4.09	9.65	8.37	40	0	1	0	0	0	0	160	57	70	22.2656	4.68	11.7143			2855	0	0	13
N556	29.8849	2019-05-21	男	2860	4.57	9.23	8.15	2019-02-15	37	4	162	48	63	3.77	1.19	1.23	2.08	2018-10-23	5.54	3.64	1.64	2.72	4.71	2019-04-26	2	0	0	4.57	9.23	8.15	37	0	0	0	0	0	1	162	48	63	18.2899	5.26	7.85714	4.71	34.2857	2860	0	0	15
N557	35.9616	2019-05-10	男	2860	4.65	8.32	6.7	2019-02-13	38	4	163	55	67.5	5.03	1.02	1.56	3.04	2018-11-16		.		.	0		2	0	0	4.65	8.32	6.7	38	0	0	0	0	1	1	163	55	67.5	20.7008	4.69	13.1429			2860	0	0	12.5
N558	27.0849	2019-05-23	女	2860	3.61	6.46	4.81	2016-01-12	38	1	156	38	54	5.33	1.06	2.16	2.52	2018-11-29	6.35	2.39	1.72	3.7	4.11	2019-04-04	2	0	0	3.61	6.46	4.81	38	0	1	0	0	0	0	156	38	54	15.6147	4.47	13.1429	4.11	31.1429	2860	0	0	16
N559	34.3616	2019-06-08	女	2860	4.55	8.98	7.47	2019-03-22	38	4	160	60	71	4.08	0.94	1.41	2.04	2018-10-30	6.62	3.59	2.11	3.46	6.68	2019-05-10	2	0	0	4.55	8.98	7.47	38	0	0	0	0	0	0	160	60	71	23.4375	4.99	7.14286	6.68	34.5714	2860	0	0	11
N560	28.9178	2019-06-17	女	2860	4.12	9	5.99	2019-03-18	37	4	170	60	71.5	3.3	1.79	0.95	1.69	2018-11-29	5.36	3.07	1.42	2.88	3.44	2019-05-27	2	0	0	4.12	9	5.99	37	0	0	0	0	0	1	170	60	71.5	20.7612	4.42	8.71429	3.44	34.2857	2860	0	0	11.5
N561	29.5288	2019-06-09	女	2860	4.29	6.28	5.32	2019-02-19	39	1	160	40	52	6.69	0.89	1.69	4.41	2018-10-25	13.37	3.67	1.95	9.95	3.81	2019-04-30	2	0	0	4.29	6.28	5.32	39	0	1	0	0	0	0	160	40	52	15.625	4.74	7.42857	3.81	34.1429	2860	0	0	12
N562	30.6384	2019-06-30	女	2860	4.19	6.44	5.98	2019-03-25	38	4	163	63	76.5	4.86	0.59	1.66	2.89	2018-11-21	7.23	2.4	2.08	4.34	3.85	2019-06-03	2	0	0	4.19	6.44	5.98	38	0	0	0	0	0	0	163	63	76.5	23.7118	4.55	7	3.85	34.7143	2860	0	0	13.5
N563	32.1973	2019-06-26	女	2860	4.53	6.66	6.96	2019-03-14	38	4	152	53	66	4.81	1.27	1.57	2.69	2018-12-04	6.86	3.68	1.96	3.76	4.05	2019-05-21	2	0	0	4.53	6.66	6.96	38	0	0	0	0	0	0	152	53	66	22.9398	5.15	9.71429	4.05	33.7143	2860	0	0	13
N564	30.9781	2020-06-07	女	2860	3.96	6.78	5.19	2020-03-02	39	自娩	164	54	58	4.56	0.95	1.89	2.67	2019-10-24	6.24	2.5	1.77	3.7	4.2	2020-04-22	1	0	0	3.96	6.78	5.19	39	0	0	0	0	0	0	164	54	58	20.0773	4.66		4.2		2860	0	0	4
N565	35.7753	2020-07-04	男	2860	4.52	6.94	6.96	2020-04-03	38	产钳	158	57	66	4.21	1.08	1.45	2.64	2019-12-13	5.36	3.42	1.39	2.77	4.89	2020-06-09	1	0	0	4.52	6.94	6.96	38	0	0	0	0	0	1	158	57	66	22.8329	4.87		4.89		2860	0	0	9
N566	33.3014	2020-06-22	女	2860	4.37	6.89	4.76	2020-03-16	40	自娩	162	46	61	4.05	1.24	1.36	2.23	2019-11-05	6.13	5.61	1.23	2.76	3.92	2020-05-11	1	0	0	4.37	6.89	4.76	40	0	0	0	1	1	0	162	46	61	17.5278	3.97		3.92		2860	0	0	15
N567	37.074	2020-06-09	女	2860	4.15	6.83	4.66	2020-02-19	39	自娩	164	53	60	4.26	0.85	1.97	1.82	2019-11-05	6.96	1.78	2.87	3.09	3.95	2020-04-27	1	0	0	4.15	6.83	4.66	39	0	0	0	0	1	1	164	53	60	19.7055	4.71		3.95		2860	0	0	7
N568	32.5205	2019-07-09	男	2860	4.24	7.54	4.96	2019-04-11	38	4	165	57	75	4.02	0.59	1.58	2	2018-11-26	6.17	2.2	1.82	3.63	4.61	2019-06-14	2	0	0	4.24	7.54	4.96	38	0	0	0	0	0	1	165	57	75	20.9366	4.85	6.57143	4.61	35.1429	2860	0	0	18
N569	26.4575	2019-07-05	女	2860	3.64	4.9	5.01	2019-03-14	40	4	160	56	73	4.51	0.9	1.45	2.43	2018-11-12		.		.	0		2	0	0	3.64	4.9	5.01	40	0	0	0	0	0	0	160	56	73	21.875	4.03	6.57143			2860	0	0	17
N570	32.126	2019-07-14	男	2860	3.98	7.32	4.86	2019-04-23	38	4	160	47.5	57.5	4.43	0.69	1.73	2.32	2019-01-12	6.12	1.62	2.01	3.51	4.48	2019-06-11	2	0	0	3.98	7.32	4.86	38	0	0	0	0	0	1	160	47.5	57.5	18.5547	4.6	12.1429	4.48	33.5714	2860	0	0	10
N571	32.6767	2019-07-05	男	2860	4.01	8.24	7.26	2019-03-28	40	1	155	60	61	5.18	1.37	1.13	3.46	2018-11-28	7	3.11	1.78	3.99	3.8	2019-05-21	2	0	0	4.01	8.24	7.26	40	0	1	0	0	1	0	155	60	61	24.974	4.56	9	3.8	33.8571	2860	0	0	1
N572	31.4219	2019-07-28	女	2860	4.73	7.53	4.79	2019-04-09	39	4	162	51.5	61.5							.		.	0		2	0	0	4.73	7.53	4.79	39	0	0	0	0	0	1	162	51.5	61.5	19.6235					2860	0	0	10
N573	33.2192	2019-07-20	女	2860	3.98	6.1	4.29	2019-04-04	39	4	161	53	66	4.32	0.61	1.73	2.29	2018-12-11	6.35	2.17	2.07	3.43	4.36	2019-06-10	2	0	0	3.98	6.1	4.29	39	0	0	0	0	0	0	161	53	66	20.4467	4.41	8.14286	4.36	34	2860	0	0	13
N574	31.1068	2020-07-14	女	2860	4.17	5.57	5.51	2020-04-02	38	自娩	163	49	62	4.45	1.84	1.53	2.35	2019-12-16	8.13	4.82	2.08	4.45	4.01	2020-06-04	1	0	0	4.17	5.57	5.51	38	0	0	0	1	0	0	163	49	62	18.4425	4.16		4.01		2860	0	0	13
N575	29.7918	2020-07-06	女	2860	3.89	5.8	4.9	2020-04-03	38	自娩	160	50	61	5.31	1.2	2.18	2.25	2020-01-02	8.36	2.5	2.6	4.54	4.35	2020-06-16	1	0	0	3.89	5.8	4.9	38	0	0	0	0	0	0	160	50	61	19.5312	4.65		4.35		2860	0	0	11
N576	42.1452	2020-07-17	女	2865	4.55	5.8	7.2	2020-04-16	37	剖宫产	166	78	85	4.26	1.91	1.16	2.34	2019-12-19	6.86	3.47	1.86	3.54	4.06	2020-06-18	1	0	0	4.55	5.8	7.2	37	0	1	0	1	0	0	166	78	85	28.306	4.73		4.06		2865	0	0	7
N577	32.6904	2020-05-12	女	2870	4.18	5.82	6.71	2020-02-20	39	4	170	60	70						6.49	3.22	2.2	3.06	4.39	2020-04-02	1	0	0	4.18	5.82	6.71	39	0	0	0	1	0	0	170	60	70	20.7612			4.39	33.8571	2870	0	0	10
N578	27.3068	2019-05-24	女	2870	4.36	4.79	4.64	2019-02-12	39	1	166	59	73	2.88	1.04	1.26	1.16	2018-11-07	3.71	2.27	1.42	1.63	3.71	2019-04-26	2	0	0	4.36	4.79	4.64	39	0	1	0	0	0	0	166	59	73	21.4109	5.15	12	3.71	36.2857	2870	0	0	14
N579	32.5753	2019-05-06	女	2870	5.03	7.8	7.06	2019-02-01	38	4	167	56	69	5.53	1.08	2.03	2.76	2018-10-08	7.26	2.26	2.3	4.04	4.33	2019-04-07	2	0	0	5.03	7.8	7.06	38	0	0	0	0	0	0	167	56	69	20.0796	5.27	8.71429	4.33	34.5714	2870	0	0	13
N580	37.189	2020-05-17	女	2870	4.31	7.4	6.89	2020-02-21	39	4	168	58	72	3.69	1.05	1.7	1.47	2019-10-15	6.33	1.45	2.13	3.6	4.91	2020-04-14	1	0	0	4.31	7.4	6.89	39	0	0	0	0	0	0	168	58	72	20.5499	4.78	8.71429	4.91	34.7143	2870	0	0	14
N581	31.0027	2019-05-31	女	2870	3.81	7.53	4.79	2019-03-06	38	4	168	47	64.5	4.92	0.84	1.6	2.66	2018-10-31		.		.	0		2	0	0	3.81	7.53	4.79	38	0	0	0	0	1	0	168	47	64.5	16.6525	4.64	8			2870	0	0	17.5
N582	35.5616	2020-05-20	女	2870	4.02	6.9	7.16	2020-03-02	38	2	160	54	67	4	0.94	1.75	2.08	2019-10-31	5.43	2.14	1.85	2.95	3.84	2020-04-22	1	0	0	4.02	6.9	7.16	38	0	0	0	0	1	0	160	54	67	21.0938	3.95	9.28571	3.84	34.1429	2870	0	0	13
N583	29.8082	2020-05-19	女	2870	4.55	8.3	6.2	2020-02-07	39	1	160	60	70	3.8	1.23	1.07	2.25	2019-10-09	5.79	6.06	1.5	2.13	4.67	2020-04-12	1	0	0	4.55	8.3	6.2	39	0	1	0	1	1	1	160	60	70	23.4375	4.56	7.71429	4.67	34.2857	2870	0	0	10
N584	40.1973	2020-06-02	女	2870	4.34	7.5	6.54	2020-02-19	39	剖宫产	158	64	76	4.76	1.11	1.54	2.84	2019-10-23	7.64	4.66	2.25	3.58	4.27	2020-04-22	1	0	0	4.34	7.5	6.54	39	0	1	0	0	1	1	158	64	76	25.6369	4.35		4.27		2870	0	0	12
N585	28.7233	2019-07-02	男	2870	4.34	7.14	6.44	2019-03-20	40	1	159	48	63.6	3.79	0.88	1.23	1.97	2018-11-20	6.16	1.81	1.9	3.65	4.23	2019-05-09	2	0	0	4.34	7.14	6.44	40	0	1	0	1	1	0	159	48	63.6	18.9866	4.96	9.14286	4.23	33.4286	2870	0	0	15.6
N586	28.6164	2019-06-20	男	2870	5.01	9.02	6.09	2019-03-15	40	4	163	48	70	4.41	0.79	1.81	1.95	2018-11-05	5.93	2.96	2.31	2.6	4.21	2019-05-20	2	0	0	5.01	9.02	6.09	40	0	0	0	0	0	0	163	48	70	18.0662	5.25	8.14286	4.21	36.1429	2870	0	0	22
N587	28.5151	2019-06-19	男	2870	4.03	4.56	7.44	2019-03-27	36	4	162	54	71	4.4	0.57	1.77	2.39	2018-12-01	7.1	2.17	1.67	4.47	4.12	2019-06-11	2	0	0	4.03	4.56	7.44	36	1	0	0	0	0	1	162	54	71	20.5761	4.71	7.71429	4.12	35.1429	2870	0	0	17
N588	31.0603	2019-06-09	男	2870	3.89	9.92	8.12	2019-03-18	38	4	163	57	65	3.92	0.99	1.31	2.2	2018-11-06	5.73	2.11	1.69	3.45	3.64	2019-05-08	2	0	0	3.89	9.92	8.12	38	0	0	0	0	0	0	163	57	65	21.4536	4.82	7.71429	3.64	33.8571	2870	0	0	8
N589	30.9973	2020-06-25	女	2870	4.54	9.33	8.06	2020-03-20	39	产钳	159	42	53.5	4.31	1.1	1.47	2.42	2019-11-21	6.85	4.25	1.62	3.91	4.35	2020-05-20	1	0	0	4.54	9.33	8.06	39	0	0	0	0	1	0	159	42	53.5	16.6133	4.45		4.35		2870	0	0	11.5
N590	36.6356	2019-07-14	男	2870	4.31	7.55	6.75	2019-04-15	39	4	169	47	61	5.51	0.97	1.9	3.22	2018-12-19	8.77	2.91	1.83	5.87	4.21	2019-05-24	2	0	0	4.31	7.55	6.75	39	0	0	0	0	0	0	169	47	61	16.456	4.56	9.42857	4.21	31.7143	2870	0	0	14
N591	30.8301	2019-07-22	女	2870	4.23	9.12	7.48	2019-04-12	39	1	156	49	56	4.98	0.68	1.66	3.1	2018-12-04	7.02	3.94	2.16	3.84	4.07	2019-06-14	2	0	0	4.23	9.12	7.48	39	0	1	1	0	0	1	156	49	56	20.1348	4.76	6.85714	4.07	34.2857	2870	0	0	7
N592	28.1616	2019-07-11	女	2870	3.57	5.65	5.27	2019-04-17	38	1	168	54.5	63	4.22	0.93	1.5	2.46	2018-12-11	8.26	4.59	2.25	4.13	3.7	2019-06-24	2	0	0	3.57	5.65	5.27	38	0	1	0	0	1	0	168	54.5	63	19.3098	4.6	7.71429	3.7	35.5714	2870	0	0	8.5
N593	28.5534	2019-07-04	女	2870	4.23	6.6	6.65	2019-03-22	40	4	159	49	63	3.8	0.96	1.3	2.13	2018-11-26	5.5	2.81	1.71	2.93	5.85	2019-05-24	2	0	0	4.23	6.6	6.65	40	0	0	0	0	0	1	159	49	63	19.3821	5.06	8.85714	5.85	34.4286	2870	0	0	14
N594	31.3205	2019-07-27	女	2870	3.89	7.12	5.62	2019-04-29	40	2	170	50	65	4.06	1.14	2.05	1.57	2018-12-11	6.4	2.44	2.54	3.01	3.52	2019-06-05	2	0	0	3.89	7.12	5.62	40	0	0	0	0	1	1	170	50	65	17.301	4.56	7.57143	3.52	32.7143	2870	0	0	15
N595	32.4219	2019-07-11	女	2870	4.55	5.87	7.15	2019-04-03	39	4	164	48	68.5	4.73	0.92	1.68	2.57	2018-12-05	6.68	4.29	2.58	3	3.91	2019-05-30	2	0	0	4.55	5.87	7.15	39	0	0	0	0	1	0	164	48	68.5	17.8465	4.45	8.28571	3.91	33.4286	2870	0	0	20.5
N596	28.2712	2019-07-10	女	2870	4.06	6.27	6.75	2019-03-20	39	1	165	75	85	5.26	1.17	1.34	3.6	2018-11-30	7.52	2.98	2.06	4.49	4.49	2019-06-05	2	0	0	4.06	6.27	6.75	39	0	1	0	0	1	0	165	75	85	27.5482	4.48	8.28571	4.49	35	2870	0	0	10
N597	34.0329	2019-07-21	男	2870	4.71	6.85	5.95	2019-04-17	37	4	176	72	93	4.71	0.62	1.62	2.87	2018-12-22	6.21	2.22	1.89	3.57	4.68	2019-06-18	2	0	0	4.71	6.85	5.95	37	0	0	0	1	0	1	176	72	93	23.2438	5.27	7.71429	4.68	33.1429	2870	0	0	21
N598	31.0055	2020-07-13	男	2870	3.88	0	0		39	自娩	162	67	73.3	4.36	1.5	1.38	2.23	2020-01-06	6.73	2.57	1.93	3.83	3.8	2020-05-29	1	0	0	3.88			39	0	0	0	0	0	0	162	67	73.3	25.5296	4.88		3.8		2870	0	0	6.3
N599	33.3562	2020-07-25	男	2870	4.24	5.52	4.49	2020-04-07	39	剖宫产	160	55	66	4.54	1.1	1.62	2.42	2019-12-16	7.78	2.06	2.27	4.74	4.4	2020-06-02	1	0	0	4.24	5.52	4.49	39	0	1	0	1	1	0	160	55	66	21.4844	4.45		4.4		2870	0	0	11
N600	33.3562	2020-07-25	男	2870	4.24	5.52	4.49	2020-04-07	39	剖宫产	160	55	66	4.54	1.1	1.62	2.42	2019-12-16	7.78	2.06	2.27	4.74	4.4	2020-06-02	1	0	0	4.24	5.52	4.49	39	0	1	0	1	1	0	160	55	66	21.4844	4.45		4.4		2870	0	0	11
N601	33.3562	2020-07-25	男	2870	4.24	5.52	4.49	2020-04-07	39	剖宫产	160	55	66	4.54	1.1	1.62	2.42	2019-12-16	7.78	2.06	2.27	4.74	4.4	2020-06-02	1	0	0	4.24	5.52	4.49	39	0	1	0	1	1	0	160	55	66	21.4844	4.45		4.4		2870	0	0	11
N602	33.3562	2020-07-25	男	2870	4.24	5.52	4.49	2020-04-07	39	剖宫产	160	55	66	4.54	1.1	1.62	2.42	2019-12-16	7.78	2.06	2.27	4.74	4.4	2020-06-02	1	0	0	4.24	5.52	4.49	39	0	1	0	1	1	0	160	55	66	21.4844	4.45		4.4		2870	0	0	11
N603	29.2685	2019-06-17	女	2875	4.01	7.8	6.94	2019-03-11	39	1	158	53	70.5	4.35	0.68	1.49	2.24	2018-11-08	7.78	3.28	2.39	4.37	4.14	2019-05-07	2	0	0	4.01	7.8	6.94	39	0	1	0	0	0	1	158	53	70.5	21.2306	4.3	7.42857	4.14	33.1429	2875	0	0	17.5
N604	37.9315	2020-07-01	女	2875	4.6	7.97	6.32	2020-04-09	37	剖宫产	155	53	66	3.25	1.2	1.44	1.32	2019-12-02	4.64	2.47	1.75	2.04	4.81	2020-06-04	1	0	0	4.6	7.97	6.32	37	0	1	0	1	0	0	155	53	66	22.0604	5.26		4.81		2875	0	0	13
N605	36.3918	2020-06-25	女	2875	3.95	6.92	5.41	2020-03-12	40	剖宫产	158	49	62	3.91	0.88	1.8	1.7	2019-11-20	5.66	1.78	1.71	3.13	4.13	2020-04-30	1	0	0	3.95	6.92	5.41	40	0	1	0	1	1	1	158	49	62	19.6283	4.54		4.13		2875	0	0	13
N606	31.3205	2020-05-09	女	2880	4.23	7.8	4.23	2020-03-24	38	4	168	58	70	4.23	0.68	1.52	2.44	2019-10-22	7.26	2.09	1.5	4.93	3.79	2020-04-09	1	0	0	4.23	7.8	4.23	38	0	0	0	0	1	1	168	58	70	20.5499	4.57	10.1429	3.79	34.4286	2880	0	0	12
N607	31.3781	2019-05-22	女	2880	4.55	9.15	7.13	2019-01-29	40	1	155	47	63.5	3.41	0.51	1.33	1.68	2018-09-18	7.2	2.18	2.35	4.19	4.69	2019-04-01	2	0	0	4.55	9.15	7.13	40	0	1	0	1	1	0	155	47	63.5	19.563	4.79	6	4.69	33.8571	2880	0	0	16.5
N608	30.8849	2020-05-27	女	2880	3.63	0	0	2020-02-03	40	2	157	50	67.5	3.71	0.64	1.22	2.25	2019-10-11	7.05	2.54	1.67	4.35	4.15	2020-03-23	1	0	0	3.63			40	0	0	0	0	1	0	157	50	67.5	20.2848	3.58	7.85714	4.15	31.2857	2880	0	0	17.5
N609	27.2822	2019-05-03	男	2880	3.81	6.51	6.27	2019-01-16	39	1	163	51	61.5	5.07	1.02	1.61	3.03	2018-10-10	7.05	3.35	2.16	3.93	4.23	2019-03-25	2	0	0	3.81	6.51	6.27	39	0	1	0	1	1	1	163	51	61.5	19.1953	4.71	10.1429	4.23	33.8571	2880	0	0	10.5
N610	34.3288	2020-05-19	女	2880	4.62	8.75	7.31	2020-01-31	39	2	169	60	72	4.37	1.41	1.55	2.2	2019-10-15	7.5	2.68	2.06	4.5	4.71	2020-04-09	1	0	0	4.62	8.75	7.31	39	0	0	0	1	1	0	169	60	72	21.0077	4.44	8.71429	4.71	34	2880	0	0	12
N611	29.2411	2019-06-27	男	2880	4.32	9.17	8.41	2019-04-08	37	1	152	55	69	3.94	0.9	1.49	2.23	2018-12-14	6.62	5.24	1.38	3.69	3.89	2019-06-03	2	0	0	4.32	9.17	8.41	37	0	1	0	0	0	0	152	55	69	23.8054	4.64	9.85714	3.89	34.2857	2880	0	0	14
N612	34.7863	2019-06-14	男	2880	3.84	5.51	5.4	2019-03-20	38	4	160	52	65	5.14	0.71	1.67	2.82	2018-11-17	8.1	2.59	2.66	4.64	3.42	2019-05-08	2	0	0	3.84	5.51	5.4	38	0	0	0	0	0	1	160	52	65	20.3125	4.83	8.57143	3.42	33.1429	2880	0	0	13
N613	32.7918	2019-06-26	男	2880	4.44	4.96	3.3	2019-03-21	38	4	172	54	67						7.78	2.24	2.49	4.17	4.48	2019-05-20	2	0	0	4.44	4.96	3.3	38	0	0	0	0	0	0	172	54	67	18.2531			4.48	33.5714	2880	0	0	13
N614	29.326	2019-07-01	男	2880	3.97	4.82	5.45	2019-03-13	40	4	163	52	75	3.63	1.12	1.48	1.57	2018-11-22	5.75	2.94	2.01	2.77	4	2019-05-05	2	0	0	3.97	4.82	5.45	40	0	0	0	0	0	0	163	52	75	19.5717	4.98	8.71429	4	32.1429	2880	0	0	23
N615	30.737	2019-06-15	女	2880	3.87	6.79	4.63	2019-02-27	39	4	160	51.5	62	4.41	1.04	1.75	1.94	2018-11-07	6.99	2.77	2.02	3.89	3.97	2019-04-24	2	0	0	3.87	6.79	4.63	39	0	0	0	0	0	0	160	51.5	62	20.1172	4.17	8.14286	3.97	32.1429	2880	0	0	10.5
N616	27.6219	2020-06-20	女	2880	3.79	5.43	4.82	2020-03-09	40	自娩	165	48	55	3.28	0.84	1.56	1.46	2019-10-31	7.04	2.15	2.02	3.96	3.86	2020-05-11	1	0	0	3.79	5.43	4.82	40	0	0	0	0	1	1	165	48	55	17.6309	4.48		3.86		2880	0	0	7
N617	36.2027	2019-07-24	男	2880	4.39	6.46	6.49	2019-05-20	37	1	158	55	72	4.07	0.88	1.55	2.12	2019-01-04	5.11	3.75	1.61	2.41	4.26	2019-06-24	2	0	0	4.39	6.46	6.49	37	0	1	0	1	0	0	158	55	72	22.0317	4.62	8.28571	4.26	32.7143	2880	0	0	17
N618	33.1123	2019-07-09	女	2880	4.11	5.34	7.13	2019-04-01	40	4	162.5	47	67							.		.	0		2	0	0	4.11	5.34	7.13	40	0	0	0	0	0	0	162.5	47	67	17.7988					2880	0	0	20
N619	32.6603	2019-07-19	女	2880	4.72	8.36	7.61	2016-02-22	39	4	166	65	81	3.78	1.11	1.42	1.96	2018-12-16	6.72	2.5	2.07	3.79	3.95	2019-06-17	2	0	0	4.72	8.36	7.61	39	0	0	0	0	1	0	166	65	81	23.5883	4.71	8.71429	3.95	34.8571	2880	0	0	16
N620	28.7781	2019-07-12	男	2880	4.53	7.02	4.96	2019-03-19	40	4	152	45	55	4.65	0.82	1.88	2.37	2018-12-04	7.06	1.82	2.36	4.3	4.47	2019-05-26	2	0	0	4.53	7.02	4.96	40	0	0	0	1	0	0	152	45	55	19.4771	4.39	9.57143	4.47	34.2857	2880	0	0	10
N621	26.6877	2020-07-22	男	2880	4.29	4.2	3.79	2020-03-31	41	产钳	162	54	69	3.88	0.79	1.26	2.15	2019-12-03	7.59	2.29	2.25	4.32	4.17	2020-06-05	1	0	0	4.29	4.2	3.79	41	0	0	1	0	1	1	162	54	69	20.5761	4.45		4.17		2880	0	0	15
N622	23.189	2020-07-10	女	2880	4.53	5.94	3.61	2020-04-13	39	自娩	158	42	60	4	0.74	1.74	1.89	2019-12-10	8.01	1.92	2.14	5.13	4.28	2020-06-01	1	0	0	4.53	5.94	3.61	39	0	0	0	0	1	1	158	42	60	16.8242	4.85		4.28		2880	0	0	18
N623	27.6411	2020-06-11	男	2885	4.06	5.46	6.45	2020-03-06	39	剖宫产	155	43	50	3.32	1.18	1.17	1.73	2019-11-18	5.04	2.97	1.37	2.39	4.33	2020-05-07	1	0	0	4.06	5.46	6.45	39	0	1	0	0	1	1	155	43	50	17.898	4.05		4.33		2885	0	0	7
N624	41.8658	2019-07-26	女	2885	4.38	8.54	7.29	2019-04-19	38	1	154	50.5	62.5	4.01	0.58	1.88	1.81	2018-12-24	6.39	2.53	1.93	3.41	4.18	2019-06-27	2	0	0	4.38	8.54	7.29	38	0	1	0	0	0	1	154	50.5	62.5	21.2936	4.91	8.14286	4.18	34.5714	2885	0	0	12
N625	42.2904	2020-07-09	女	2885	4.48	0	0		40	剖宫产	157	55	70	3.86	0.91	1.45	2.09	2019-11-22	6.97	3.56	1.59	3.98	4.84	2020-05-27	1	0	0	4.48			40	0	1	0	0	1	0	157	55	70	22.3133	4.63		4.84		2885	0	0	15
N626	29.6767	2020-07-15	女	2885	4.63	9.34	8.02	2020-03-31	40	剖宫产	159	58	76	5.95	1.32	2.74	2.48	2020-01-04	7.13	4.82	2.64	3.16	5.18	2020-05-26	1	0	0	4.63	9.34	8.02	40	0	1	1	0	1	0	159	58	76	22.9421	4.48		5.18		2885	0	0	18
N627	32.2274	2020-07-26	男	2885	3.97	7.92	6.5	2020-04-28	39	剖宫产	160	54	62	3.66	0.66	1.43	1.83	2019-12-18	6.57	2.17	2.09	3.57	3.73	2020-06-24	1	0	0	3.97	7.92	6.5	39	0	1	1	0	1	1	160	54	62	21.0938	4.92		3.73		2885	0	0	8
N628	34.1288	2019-05-19	女	2890	4.48	7.33	5.77	2019-02-03	39	4	168	50	72	4.1	1.23	1.95	1.18	2018-11-10	6.21	2.41	2.18	3.01	4.12	2019-04-07	2	0	0	4.48	7.33	5.77	39	0	0	0	1	1	0	168	50	72	17.7154	4.78	12.4286	4.12	33.5714	2890	0	0	22
N629	34.9425	2020-05-07	女	2890	4.21	5.95	6.21	2020-02-10	38	4	167	53.5	61						6.24	3.66	1.54	3.34	4.6	2020-04-08	1	0	0	4.21	5.95	6.21	38	0	0	0	0	0	1	167	53.5	61	19.1832			4.6	34.5714	2890	0	0	7.5
N630	38.1068	2020-05-09	男	2890	4.08	6.85	6.05	2020-02-05	38	4	158	53	64						6.79	2.48	1.96	4.14	4.48	2020-04-03	1	0	0	4.08	6.85	6.05	38	0	0	1	0	0	0	158	53	64	21.2306			4.48	33.8571	2890	0	0	11
N631	32.0247	2020-05-11	女	2890	4.7	8.73	7.53	2020-02-13	36	1	160	54	67.5	4.89	0.97	1.7	2.92	2019-10-17	9.26	5.9	1.75	4.75	4.59	2020-04-23	1	0	0	4.7	8.73	7.53	36	1	1	0	0	0	1	160	54	67.5	21.0938	4.76	7.14286	4.59	34.1429	2890	0	0	13.5
N632	29.5178	2019-05-14	女	2890	4.37	8.93	7.83	2019-02-22	37	1	155	48.5	62	4.23	1.41	1.61	2.07	2018-11-02	6.36	3.2	1.85	3.45	4.08	2019-04-17	2	0	0	4.37	8.93	7.83	37	0	1	0	0	0	1	155	48.5	62	20.1873	5.17	9.71429	4.08	33.4286	2890	0	0	13.5
N633	30.1068	2019-05-29	女	2890	3.89	8.01	6.62	2019-03-01	39	1	158	55	74	3.63	0.73	1.71	1.46	2018-10-15	5.82	3.23	2.66	2.16	4.19	2019-04-26	2	0	0	3.89	8.01	6.62	39	0	1	0	0	0	0	158	55	74	22.0317	4.57	6.71429	4.19	34.2857	2890	0	0	19
N634	30.3781	2019-05-06	女	2890	4.12	8.76	7.61	2019-01-31	37	4	164	63	72	3.76	0.9	1.34	1.99	2018-10-09	6.81	4.18	1.93	3.8	3.55	2019-04-10	2	0	0	4.12	8.76	7.61	37	0	0	0	1	0	0	164	63	72	23.4236	4.6	8	3.55	34.1429	2890	0	0	9
N635	32.2795	2020-05-17	女	2890	4.21	7.57	5.44	2020-02-04	39	4	158	55	68	4.25	1.45	1.1	2.64	2019-10-08	7.97	8.77	1.55	3.38	4.12	2020-04-14	1	0	0	4.21	7.57	5.44	39	0	0	0	0	0	0	158	55	68	22.0317	4.61	7.85714	4.12	34.8571	2890	0	0	13
N636	37.0932	2019-05-08	男	2890	3.85	6.9	7.53	2019-01-29	38	1	160	52.5	68	4.59	0.84	2.04	1.83	2018-10-16		.		.	0		2	0	0	3.85	6.9	7.53	38	0	1	0	0	0	0	160	52.5	68	20.5078	4.35	9.14286			2890	0	0	15.5
N637	31.5205	2020-06-01	女	2890	4.34	5.14	4.32	2020-02-24	40	产钳	168	58	73	2.99	0.61	1.05	1.67	2019-10-12	6.69	3.07	1.48	4.19	4.13	2020-04-27	1	0	0	4.34	5.14	4.32	40	0	0	0	0	1	0	168	58	73	20.5499	4.39		4.13		2890	0	0	15
N638	32.7342	2019-06-28	女	2890	3.93	7.26	6.24	2019-03-22	39	1	161	58	61.8	7.42	1.21	1.34	5.66	2018-11-26	8.34	3.04	1.62	5.52	3.79	2019-05-27	2	0	0	3.93	7.26	6.24	39	0	1	0	0	0	0	161	58	61.8	22.3757	4.01	8.71429	3.79	34.7143	2890	0	0	3.8
N639	28.2877	2019-06-14	男	2890	4.37	7.27	7.62	2019-04-02	36	4	160	61	73	4.47	0.78	1.32	2.99	2018-12-11	7.02	2.86	1.57	4.34	4.59	2019-06-06	2	0	0	4.37	7.27	7.62	36	1	0	0	0	0	1	160	61	73	23.8281	4.58	10	4.59	35.2857	2890	0	0	12
N640	26.137	2019-06-12	男	2890	3.56	8.69	7.11	2019-03-13	39	4	163	45	61.6	3.19	0.83	1.27	1.37	2018-11-05		.		.	0		2	0	0	3.56	8.69	7.11	39	0	0	0	1	1	1	163	45	61.6	16.937	4.21	7.71429			2890	0	0	16.6
N641	35.9205	2020-06-04	男	2890	4.19	9.27	7.81	2020-03-24	37	剖宫产	166	50	59.5	3.81	1.2	1.61	1.61	2019-11-14	6.72	2.52	2.23	3.11	4.43	2020-05-22	1	0	0	4.19	9.27	7.81	37	0	1	0	0	0	0	166	50	59.5	18.1449	4.13		4.43		2890	0	0	9.5
N642	36.1041	2020-06-26	女	2890	4.35	7.96	7.12	2020-03-18	39	自娩	165	57	70	3.72	1.25	1.46	1.63	2019-11-21	6.07	3.17	2.21	2.5	4.13	2020-05-20	1	0	0	4.35	7.96	7.12	39	0	0	0	0	1	0	165	57	70	20.9366	5.03		4.13		2890	0	0	13
N643	29.7014	2020-06-21	女	2890	4	5.03	5.05	2020-04-01	38	剖宫产	160	56	75	4.29	0.86	1.61	2.21	2019-11-27	6.43	2.14	2.33	3.2	4.33	2020-05-15	1	0	0	4	5.03	5.05	38	0	1	0	0	1	0	160	56	75	21.875	4.38		4.33		2890	0	0	19
N644	34.7425	2019-07-12	男	2890	4.21	6.46	5.39	2019-04-02	40	4	168	55	68	4.06	0.6	1.17	2.61	2018-11-16	6.04	1.67	1.73	3.75	4.03	2019-05-30	2	0	0	4.21	6.46	5.39	40	0	0	0	0	1	0	168	55	68	19.487	4.52	6.57143	4.03	34.4286	2890	0	0	13
N645	28.137	2019-07-23	女	2890	4.01	5.03	6.21	2019-05-09	37	1	158	59	73	3.53	0.69	1.39	1.84	2018-12-27	4.67	3.53	1.2	2.59	3.91	2019-07-01	2	0	0	4.01	5.03	6.21	37	0	1	0	0	0	1	158	59	73	23.634	4.53	7.71429	3.91	34.2857	2890	0	0	14
N646	26.7726	2019-07-11	男	2890	4.33	8.9	7.16	2019-04-22	37	1	158	43	62.5						5.79	1.75	2.38	2.88	4.23	2019-06-18	2	0	0	4.33	8.9	7.16	37	0	1	0	1	0	0	158	43	62.5	17.2248			4.23	34.2857	2890	0	0	19.5
N647	33.2959	2019-07-17	男	2890	3.85	5.45	5.52	2019-04-10	40	4	173	61.5	76.3	3.79	0.47	1.59	1.76	2018-11-30	5.59	1.87	1.86	2.75	3.62	2019-05-22	2	0	0	3.85	5.45	5.52	40	0	0	0	0	0	0	173	61.5	76.3	20.5486	4.87	7.28571	3.62	32	2890	0	0	14.8
N648	26.4658	2019-07-11	男	2890	4.13	5.92	6.54	2019-04-18	37	4	164	62.5	77	3.23	1.12	1.31	1.47	2018-12-24	5.41	3.31	1.57	2.28	4.27	2019-06-17	2	0	0	4.13	5.92	6.54	37	0	0	0	0	0	1	164	62.5	77	23.2377	4.64	8.71429	4.27	33.7143	2890	0	0	14.5
N649	27.8767	2019-07-16	女	2890	4.26	7.32	4.11	2019-04-15	37	4	165	50	62.5	4.41	1.25	1.87	2.14	2018-12-19	5.72	3.02	1.78	2.74	3.92	2019-06-17	2	0	0	4.26	7.32	4.11	37	0	0	0	0	0	0	165	50	62.5	18.3655	4.36	8	3.92	33.7143	2890	0	0	12.5
N650	26.2356	2020-07-29	女	2890	4.19	6.84	6.1	2020-04-16	39	自娩	163	56	66	3.62	0.96	1.77	1.45	2019-12-17	6.41	2.2	2.29	3.5	4.18	2020-06-23	1	0	0	4.19	6.84	6.1	39	0	0	0	0	0	1	163	56	66	21.0772	4.19		4.18		2890	0	0	10
N651	31.9096	2020-07-05	女	2890	4.54	7.32	6.42	2020-03-13	40	剖宫产	158	41	61	4.47	0.9	1.76	2.52	2019-11-14	7.05	2.75	1.86	4.19	4.5	2020-05-18	1	0	0	4.54	7.32	6.42	40	0	1	0	1	1	0	158	41	61	16.4237	4.61		4.5		2890	0	0	20
N652	28.5726	2020-07-07	女	2890	4.18	8.41	8.39	2020-03-30	38	自娩	158	53	69.5	4.53	1.61	1.45	2.37	2019-12-03	5.89	4.01	2.06	2.47	4.29	2020-05-19	1	0	0	4.18	8.41	8.39	38	0	0	0	0	0	0	158	53	69.5	21.2306	4.36		4.29		2890	0	0	16.5
N653	32.6219	2019-05-21	女	2900	4.31	6.2	4.86	2019-02-15	39	1	162	60	73	4.14	1.29	1.48	2.09	2018-10-12	6.45	1.88	2.24	3.53	3.19	2019-04-05	2	0	0	4.31	6.2	4.86	39	0	1	0	0	0	0	162	60	73	22.8624	4.53	7.57143	3.19	32.5714	2900	0	0	13
N654	39.3315	2019-05-23	男	2900	4.6	6.23	5.88	2019-03-08	37	1	165	58	68.5	4.1	1.58	1.41	1.93	2018-11-08		.		.	0		2	0	0	4.6	6.23	5.88	37	0	1	0	0	0	0	165	58	68.5	21.3039	4.65	9.71429			2900	0	0	10.5
N655	32.8411	2020-05-29	女	2900	4.23	6.48	4.77	2020-03-05	38	4	170	61	75	4.26	0.91	1.54	2.46	2019-10-31	7.1	1.96	1.86	4.34	3.99	2020-04-30	1	0	0	4.23	6.48	4.77	38	0	0	0	0	0	1	170	61	75	21.1073	4.84	8.42857	3.99	34.4286	2900	0	0	14
N656	33.6493	2019-05-20	女	2900	4.13	5.38	4.93	2019-01-25	39	2	166	55	70	3.95	1.21	1.82	1.5	2018-11-02	6.47	3.8	1.89	3.55	3.99	2019-04-08	2	0	0	4.13	5.38	4.93	39	0	0	0	0	1	0	166	55	70	19.9594	4.33	11.1429	3.99	33.5714	2900	0	0	15
N657	33.0658	2019-06-04	女	2900	4.47	8.95	7.89	2019-03-12	37	4	168	60	67.2	4.18	0.53	1.91	1.53	2018-11-07	6.69	2.98	2.33	3.08	4.24	2019-05-27	2	0	0	4.47	8.95	7.89	37	0	0	0	0	0	1	168	60	67.2	21.2585	4.8	7.71429	4.24	36.4286	2900	0	0	7.2
N658	38.1671	2019-07-01	男	2900	4.09	6.25	6.77	2019-04-09	38	1	160	58	74	4.06	1.77	1.19	2.21	2018-12-04	5.4	5.59	1.57	1.98	3.93	2019-05-31	2	0	0	4.09	6.25	6.77	38	0	1	1	0	0	0	160	58	74	22.6562	4.71	8.42857	3.93	33.8571	2900	0	0	16
N659	30.2192	2019-06-22	男	2900	4.34	5.24	5.18	2019-03-12	38	4	160	51	62.5	4.14	0.97	1.45	1.97	2018-11-11	6.26	3.43	1.68	3.39	3.98	2019-05-18	2	0	0	4.34	5.24	5.18	38	0	0	0	0	0	0	160	51	62.5	19.9219	4.88	6.85714	3.98	33.7143	2900	0	0	11.5
N660	31.3452	2019-06-15	女	2900	3.46	5.34	4.89	2019-03-25	37	4	160	51	61	3.32	0.71	1.34	1.57	2018-11-14	5.53	2.4	1.94	2.55	3.72	2019-05-20	2	0	0	3.46	5.34	4.89	37	0	0	0	0	0	0	160	51	61	19.9219	4.31	7.28571	3.72	34	2900	0	0	10
N661	36.4822	2019-06-14	女	2900	3.95	6.6	6.26	2019-02-21	40	1	163	53	62	4.09	1.42	1.21	2.25	2018-10-22	6.27	2.68	1.88	3.38	4.27	2019-04-25	2	0	0	3.95	6.6	6.26	40	0	1	0	1	1	0	163	53	62	19.9481	4.79	6.85714	4.27	33.2857	2900	0	0	9
N662	30.5205	2019-06-25	女	2900	4.47	7.47	6.79	2019-03-20	38	1	172	69	81	3.88	0.99	1.29	1.77	2018-11-23	6.34	3.59	1.73	3.48	4.34	2019-05-23	2	0	0	4.47	7.47	6.79	38	0	1	0	0	0	0	172	69	81	23.3234	5.19	8.14286	4.34	34	2900	0	0	12
N663	31.4219	2020-06-28	男	2900	4.23	7.08	7.8	2020-03-25	39	自娩	155	42	50	3.64	0.8	1.48	1.76	2019-11-21	6.12	2.92	1.65	3.42	4.11	2020-05-13	1	0	0	4.23	7.08	7.8	39	0	0	0	0	0	1	155	42	50	17.4818	4.51		4.11		2900	0	0	8
N664	35.611	2019-07-26	男	2900	4.14	8.12	6.05	2019-04-29	37	4	163	61	72	4.76	1.08	1.72	2.51	2018-12-25	7.75	4.08	2.03	4.32	4.01	2019-07-04	2	0	0	4.14	8.12	6.05	37	0	0	0	0	1	1	163	61	72	22.9591	4.99	7.14286	4.01	34.4286	2900	0	0	11
N665	33.8795	2019-07-15	男	2900	4.05	4.8	4.92	2019-04-22	38	1	155	48	65	4.6	0.9	1.41	3	2018-12-11	6.9	2.19	1.45	4.58	3.84	2019-06-14	2	0	0	4.05	4.8	4.92	38	0	1	0	1	0	0	155	48	65	19.9792	4.63	7.57143	3.84	34	2900	0	0	17
N666	28.4027	2019-07-28	女	2900	4.08	7.41	7.15	2019-04-17	40	4	168	53	70	3.89	0.84	1.55	2.02	2018-12-15	7.67	2.6	1.94	4.76	4.17	2019-06-12	2	0	0	4.08	7.41	7.15	40	0	0	0	0	0	1	168	53	70	18.7783	4.79	8.71429	4.17	34.2857	2900	0	0	17
N667	33.0301	2019-07-28	男	2900	3.89	6.53	6.6	2019-04-11	39	4	158	55	63	4.02	2	1.32	2.13	2018-12-12	6.43	4.35	1.8	2.95	3.85	2019-06-06	2	0	0	3.89	6.53	6.6	39	0	0	0	0	1	0	158	55	63	22.0317	4.39	7.28571	3.85	32.4286	2900	0	0	8
N668	33.3315	2019-07-29	女	2900	4.72	5.72	5.45	2019-04-25	38	4	160	50	65	4.57	1.84	1.47	2.47	2019-01-25		.		.	0		2	0	0	4.72	5.72	5.45	38	0	0	0	0	1	1	160	50	65	19.5312	4.67	12			2900	0	0	15
N669	28.5918	2019-07-19	女	2900	4.21	8.29	4.96	2019-04-04	39	4	168	55	67	5.07	0.64	2.15	2.79	2018-12-10	7.27	1.53	2.54	4.25	3.85	2019-06-10	2	0	0	4.21	8.29	4.96	39	0	0	0	0	0	0	168	55	67	19.487	4.73	8.28571	3.85	34.2857	2900	0	0	12
N670	29.6164	2019-07-12	男	2900	4.52	4.63	0	2019-04-04	38	4	160	44	56.5	4.15	1.08	2.05	1.8	2018-12-12	5.78	2.27	1.87	3.19	4.38	2019-06-21	2	0	0	4.52	4.63		38	0	0	0	0	0	1	160	44	56.5	17.1875	5.26	8	4.38	35.2857	2900	0	0	12.5
N671	29.6466	2019-07-06	男	2900	4.21	5.63	5.44	2019-03-26	38	4	164	61	72						5.94	2.59	1.77	3	4	2019-06-04	2	0	0	4.21	5.63	5.44	38	0	0	0	0	0	1	164	61	72	22.68			4	34.1429	2900	0	0	11
N672	33.211	2019-07-27	女	2900	4.49	6.84	6.91	2019-04-08	39	4	168	64	82	3.44	0.63	1.34	1.74	2018-12-18	4.97	1.81	1.8	2.47	4.48	2019-06-12	2	0	0	4.49	6.84	6.91	39	0	0	0	0	0	0	168	64	82	22.6757	4.7	8	4.48	33.1429	2900	0	0	18
N673	29.0849	2019-07-26	女	2900	4.14	4.57	4.73	2019-04-26	38	4	163	53.5	65	3.53	0.57	1.73	1.52	2018-12-19	5.5	2.14	1.95	2.6	3.67	2019-07-11	2	0	0	4.14	4.57	4.73	38	0	0	0	0	1	1	163	53.5	65	20.1362	4.95	7.28571	3.67	36.4286	2900	0	0	11.5
N674	41.063	2020-07-15	男	2900	4.5	5.83	6.89	2020-04-14	37	自娩	164	49	61	4.24	1.07	1.63	1.9	2020-01-03	6.1	3.48	1.62	3.38	4.34	2020-06-10	1	0	0	4.5	5.83	6.89	37	0	0	0	0	0	0	164	49	61	18.2183	4.56		4.34		2900	0	0	12
N675	29.8986	2020-07-20	男	2900	4.3	7.37	5.54	2020-04-13	38	产钳	150	47.5	55	3.95	0.63	1.67	1.86	2019-12-25	6.85	2.32	1.69	4.29	4.11	2020-06-19	1	0	0	4.3	7.37	5.54	38	0	0	0	0	1	1	150	47.5	55	21.1111	4.3		4.11		2900	0	0	7.5
N676	26.7726	2019-05-30	男	2905	3.96	5.01	4.9	2019-02-18	39	1	160	50.5	63.5	4.05	1.1	1.62	1.6	2018-10-31	8.21	2.9	2.22	4.51	4.15	2019-04-25	2	0	0	3.96	5.01	4.9	39	0	1	0	0	0	0	160	50.5	63.5	19.7266	4.69	9	4.15	34.1429	2905	0	0	13
N677	34.389	2019-06-17	女	2905	4.45	6.32	5.6	2019-03-21	38	1	163	52	70	5.17	0.98	1.85	2.78	2018-12-06	6.3	2.23	2.17	3.45	3.62	2019-05-23	2	0	0	4.45	6.32	5.6	38	0	1	0	0	0	0	163	52	70	19.5717	4.85	10.7143	3.62	34.7143	2905	0	0	18
N678	33.2959	2020-06-22	女	2905	4.35	8.96	5.48	2020-03-26	37	剖宫产	161	61	78	3.89	0.7	1.45	2.08	2019-11-25	5.38	3.8	1.52	2.52	4.22	2020-05-21	1	0	0	4.35	8.96	5.48	37	0	1	0	0	0	0	161	61	78	23.533	4.91		4.22		2905	0	0	17
N679	33.6247	2019-05-17	女	2910	4.77	8.45	7.39	2019-02-15	39	4	158	61	72	4.46	1.41	1.13	2.71	2018-09-29	5.85	3.57	1.62	2.95	4.37	2019-04-12	2	0	0	4.77	8.45	7.39	39	0	0	0	0	0	1	158	61	72	24.4352	5.07	8.28571	4.37	36.1429	2910	0	0	11
N680	34.5699	2019-05-14	女	2910	4.32	5.62	5.86	2019-02-02	38	4	169	52	66	3.77	0.58	1.66	1.83	2018-10-09	4.72	1.94	1.58	2.67	3.96	2019-04-11	2	0	0	4.32	5.62	5.86	38	0	0	0	0	0	1	169	52	66	18.2066	4.64	8	3.96	34.2857	2910	0	0	14
N681	28.8877	2019-05-20	男	2910	4.25	8.54	6.5	2019-02-25	38	4	160	47.5	55	3.37	1.02	1.44	1.21	2018-10-26	5.08	3.11	1.56	2.35	4.53	2019-04-29	2	0	0	4.25	8.54	6.5	38	0	0	0	0	0	1	160	47.5	55	18.5547	4.46	9	4.53	35.4286	2910	0	0	7.5
N682	31.6164	2019-06-08	女	2910	4.08	8.89	7.92	2019-02-27	39	4	160	52	65	3.69	1.01	1.67	1.43	2018-11-14	5.98	3.57	1.79	2.81	4.32	2019-04-28	2	0	0	4.08	8.89	7.92	39	0	0	0	0	0	0	160	52	65	20.3125	4.26	10	4.32	33.5714	2910	0	0	13
N683	26.4438	2020-06-08	男	2910	3.6	4.48	5.02	2020-03-10	39	自娩	158	59	70	4.34	1.42	1.53	2.25	2019-12-03	5.76	2.75	1.57	3.25	3.97	2020-05-07	1	0	0	3.6	4.48	5.02	39	0	0	0	0	1	1	158	59	70	23.634	4.27		3.97		2910	0	0	11
N684	28.2356	2020-06-05	女	2910	3.84	4.72	5.61	2020-03-10	38	自娩	160	51	70	3.96	0.73	1.49	2.15	2019-10-26	7.22	1.73	2.25	4.04	4.09	2020-04-16	1	0	0	3.84	4.72	5.61	38	0	0	1	0	0	0	160	51	70	19.9219	4.71		4.09		2910	0	0	19
N685	28.9178	2020-06-15	女	2910	4.15	6.29	6.63	2020-03-17	37	剖宫产	160	56	80	5.59	1.37	1.72	3.39	2019-12-13	7.83	2.7	1.92	5.26	4.5	2020-05-22	1	0	0	4.15	6.29	6.63	37	0	1	0	0	0	1	160	56	80	21.875	4.32		4.5		2910	0	0	24
N686	34.1014	2020-06-20	女	2910	3.87	6.67	6.53	2020-03-30	38	自娩	163	53	62	4.49	1.04	1.82	2.23	2019-12-02	7.51	2.08	2.14	4.68	3.47	2020-05-25	1	0	0	3.87	6.67	6.53	38	0	0	0	0	0	0	163	53	62	19.9481	4.13		3.47		2910	0	0	9
N687	36.1671	2020-06-15	男	2910	4.31	3.9	6.04	2020-03-18	38	自娩	163	52	60	3.49	0.69	1.63	1.4	2019-11-25	5.32	2.27	2.13	2.27	4.33	2020-05-20	1	0	0	4.31	3.9	6.04	38	0	0	0	1	0	0	163	52	60	19.5717	4.86		4.33		2910	0	0	8
N688	31.5096	2020-06-30	女	2910	4.11	5.84	6.95	2020-03-30	38	自娩	166	55	64	3.22	0.97	1.29	1.52	2019-11-25	4.89	2.6	1.72	2.12	3.87	2020-06-01	1	0	0	4.11	5.84	6.95	38	0	0	0	0	0	1	166	55	64	19.9594	4.54		3.87		2910	0	0	9
N689	32.0192	2019-07-16	女	2910	4.64	9.11	5.49	2019-05-07	36	1	167	61	77	3.71	1.17	1.32	1.89	2019-01-11	5.87	3.71	1.63	3	5.95	2019-06-19	2	0	0	4.64	9.11	5.49	36	1	1	0	1	0	0	167	61	77	21.8724	4.72	10.2857	5.95	33	2910	0	0	16
N690	30.3425	2019-07-29	男	2910	3.95	5.61	3.31	2019-04-24	39	4	172	57	71	3.13	0.54	1.75	1.26	2018-12-27		.		.	0		2	0	0	3.95	5.61	3.31	39	0	0	0	0	0	1	172	57	71	19.2672	4.58	9			2910	0	0	14
N691	28.2247	2019-07-23	女	2910	3.78	7.16	7.18	2019-04-24	38	4	160	49.5	65	3.72	0.55	2.15	1.12	2018-12-22	7.48	1.89	3.06	3.61	3.95	2019-06-19	2	0	0	3.78	7.16	7.18	38	0	0	0	0	1	0	160	49.5	65	19.3359	4.16	7.71429	3.95	33.2857	2910	0	0	15.5
N692	23.9205	2019-05-18	男	2915	4.95	5.25	4.79	2019-02-19	39	1	155	60	80	4.08	1.45	1.62	1.9	2018-10-29	6.34	4.38	2.09	2.89	4.73	2019-03-26	2	0	0	4.95	5.25	4.79	39	0	1	0	0	1	1	155	60	80	24.974	4.81	10.5714	4.73	31.7143	2915	0	0	20
N693	29.9233	2019-05-02	男	2920	4.29	6.81	5.27	2019-01-24	38	2	165	65	75	3.45	0.58	1.05	1.92	2018-09-28	6.5	1.99	1.6	4.37	4.24	2019-04-04	2	0	0	4.29	6.81	5.27	38	0	0	0	1	1	0	165	65	75	23.8751	4.81	7.42857	4.24	34.2857	2920	0	0	10
N694	29.0493	2019-05-04	女	2920	4.32	8.34	6.3	2019-01-14	41	4	160	46.2	62	3.9	0.71	1.67	1.53	2018-09-09	6.18	2.71	2.02	3.34	4.12	2019-03-15	2	0	0	4.32	8.34	6.3	41	0	0	1	0	0	0	160	46.2	62	18.0469	4.81	7.42857	4.12	34.1429	2920	0	0	15.8
N695	32.2219	2020-05-22	女	2920	4.11	6.15	6.05	2020-03-04	38	4	160	47	57	5.11	1.61	1.9	2.81	2019-11-09	7.72	3.18	2.2	4.55	3.76	2020-04-22	1	0	0	4.11	6.15	6.05	38	0	0	0	0	0	0	160	47	57	18.3594	4.35	10.4286	3.76	34	2920	0	0	10
N696	32.1233	2019-05-20	男	2920	4.31	8.47	6.69	2019-02-22	38	4	178	75	84	3.13	2.83	1.07	0.87	2018-10-20	8.3	8.22	1.47	2.55	3.89	2019-04-23	2	0	0	4.31	8.47	6.69	38	0	0	0	0	1	0	178	75	84	23.6713	4.61	7.85714	3.89	34.2857	2920	0	0	9
N697	31.6822	2020-05-10	男	2920	4.18	5.69	5.66	2020-01-31	40	2	165	51	69	4.37	1.14	1.55	2.35	2019-10-21		.		.	0		1	0	0	4.18	5.69	5.66	40	0	0	0	0	1	1	165	51	69	18.7328	4.47	12			2920	0	0	18
N698	29.8384	2019-05-04	男	2920	4.24	9.7	8.06	2019-01-30	38	2	168	50	60	4.16	0.85	1.53	2.06	2018-09-26	8.7	2.74	2.33	5.51	3.51	2019-04-09	2	0	0	4.24	9.7	8.06	38	0	0	0	0	1	1	168	50	60	17.7154	4.29	7.14286	3.51	35	2920	0	0	10
N699	37.0082	2019-05-14	女	2920	4.4	8.69	7.67	2019-02-15	37	1	154	47	58	4.7	0.93	2.17	1.71	2018-10-27	7.52	2.23	2.43	4.35	4.11	2019-03-29	2	0	0	4.4	8.69	7.67	37	0	1	0	1	0	0	154	47	58	19.8178	4.1	9.28571	4.11	31.1429	2920	0	0	11
N700	42.5452	2019-05-24	女	2920	3.81	5.44	6.44	2019-02-25	38	4	164	47	61	4.4	0.69	2.01	1.84	2018-10-24	7.11	1.72	2.4	3.81	4.13	2019-04-26	2	0	0	3.81	5.44	6.44	38	0	0	0	0	0	0	164	47	61	17.4747	5.05	8.14286	4.13	34.4286	2920	0	0	14
N701	35.526	2020-05-19	女	2920	4.35	7.11	4.3	2020-04-02	37	1	162	54	60	4.66	1.51	1.69	2.4	2019-10-22	6.6	3.77	1.77	3.43	4.71	2020-04-22	1	0	0	4.35	7.11	4.3	37	0	1	0	0	0	0	162	54	60	20.5761	5.57	7.85714	4.71	34	2920	0	0	6
N702	35.2192	2020-05-13	女	2920	3.98	5.2	5.18	2020-02-05	38	2	160	52	65	4.19	1.14	1.85	1.76	2019-10-23	6.71	2.59	2.17	3.3	3.62	2020-04-15	1	0	0	3.98	5.2	5.18	38	0	0	0	0	1	1	160	52	65	20.3125	4.77	9	3.62	34	2920	0	0	13
N703	32.0438	2020-05-25	女	2920	4.45	5.23	5.4	2020-02-13	38	2	158	51	59	4.32	1.17	1.41	2.56	2019-10-18	6.44	3.52	1.84	3.23	4.17	2020-04-30	1	0	0	4.45	5.23	5.4	38	0	0	0	0	1	0	158	51	59	20.4294	4.83	7.28571	4.17	35.1429	2920	0	0	8
N704	34.3425	2019-06-04	男	2920	3.97	6.62	6.85	2019-03-19	38	4	163	49	65	5.05	1.12	1.72	2.58	2018-11-19	7.09	3.57	2.17	3.79	4.14	2019-05-09	2	0	0	3.97	6.62	6.85	38	0	0	0	0	0	1	163	49	65	18.4425	4.8	10.1429	4.14	34.5714	2920	0	0	16
N705	27.4932	2019-06-28	男	2920	4.28	5.81	5.46	2019-03-25	39	4	158	60	60	4.5	0.96	1.32	2.93	2018-12-04	5.33	2.74	1.69	2.91	4.25	2019-05-28	2	0	0	4.28	5.81	5.46	39	0	0	0	1	1	0	158	60	60	24.0346	4.61	9.71429	4.25	34.7143	2920	0	0	0
N706	38.4685	2019-06-05	男	2920	4.38	6.36	5.3	2019-03-07	38	4	159	47	57	3.73	0.62	1.03	2.27	2018-11-01	6.85	2.64	1.61	4.36	4.82	2019-04-28	2	0	0	4.38	6.36	5.3	38	0	0	0	0	1	1	159	47	57	18.591	5.59	8	4.82	33.4286	2920	0	0	10
N707	35.389	2019-06-27	女	2920	3.99	9.58	6.53	2019-03-14	39	4	172	65	83	4.38	0.7	1.4	2.37	2018-11-19	6.83	2.38	1.82	4.22	3.88	2019-05-21	2	0	0	3.99	9.58	6.53	39	0	0	0	0	0	0	172	65	83	21.9713	4.03	7.85714	3.88	34	2920	0	0	18
N708	28.9315	2019-06-15	女	2920	3.87	0	0	2019-02-21	40	4	155	47	51.5	4.95	0.83	1.43	2.84	2018-11-02	4.1	2.13	1.07	2.27	3.58	2019-04-17	2	0	0	3.87			40	0	0	0	1	1	0	155	47	51.5	19.563	4.61	8.85714	3.58	32.5714	2920	0	0	4.5
N709	32.3123	2019-06-16	男	2920	4.85	6.3	8.19	2019-03-22	37	1	166	49	61	4.65	1.31	1.29	2.91	2018-11-23	4.94	3.44	1.41	2.28	4.81	2019-05-17	2	0	0	4.85	6.3	8.19	37	0	1	0	0	1	1	166	49	61	17.782	4.84	7.71429	4.81	32.7143	2920	0	0	12
N710	26.8658	2020-06-29	女	2920	4.07	5.7	4.89	2020-03-03	41	剖宫产	158	50	65	4.65	0.7	1.27	2.98	2019-11-06	7.01	3.25	1.48	4.39	3.96	2020-05-12	1	0	0	4.07	5.7	4.89	41	0	1	0	1	0	1	158	50	65	20.0288	4.41		3.96		2920	0	0	15
N711	38.3616	2020-06-19	女	2920	4.53	6.36	6.76	2020-03-30	36	自娩	167	65	79	3.59	1.03	1.33	1.92	2019-12-08	5.1	2.49	1.9	2.44	4.44	2020-06-01	1	0	0	4.53	6.36	6.76	36	1	0	0	1	0	1	167	65	79	23.3067	4.94		4.44		2920	0	0	14
N712	31.8767	2020-06-27	男	2920	3.8	3.97	4.42	2020-03-19	39	自娩	165	57	70.5	3.8	0.81	1.49	1.9	2019-12-19	6.6	1.92	1.89	3.93	4.2	2020-05-28	1	0	0	3.8	3.97	4.42	39	0	0	0	0	0	0	165	57	70.5	20.9366	4.45		4.2		2920	0	0	13.5
N713	33.6822	2019-07-24	女	2920	4.31	7.27	7.67	2019-05-16	37	1	155	55	68	3.58	1.94	1.77	1.03	2019-01-07	5.82	4.09	2.33	1.97	4.11	2019-06-27	2	0	0	4.31	7.27	7.67	37	0	1	0	0	0	1	155	55	68	22.8928	4.69	9.28571	4.11	33.7143	2920	0	0	13
N714	31.3397	2019-07-21	男	2920	3.91	4.9	6.18	2019-04-17	38	4	166	58.5	75	4.51	0.92	1.77	2.5	2018-12-24	8.63	2.49	2.51	5.42	3.69	2019-06-19	2	0	0	3.91	4.9	6.18	38	0	0	0	0	0	0	166	58.5	75	21.2295	4.68	8.71429	3.69	34	2920	0	0	16.5
N715	31.2082	2019-07-04	女	2920	4.21	8.77	6.85	2019-03-15	39	1	156	60	78						6.05	2.33	1.87	3.62	3.81	2019-05-24	2	0	0	4.21	8.77	6.85	39	0	1	0	1	0	0	156	60	78	24.6548			3.81	34.1429	2920	0	0	18
N716	33.1068	2020-07-07	女	2920	4.51	7.73	6.44	2020-05-22	37	剖宫产	155	55	68	4.15	0.97	1.55	2.24	2019-12-16	7.02	2.61	1.62	4.43	4.44	2020-06-03	1	0	0	4.51	7.73	6.44	37	0	1	0	1	1	1	155	55	68	22.8928	4.38		4.44		2920	0	0	13
N717	30.6521	2020-07-22	女	2920	4.67	7.71	5.14	2020-04-15	38	剖宫产	170	52	69	3.75	0.69	1.45	1.66	2019-12-25	6.99	1.93	2.53	3.74	4.14	2020-06-18	1	0	0	4.67	7.71	5.14	38	0	1	0	0	0	0	170	52	69	17.9931	4.63		4.14		2920	0	0	17
N718	31.8137	2020-07-23	女	2920	4.03	5.9	4.78	2020-04-16	39	自娩	156	48.5	58.5	4.07	0.97	1.73	1.77	2019-12-08	5.25	1.48	1.79	2.93	3.97	2020-06-11	1	0	0	4.03	5.9	4.78	39	0	0	0	0	0	0	156	48.5	58.5	19.9293	3.97		3.97		2920	0	0	10
N719	32.2795	2020-07-30	男	2920	4.54	6.44	5.73	2020-04-17	38	自娩	165	54	63	3.43	1.15	1.28	1.5	2019-12-31	5.71	1.9	2.13	2.93	4	2020-07-06	1	0	0	4.54	6.44	5.73	38	0	0	0	0	0	1	165	54	63	19.8347	5.05		4		2920	0	0	9
N720	30.6301	2019-05-28	男	2925	4.2	7.75	7.28	2019-03-12	37	1	160	62	75	4.99	1.31	1.87	2.47	2018-11-12	6.95	2.52	2.2	4.06	4.21	2019-05-14	2	0	0	4.2	7.75	7.28	37	0	1	0	0	1	0	160	62	75	24.2188	4.79	9.28571	4.21	35.4286	2925	0	0	13
N721	31.6959	2019-05-10	女	2925	3.93	8.35	6.93	2019-02-21	38	1	157	43	58	3.6	1.28	0.97	2.08	2018-11-02	5.34	2.89	1.35	3.16	4.2	2019-04-04	2	0	0	3.93	8.35	6.93	38	0	1	0	1	1	1	157	43	58	17.4449	4.64	11.2857	4.2	33.1429	2925	0	0	15
N722	28.2	2020-05-20	男	2925	3.97	7.8	5.63	2020-02-04	39	1	161	55	77	3.29	0.97	1.19	1.69	2019-10-25	4.78	2.37	1.63	2.31	4.27	2020-04-08	1	0	0	3.97	7.8	5.63	39	0	1	0	0	0	0	161	55	77	21.2183	3.82	9.57143	4.27	33.2857	2925	0	0	22
N723	26.1452	2019-06-28	女	2925	4.47	7.34	4.86	2019-04-19	37	1	160	44	62	3.73	0.79	1.24	2.1	2018-11-26	6.81	2.5	1.58	4.48	4.33	2019-05-23	2	0	0	4.47	7.34	4.86	37	0	1	0	0	0	0	160	44	62	17.1875	4.5	6.71429	4.33	32.1429	2925	0	0	18
N724	34.1205	2020-05-22	男	2930	3.91	6.62	4.94	2020-03-06	38	1	158	48	59	6.32	1.3	2.15	3.75	2019-11-16	10.28	1.93	2.66	6.85	4.09	2020-04-24	1	0	0	3.91	6.62	4.94	38	0	1	0	0	0	0	158	48	59	19.2277	3.89	12	4.09	34.8571	2930	0	0	11
N725	28.0904	2019-05-23	男	2930	4.07	8	5.88	2019-02-25	38	4	170	58	69.5	3.79	0.66	1.61	1.72	2018-10-19	6.84	1.89	2.46	3.59	4.27	2019-04-30	2	0	0	4.07	8	5.88	38	0	0	0	0	0	0	170	58	69.5	20.0692	4.76	7.14286	4.27	34.7143	2930	0	0	11.5
N726	26.4356	2019-05-21	女	2930	4.12	8.9	6.78	2019-02-21	37	1	168	52	平车	4.39	0.88	1.82	1.8	2018-10-25	7.59	3.91	2.77	3.68	4.28	2019-05-09	2	0	0	4.12	8.9	6.78	37	0	1	0	0	0	0	168	52		18.424	5.17	7.28571	4.28	35.2857	2930	0	0
N727	29.6849	2019-05-21	女	2930	4.02	5.87	3.23	2019-02-18	38	4	165	66	80.5	4.28	0.56	1.59	2.27	2018-10-15	7.05	1.33	2.68	3.9	4.21	2019-04-19	2	0	0	4.02	5.87	3.23	38	0	0	0	0	0	1	165	66	80.5	24.2424	4.42	7.28571	4.21	33.8571	2930	0	0	14.5
N728	32.7534	2019-05-16	女	2930	4.29	6.54	5.06	2019-02-11	40	4	167	47	63	5.35	0.9	1.95	2.9	2018-10-17	8.37	1.87	2.43	5.54	4.17	2019-04-08	2	0	0	4.29	6.54	5.06	40	0	0	0	0	0	0	167	47	63	16.8525	4.33	10	4.17	34.7143	2930	0	0	16
N729	27.7315	2019-05-29	男	2930	4.03	5.66	4.24	2019-02-20	38	1	163	56	75	3.29	0.62	1.38	1.56	2018-10-21	5.44	2.37	1.77	2.98	4.19	2019-04-19	2	0	0	4.03	5.66	4.24	38	0	1	0	0	0	0	163	56	75	21.0772	4.69	7.28571	4.19	33	2930	0	0	19
N730	34.1068	2019-05-27	男	2930	4.79	7.71	6.6	2019-03-01	39	4	165	65	67	3.47	0.86	1.17	1.97	2018-10-12	5.39	2.23	1.98	2.62	4.81	2019-03-30	2	0	0	4.79	7.71	6.6	39	0	0	0	0	0	0	165	65	67	23.8751	5.27	6.71429	4.81	30.8571	2930	0	0	2
N731	31.4575	2020-05-25	女	2930	4.08	5.72	4.54	2020-02-05	40	2	158	44	58	5.14	0.67	2.28	2.48	2019-11-01	8.03	2.05	2.71	4.48	3.98	2020-03-30	1	0	0	4.08	5.72	4.54	40	0	0	0	0	1	1	158	44	58	17.6254	4.26	10.7143	3.98	32.1429	2930	0	0	14
N732	39.1699	2019-05-06	男	2930	4.34	0	0	2019-02-12	37	1	165	55	62	4.68	1.21	1.48	2.45	2018-09-28	8.37	2.38	2.59	4.78	4.42	2019-04-17	2	0	0	4.34			37	0	1	0	1	0	0	165	55	62	20.202	4.88	6.14286	4.42	34.8571	2930	0	0	7
N733	30.5726	2019-05-23	女	2930	4.27	8.03	5.48	2019-01-24	41	4	164	49	54	4.95	1.3	1.6	2.76	2018-10-08	8.2	2.72	1.78	5.61	3.75	2019-04-02	2	0	0	4.27	8.03	5.48	41	0	0	0	1	1	0	164	49	54	18.2183	4.48	8.85714	3.75	34	2930	0	0	5
N734	33.4849	2020-05-12	女	2930	4.04	8.36	8.41	2020-02-13	39	4	158	55	67.5	4.54	1.19	1.52	2.59	2019-10-15	6.95	2.89	1.94	4.35	4.52	2020-04-02	1	0	0	4.04	8.36	8.41	39	0	0	0	0	0	0	158	55	67.5	22.0317	4.18	10	4.52	34.2857	2930	0	0	12.5
N735	30.7507	2019-05-04	男	2930	4.34	5.74	6.39	2019-01-24	38	4	163	53	57	3.04	1.38	1.29	1.07	2018-10-10	5.2	2.89	2.15	1.87	4.03	2019-04-04	2	0	0	4.34	5.74	6.39	38	0	0	0	0	0	1	163	53	57	19.9481	5	9.28571	4.03	34.4286	2930	0	0	4
N736	38.5836	2019-05-17	女	2930	4.15	8.42	7.55	2019-02-11	37	1	162	59	68.5	4.6	1.86	2.09	1.49	2018-11-05		.		.	0		2	0	0	4.15	8.42	7.55	37	0	1	0	0	0	1	162	59	68.5	22.4813	4.93	10			2930	0	0	9.5
N737	32.5151	2019-05-07	女	2930	4.51	6.33	5.23	2019-02-01	37	1	160	49	61	4.64	0.81	1.67	2.48	2018-10-10	6.27	2.39	1.85	3.63	4.17	2019-03-30	2	0	0	4.51	6.33	5.23	37	0	1	0	0	1	0	160	49	61	19.1406	4.4	7.71429	4.17	32.1429	2930	0	0	12
N738	30.1233	2019-05-03	女	2930	4.3	5.72	4.95	2019-01-16	40	4	150	44	64.5	3.55	0.65	1.47	1.52	2018-09-21	5.5	1.71	1.91	3	4.7	2019-03-30	2	0	0	4.3	5.72	4.95	40	0	0	0	0	0	0	150	44	64.5	19.5556	4.76	8.14286	4.7	35.2857	2930	0	0	20.5
N739	27.3233	2019-06-16	男	2930	4.52	6.61	5.74	2019-03-04	38	4	173	74	84	4.04	0.52	2.07	1.3	2018-11-05	6.29	1.39	2.92	2.76	4.32	2019-05-06	2	0	0	4.52	6.61	5.74	38	0	0	0	0	0	0	173	74	84	24.7252	5.25	7	4.32	33	2930	0	0	10
N740	29.7918	2019-06-12	女	2930	4.15	5.1	5.04	2019-02-28	41	4	160	50	61	5.34	1.13	2.15	2.35	2018-11-16	7.13	2.19	2.39	4	4.06	2019-04-11	2	0	0	4.15	5.1	5.04	41	0	0	0	0	0	0	160	50	61	19.5312	4.61	11.2857	4.06	32.1429	2930	0	0	11
N741	34.4	2019-06-30	女	2930	4.47	6.08	4.51	2019-03-28	39	4	170	54	72	4.97	0.7	2.03	2.55	2018-12-12	8.1	2.91	1.91	4.9	4.49	2019-06-06	2	0	0	4.47	6.08	4.51	39	0	0	0	0	0	1	170	54	72	18.6851	4.62	9.71429	4.49	34.8571	2930	0	0	18
N742	26.2	2019-06-30	女	2930	4.19	5.48	5.09	2019-03-08	40	2	152	52	73.599	4.08	0.85	1.34	2.39	2018-11-22	5.93	2.12	1.51	3.62	4.31	2019-05-10	2	0	0	4.19	5.48	5.09	40	0	0	0	0	1	1	152	52	73.599	22.5069	4.31	8.85714	4.31	33	2930	0	0	21.599
N743	39.0164	2019-06-19	男	2930	4.24	7.62	5.64	2019-02-27	39	4	160	52	0	4.28	0.8	1.47	2.21	2018-11-09	7.23	2.16	2.06	4.76	4.11	2019-04-26	2	0	0	4.24	7.62	5.64	39	0	0	0	0	1	0	160	52	0	20.3125	4.6	8	4.11	32	2930	0	0
N744	30.0521	2020-06-26	女	2930	4.47	6.58	6.17	2020-03-18	40	剖宫产	155	53	61	5.07	0.82	1.61	3.41	2019-11-06	8.41	3.2	2.01	4.73	4.24	2020-05-20	1	0	0	4.47	6.58	6.17	40	0	1	0	0	1	1	155	53	61	22.0604	4.33		4.24		2930	0	0	8
N745	35.6658	2020-06-12	女	2930	4.61	7.05	8.25	2020-02-26	40	自娩	158	58	69	3.41	1.92	1.01	1.94	2019-11-08	3.71	4.3	1.07	1.17	3.98	2020-04-20	1	0	0	4.61	7.05	8.25	40	0	0	0	0	0	0	158	58	69	23.2335	4.53		3.98		2930	0	0	11
N746	30.9534	2020-06-22	女	2930	4.56	6.22	5.86	2017-04-10	39	自娩	155	56	64	4.52	1.34	1.6	2.4	2019-11-12		.		.	0		1	0	0	4.56	6.22	5.86	39	0	0	0	0	0	0	155	56	64	23.3091	4.52				2930	0	0	8
N747		2020-06-22	女	2930	4.56	6.22	5.86	2017-04-10	39	自娩	155	49	64	4.52	1.34	1.6	2.4	2019-11-12		.		.	0		1	0	0	4.56	6.22	5.86	39	0	0	0	0	0	0	155	49	64	20.3954	4.52				2930	0	0	15
N748	28.3288	2019-07-29	女	2930	3.98	9.29	6.3	2019-05-17	37	1	162	63	79.5	3.52	1.04	1.55	1.57	2019-01-09	5.87	3.52	1.72	2.89	3.91	2019-07-02	2	0	0	3.98	9.29	6.3	37	0	1	0	1	0	0	162	63	79.5	24.0055	4.4	7.42857	3.91	32.2857	2930	0	0	16.5
N749	23.5726	2019-07-25	女	2930	3.99	4.12	4.23	2019-04-12	39	4	163	56	61	4.22	0.87	1.71	2.18	2018-12-17	6.15	2.79	1.76	3.42	4.14	2019-07-04	2	0	0	3.99	4.12	4.23	39	0	0	0	1	0	0	163	56	61	21.0772	5.42	7.85714	4.14	36.2857	2930	0	0	5
N750	34.6603	2019-07-23	女	2930	3.98	9.9	6.56	2019-04-22	38	4	162	64	76	5.25	1.79	1.96	2.84	2018-12-29	5.67	3.26	2.17	2.4	3.42	2019-07-01	2	0	0	3.98	9.9	6.56	38	0	0	0	1	0	0	162	64	76	24.3865	4.5	9	3.42	35.2857	2930	0	0	12
N751	29.6767	2019-07-16	男	2930	4.77	6.77	6.68	2019-04-01	39	4	165	58	70	5.75	1.62	2.08	3.46	2018-12-28	7.5	3.73	1.99	4.51	4.65	2019-06-12	2	0	0	4.77	6.77	6.68	39	0	0	0	0	0	0	165	58	70	21.3039	4.75	11.2857	4.65	35	2930	0	0	12
N752	31.1452	2019-07-18	女	2930	3.93	6.74	5.75	2019-03-22	41	2	160	55	62	3.86	1.07	1.15	2.18	2018-11-20	5.75	2.26	2.14	2.77	3.72	2019-05-11	2	0	0	3.93	6.74	5.75	41	0	0	0	0	1	0	160	55	62	21.4844	4.52	7.14286	3.72	31.7143	2930	0	0	7
N753	33.6164	2019-07-30	男	2930	3.85	8.4	7.27	2019-04-19	39	1	160	45	51.5	3.04	0.65	1.35	1.42	2018-12-17	5.94	1.99	1.79	3.32	3.82	2019-06-23	2	0	0	3.85	8.4	7.27	39	0	1	0	0	0	1	160	45	51.5	17.5781	4.82	7	3.82	33.8571	2930	0	0	6.5
N754	38.0219	2019-07-12	女	2930	4.36	0	0	2019-03-21	40	4	163	60	72	4.04	0.98	1.65	1.89	2018-12-06	6.13	2.51	2.39	2.81	3.76	2019-06-03	2	0	0	4.36			40	0	0	0	0	0	1	163	60	72	22.5827	4.89	9.42857	3.76	35	2930	0	0	12
N755	34.8164	2019-07-29	女	2930	4.13	8.72	6.17	2019-04-03	39	4	160	59	73.5	4.52	1.49	1.71	2.29	2019-01-04	5.44	2.16	1.49	3.12	3.93	2019-06-25	2	0	0	4.13	8.72	6.17	39	0	0	0	0	0	0	160	59	73.5	23.0469	4.31	10.1429	3.93	34.7143	2930	0	0	14.5
N756	39.1918	2020-07-08	女	2930	4.98	6.86	5.39	2020-03-17	40	0	162	57.7	67	4.05	0.62	1.08	2.58	2019-11-22	6.02	1.81	1.46	3.73	4.92	2020-05-26	1	0	0	4.98	6.86	5.39	40	0	0	0	0	1	0	162	57.7	67	21.986	4.89		4.92		2930	0	0	9.3
N757	33.1205	2020-07-22	女	2930	4.44	7.33	7.13	2020-04-10	40	自娩	161	50	55	3.22	0.87	1.16	1.65	2019-12-27	4.84	2.52	1.28	2.43	4.14	2020-06-10	1	0	0	4.44	7.33	7.13	40	0	0	0	0	0	0	161	50	55	19.2894	4.44		4.14		2930	0	0	5
N758	37.7863	2020-05-28	男	2935	4	4.93	4.61	2020-02-26	37	1	158	120	74	4.35	1.4	1.99	1.83	2019-11-20	5.52	4.98	1.51	2.03	3.46	2020-05-11	1	0	0	4	4.93	4.61	37	0	1	0	0	0	0	158	120	74	48.0692	3.92	9.85714	3.46	34.5714	2935	0	0
N759	34.0027	2019-05-13	男	2935	4.46	7.47	6.08	2019-02-14	38	1	170	60	70	4.12	1.4	1.63	2.1	2018-10-16	5.08	2.65	2.04	2.22	3.98	2019-04-15	2	0	0	4.46	7.47	6.08	38	0	1	0	1	0	0	170	60	70	20.7612	5.07	8.14286	3.98	34	2935	0	0	10
N760	33.6932	2019-06-12	男	2935	4.5	7.05	6.27	2019-03-08	39	1	160	55	84	5.75	1.21	1.71	3.24	2018-11-14	7.02	3.05	1.98	4.08	4.03	2019-04-30	2	0	0	4.5	7.05	6.27	39	0	1	1	1	0	0	160	55	84	21.4844	5.25	9.42857	4.03	33.2857	2935	0	0	29
N761	41.6055	2020-06-14	男	2935	4.74	8.08	4.91	2020-03-18	38	剖宫产	158	50	60	4.02	1.09	1.36	2.26	2019-11-20	5.75	2.6	1.83	2.98	4.61	2020-05-12	1	0	0	4.74	8.08	4.91	38	0	1	1	0	0	0	158	50	60	20.0288	4.84		4.61		2935	0	0	10
N762	26.7151	2019-05-24	男	2940	4.19	6.14	6.96	2019-02-25	40	4	164	60	69	6.16	1.6	1.06	4.26	2018-09-30	6.91	5.67	1.84	3.08	3.93	2019-04-08	2	0	0	4.19	6.14	6.96	40	0	0	0	0	1	0	164	60	69	22.3081	4.48	6.42857	3.93	33.5714	2940	0	0	9
N763	35.9781	2019-05-20	女	2940	3.7	5.67	5.67	2019-02-11	38	4	170	77.5	89	4.53	0.72	1.56	2.6	2018-10-10	6.61	1.72	2.26	3.88	3.63	2019-04-16	2	0	0	3.7	5.67	5.67	38	0	0	0	0	0	0	170	77.5	89	26.8166	4.41	7	3.63	33.8571	2940	0	0	11.5
N764	32.5014	2020-05-14	男	2940	3.88	5.42	6.19	2020-01-17	40	2	163	46	50.4	4.44	1.22	1.76	2.14	2019-10-04	8.24	2.16	2.52	5.07	4.14	2020-04-03	1	0	0	3.88	5.42	6.19	40	0	0	0	1	1	1	163	46	50.4	17.3134	4.53	9.14286	4.14	35.1429	2940	0	0	4.4
N765	26.7425	2019-05-08	女	2940	3.75	4.24	5.04	2019-01-22	39	4	160	51	66	3.87	0.89	1.46	1.85	2018-09-26	6.22	2.46	2.24	3.01	3.66	2019-03-22	2	0	0	3.75	4.24	5.04	39	0	0	0	0	0	0	160	51	66	19.9219	4.67	7.42857	3.66	32.7143	2940	0	0	15
N766	27.5315	2019-05-24	女	2940	4.49	8.63	6.83	2019-02-12	39	4	167	45	56	4.13	0.81	1.64	2.03	2018-10-15		.		.	0		2	0	0	4.49	8.63	6.83	39	0	0	0	0	1	1	167	45	56	16.1354	5.05	8.28571			2940	0	0	11
N767	32.4493	2019-06-11	女	2940	4.66	5.74	5.87	2019-03-19	36	4	158	48	63.5	4.03	0.77	1.57	2.17	2018-11-21	7.03	3.35	1.88	3.85	4.2	2019-05-24	2	0	0	4.66	5.74	5.87	36	1	0	0	0	0	1	158	48	63.5	19.2277	4.4	8	4.2	34.2857	2940	0	0	15.5
N768	32.2986	2019-06-26	女	2940	4.93	7.79	6.36	2019-03-13	39	4	163	71	91	3.72	1.14	1.07	2.3	2018-11-07	5.58	2.54	1.8	3.06	4.56	2019-05-17	2	0	0	4.93	7.79	6.36	39	0	0	1	0	1	0	163	71	91	26.7229	5.01	6.14286	4.56	33.4286	2940	0	0	20
N769	31.3068	2019-06-25	男	2940	4	5.72	6.05	2019-03-06	40	4	161	52.5	64	4.02	0.74	1.49	2	2018-11-14	5.25	2.86	1.53	2.47	3.94	2019-05-18	2	0	0	4	5.72	6.05	40	0	0	0	0	0	1	161	52.5	64	20.2538	4.25	8.28571	3.94	34.7143	2940	0	0	11.5
N770	29.0301	2020-06-05	男	2940	4.32	5.46	4.9	2020-03-03	40	产钳	159.5	43	60.5	7.32	1.58	1.78	5.14	2019-11-01	12.56	4.53	2.1	8.28	4.29	2020-04-22	1	0	0	4.32	5.46	4.9	40	0	0	0	0	1	0	159.5	43	60.5	16.9023	4.4		4.29		2940	0	0	17.5
N771	31.7178	2019-07-21	男	2940	4.34	8.39	6.15	2019-04-25	38	2	160	60	65	5.16	1.19	1.59	3.26	2019-01-03	5.89	1.95	1.67	3.41	4.2	2019-06-20	2	0	0	4.34	8.39	6.15	38	0	0	0	1	1	0	160	60	65	23.4375	4.38	10	4.2	34	2940	0	0	5
N772	28.6986	2019-07-04	女	2940	3.68	5.08	4.98	2019-04-09	40	4	162	46	58.6	2.5	0.9	1.2	0.84	2018-12-04	5	3.24	1.39	2.58	3.24	2019-05-23	2	0	0	3.68	5.08	4.98	40	0	0	0	1	0	1	162	46	58.6	17.5278	4.18	9.85714	3.24	34.1429	2940	0	0	12.6
N773	42.7671	2019-07-19	女	2940	4.59	5.15	5.95	2019-04-16	38	4	173	72	78	3.09	1.09	1.61	0.94	2018-12-15		.		.	0		2	0	0	4.59	5.15	5.95	38	0	0	1	0	0	0	173	72	78	24.0569	5.15	7.57143			2940	0	0	6
N774	34.6082	2019-07-03	男	2940	4.63	7.16	6.43	2019-03-26	40	1	163	47	65						6.43	2.55	2.31	3.29	4.17	2019-05-28	2	0	0	4.63	7.16	6.43	40	0	1	0	0	0	0	163	47	65	17.6898			4.17	35.1429	2940	0	0	18
N775	28.8082	2019-07-08	女	2940	4.3	8.22	7.48	2019-04-18	39	4	164	52	0	3.19	0.69	1.46	1.36	2018-11-26	4.97	2.6	1.52	2.42	4.39	2019-05-14	2	0	0	4.3	8.22	7.48	39	0	0	0	1	1	0	164	52	0	19.3337	4.87	7.14286	4.39	31.2857	2940	0	0
N776	33.737	2019-07-16	女	2940	4.46	8.44	7.6	2019-05-10	36	1	168	70	80	4.26	1.71	1.25	2.62	2018-12-24	5.04	5.14	1.82	1.66	4.54	2019-06-28	2	0	0	4.46	8.44	7.6	36	1	1	0	0	0	0	168	70	80	24.8016	5.23	7.42857	4.54	34	2940	0	0	10
N777	30.4575	2019-07-08	女	2940	4.49	5.56	4.86	2019-03-22	40	4	161	59	72	3.59	0.64	1.36	1.48	2018-11-24	6.47	2.05	1.99	3.8	4.42	2019-05-27	2	0	0	4.49	5.56	4.86	40	0	0	0	0	0	1	161	59	72	22.7615	5.13	7.85714	4.42	34.1429	2940	0	0	13
N778	28.6877	2020-07-08	女	2940	3.98	6.09	5.51	2020-04-03	39	0	167	48	60	4.66	1.27	1.31	2.86	2019-12-11	6.5	3.46	1.28	3.52	4.38	2020-06-03	1	0	0	3.98	6.09	5.51	39	0	0	0	0	1	0	167	48	60	17.2111	4.43		4.38		2940	0	0	12
N779	31.4356	2020-07-12	男	2940	4.68	3.74	4.43	2020-04-20	36	自娩	170	57	70	3.06	0.83	1.27	1.4	2020-01-13	4.56	1.86	1.22	2.64	4.6	2020-06-29	1	0	0	4.68	3.74	4.43	36	1	0	0	0	0	1	170	57	70	19.7232	4.61		4.6		2940	0	0	13
N780	33.2055	2020-07-07	男	2940	4.23	9.5	6.67	2020-04-13	39	自娩	168	70	83	4.21	0.95	1.17	2.72	2019-12-03	6.71	2.51	1.52	4.21	4.9	2020-06-03	1	0	0	4.23	9.5	6.67	39	0	0	0	1	1	0	168	70	83	24.8016	5.02		4.9		2940	0	0	13
N781	27.6356	2020-07-31	女	2940	4.49	7.43	5.97	2020-04-23	37	自娩	177	80	98	2.94	0.72	1.43	0.91	2020-01-19	5.27	2.53	2.09	1.8	4.47	2020-07-01	1	0	0	4.49	7.43	5.97	37	0	0	0	0	1	0	177	80	98	25.5354	4.89		4.47		2940	0	0	18
N782	28.7644	2019-06-10	女	2945	4.18	6.92	6.3	2019-02-26	40	1	163	58	75	3.95	1.67	1.33	1.8	2018-10-31	6.4	4.8	1.86	3.02	3.91	2019-05-07	2	0	0	4.18	6.92	6.3	40	0	1	0	0	0	0	163	58	75	21.83	4.56	8.28571	3.91	35.1429	2945	0	0	17
N783	29.3507	2020-06-23	女	2945	4.3	6.47	5.26	2020-03-30	37	剖宫产	160	65	82	4.66	3.24	1.35	2.37	2019-12-31	6.48	5.35	1.79	3.12	3.95	2020-06-08	1	0	0	4.3	6.47	5.26	37	0	1	0	0	0	0	160	65	82	25.3906	4.36		3.95		2945	0	0	17
N784	37.4192	2019-07-23	女	2945	4.1	5.12	5.8	2019-04-19	37	1	163	50	65	4.37	0.9	2.27	1.54	2019-01-28	5.27	1.9	1.61	3.07	3.42	2019-07-03	2	0	0	4.1	5.12	5.8	37	0	1	0	0	0	1	163	50	65	18.8189	4.67	12.7143	3.42	35	2945	0	0	15
N785	31.8274	2019-05-09	男	2950	4.72	6.39	4.95	2019-02-25	37	4	170	60	69.5	3.33	0.87	1.27	1.65	2018-10-23	5.21	1.79	1.78	2.87	4.45	2019-04-15	2	0	0	4.72	6.39	4.95	37	0	0	0	0	0	0	170	60	69.5	20.7612	5.49	8.71429	4.45	33.5714	2950	0	0	9.5
N786	33.4904	2019-05-31	女	2950	4.48	8.01	7.17	2019-03-11	37	4	163	60	68	3.28	0.66	1.7	0.96	2018-10-27	6.27	2.92	2.09	2.63	4.19	2019-05-05	2	0	0	4.48	8.01	7.17	37	0	0	0	0	0	1	163	60	68	22.5827	4.78	6.85714	4.19	34	2950	0	0	8
N787	30.7507	2019-05-19	女	2950	4	4.84	5.28	2019-02-25	38	4	163	57	71	3.95	0.65	1.83	1.49	2018-10-26	6.99	2.16	3.16	3.16	4.1	2019-04-10	2	0	0	4	4.84	5.28	38	0	0	0	1	1	0	163	57	71	21.4536	4.77	9.57143	4.1	33.2857	2950	0	0	14
N788	36.5644	2019-05-03	男	2950	4.53	5.48	6.52	2019-02-14	38	4	165	58	67	3.96	1.38	1.5	1.99	2018-10-11	5.5	2.86	1.83	2.95	3.84	2019-04-03	2	0	0	4.53	5.48	6.52	38	0	0	0	0	0	0	165	58	67	21.3039	4.65	9	3.84	33.8571	2950	0	0	9
N789	34.6356	2020-05-06	女	2950	3.93	5.25	5	2020-02-14	38	4	160	55.5	67.5	4.3	0.69	1.64	2.23	2019-09-27	6.81	3.29	1.81	3.95	4.05	2020-04-07	1	0	0	3.93	5.25	5	38	0	0	0	0	1	1	160	55.5	67.5	21.6797	4.6	6.85714	4.05	34.4286	2950	0	0	12
N790	34.7096	2020-05-10	女	2950	4.22	7.28	5.17	2020-01-13	41	4	164	63	72.5	3.51	0.67	1.21	2.26	2019-09-26	5.56	2.24	1.54	3.18	4.17	2020-03-23	1	0	0	4.22	7.28	5.17	41	0	0	0	0	1	0	164	63	72.5	23.4236	4.6	8.71429	4.17	34.2857	2950	0	0	9.5
N791	31.6466	2020-05-19	女	2950	4.66	7.89	6.34	2020-03-23	40	2	164	48	60	4.03	0.54	1.7	2.2	2019-09-29	8.13	2.07	2.01	5.21	3.98	2020-04-13	1	0	0	4.66	7.89	6.34	40	0	0	0	0	1	1	164	48	60	17.8465	4.79	7.42857	3.98	35.5714	2950	0	0	12
N792	28.1973	2020-05-17	男	2950	4.27	7.6	5.79	2020-02-05	40	4	158	56.5	152	4.62	1.04	1.74	2.37	2019-10-18	6.35	1.69	1.97	3.77	4.57	2020-04-03	1	0	0	4.27	7.6	5.79	40	0	0	0	0	1	0	158	56.5	152	22.6326	4.75	10	4.57	34	2950	0	0
N793	28.9068	2019-05-26	男	2950	4.57	7.11	7.59	2019-02-19	37	4	155	49	69	4.17	1.17	1.33	2.34	2018-10-25	6.1	4	1.7	3.52	4.11	2019-04-30	2	0	0	4.57	7.11	7.59	37	0	0	0	0	0	1	155	49	69	20.3954	4.71	7.42857	4.11	34.1429	2950	0	0	20
N794	30.0082	2019-05-13	女	2950	3.99	5.2	4.48	2019-02-14	36	1	156	49.5	62.4	4.32	0.53	1.4	2.6	2018-10-12	6.27	1.47	1.61	4.13	4.28	2019-04-23	2	0	0	3.99	5.2	4.48	36	1	1	0	0	0	1	156	49.5	62.4	20.3402	4.63	6.42857	4.28	34	2950	0	0	12.9
N795	28.1699	2019-05-25	女	2950	4.27	7.19	6.68	2019-02-15	39	4	156	46	56	4.54	0.92	1.81	2.12	2018-10-16		.		.	0		2	0	0	4.27	7.19	6.68	39	0	0	0	0	0	1	156	46	56	18.902	4.84	7.85714			2950	0	0	10
N796	25.2822	2019-05-25	女	2950	4.37	3.51	7	2019-01-28	40	4	155	41	60	3.89	0.76	1.73	1.65	2018-10-12	6.43	2.21	2.08	3.77	4.4	2019-04-07	2	0	0	4.37	3.51	7	40	0	0	0	0	0	0	155	41	60	17.0656	4.15	8.71429	4.4	34	2950	0	0	19
N797	28.4932	2019-05-10	女	2950	3.88	6.41	6.42	2019-01-25	39	4	152	42	56						6.88	2.63	2.28	3.92	3.96	2019-04-08	2	0	0	3.88	6.41	6.42	39	0	0	0	0	1	0	152	42	56	18.1787			3.96	35.1429	2950	0	0	14
N798	29.5041	2020-05-14	女	2950	4.55	6.44	5.26	2020-02-06	38	4	168	55	60	4.53	0.87	1.77	2.55	2019-10-11	7.29	3.3	1.98	4.01	4.31	2020-04-23	1	0	0	4.55	6.44	5.26	38	0	0	0	0	1	0	168	55	60	19.487	4.46	7.85714	4.31	35.7143	2950	0	0	5
N799	24.4959	2019-06-17	女	2950	3.94	7.14	6.19	2019-03-18	39	4	169	53	71	3.59	0.66	1.39	1.6	2018-11-05	6.72	2.99	2.47	3.42	3.65	2019-05-06	2	0	0	3.94	7.14	6.19	39	0	0	0	0	0	0	169	53	71	18.5568	4.74	7.14286	3.65	33.1429	2950	0	0	18
N800	31.6384	2019-06-27	男	2950	4.27	5.63	4.71	2019-03-29	38	4	155	52.5	66	4.59	0.67	2.01	2.26	2018-12-03	8.26	2.42	1.96	5.33	4.1	2019-05-31	2	0	0	4.27	5.63	4.71	38	0	0	0	0	0	0	155	52.5	66	21.8522	4.49	8.57143	4.1	34.1429	2950	0	0	13.5
N801	30.6849	2019-06-04	男	2950	3.61	7.87	5.52	2019-02-22	38	4	165	48	58	3.44	0.74	1.55	1.31	2018-11-05	6.63	2.19	2.05	3.68	3.88	2019-05-10	2	0	0	3.61	7.87	5.52	38	0	0	0	0	1	1	165	48	58	17.6309	4.9	8.71429	3.88	35.2857	2950	0	0	10
N802	30.3425	2019-06-02	男	2950	4.18	0	0	2019-03-13	37	1	163	52	65	4.07	0.88	1.88	1.76	2018-12-10	6.69	2.81	2.14	3.57	3.81	2019-05-14	2	0	0	4.18			37	0	1	0	0	0	1	163	52	65	19.5717	4.4	12.7143	3.81	34.8571	2950	0	0	13
N803	31.7945	2020-06-29	男	2950	4.99	9.42	7.93	2020-04-07	36	产钳	167	70	77	4.81	0.75	1.91	2.42	2019-12-09	6.38	2.27	1.99	3.62	4.52	2020-06-08	1	0	0	4.99	9.42	7.93	36	1	0	0	0	1	1	167	70	77	25.0995	5.18		4.52		2950	0	0	7
N804	28.5507	2020-07-02	女	2950	3.9	9.14	7.78	2020-03-17	40	产钳	158	56	63	4.96	0.77	1.87	2.82	2019-11-13	7.22	1.75	2.39	4.02	4.07	2020-05-09	1	0	0	3.9	9.14	7.78	40	0	0	0	0	1	0	158	56	63	22.4323	4.08		4.07		2950	0	0	7
N805	36.6274	2020-06-30	女	2950	4.06	3.87	3.29	2020-04-02	39	产钳	154	44	52	4.23	0.85	1.86	1.93	2019-11-21	6.34	2.82	2.23	3.26	3.98	2020-05-28	1	0	0	4.06	3.87	3.29	39	0	0	0	0	1	0	154	44	52	18.5529	4.53		3.98		2950	0	0	8
N806	30.2411	2020-06-30	男	2950	4.55	7.33	6.99	2020-03-23	39	自娩	164	53	59	4.03	0.6	1.39	2.31	2019-11-19	7.49	2.72	2.36	4.01	4.52	2020-05-25	1	0	0	4.55	7.33	6.99	39	0	0	0	1	0	0	164	53	59	19.7055	4.55		4.52		2950	0	0	6
N807	38.1205	2020-06-15	女	2950	4.47	7.9	5.85	2020-03-17	37	剖宫产	157	57	69.5	4.88	0.98	1.58	2.86	2019-11-27	5.63	2.94	1.71	2.72	4.38	2020-05-14	1	0	0	4.47	7.9	5.85	37	0	1	0	1	0	0	157	57	69.5	23.1247	4.62		4.38		2950	0	0	12.5
N808	35.2795	2019-07-15	女	2950	4.21	7.37	4.85	2019-04-09	40	4	169	55	71	4.45	0.82	1.44	2.65	2018-11-26	7.11	2.65	2.19	4.03	4	2019-05-27	2	0	0	4.21	7.37	4.85	40	0	0	0	0	0	0	169	55	71	19.257	4.63	7.42857	4	33.4286	2950	0	0	16
N809	28.9616	2019-07-05	男	2950	3.83	4.57	4.61	2019-03-26	39	4	150	48	61	3.8	0.74	1.48	2.04	2018-12-03	5.21	2.01	1.88	2.78	3.63	2019-05-28	2	0	0	3.83	4.57	4.61	39	0	0	0	0	0	0	150	48	61	21.3333	3.73	8.71429	3.63	33.8571	2950	0	0	13
N810	35.4356	2019-07-14	女	2950	4.2	6.41	6.28	2019-04-12	39	4	167	60.3	69	4.7	0.75	1.57	2.75	2018-11-27	7.81	2.48	2.12	4.67	3.84	2019-06-13	2	0	0	4.2	6.41	6.28	39	0	0	0	0	0	1	167	60.3	69	21.6214	4.9	7	3.84	35.2857	2950	0	0	8.7
N811	31.7151	2020-07-24	女	2950	4.79	8.07	7.15	2020-05-11	38	自娩	165	55	卧床	3.47	1.07	1.45	1.58	2020-01-02	5.7	2.5	1.97	3.06	4.84	2020-06-30	1	0	0	4.79	8.07	7.15	38	0	0	0	1	0	0	165	55		20.202	4.56		4.84		2950	0	0
N812	36.0493	2019-07-26	女	2955	3.71	6.57	6.77	2019-05-09	37	1	161	43	60	4.11	1.21	1.78	1.92	2019-01-10	6.64	2.72	1.93	3.92	3.92	2019-07-13	2	0	0	3.71	6.57	6.77	37	0	1	0	0	0	1	161	43	60	16.5889	3.95	9.71429	3.92	36	2955	0	0	17
N813	36.1041	2020-05-10	男	2960	4.43	7.9	5.79	2020-02-03	37	4	160	50	65	3.39	1.09	1.26	1.64	2019-10-13	6.74	3.47	1.82	3.71	4.62	2020-03-30	1	0	0	4.43	7.9	5.79	37	0	0	0	0	0	1	160	50	65	19.5312	4.7	7.57143	4.62	31.7143	2960	0	0	15
N814	29.0822	2019-05-29	男	2960	3.91	5.71	4.71	2019-02-18	39	1	158	48	61.5	4.28	0.68	1.57	2.39	2018-10-22		.		.	0		2	0	0	3.91	5.71	4.71	39	0	1	0	0	0	0	158	48	61.5	19.2277	4.33	12.2857			2960	0	0	13.5
N815	30.1178	2019-05-11	女	2960	4.83	7.09	6.52	2019-02-22	38	4	155	52	70	3.45	1.56	1.36	1.51	2018-10-08		.		.	0		2	0	0	4.83	7.09	6.52	38	0	0	0	0	0	0	155	52	70	21.6441	4.46	8			2960	0	0	18
N816	36.4301	2019-05-11	女	2960	4.56	7.57	6.57	2019-02-02	39	4	160	55	68	3.81	0.62	1.66	1.79	2018-10-12	7.82	2.6	1.98	5.12	4.34	2019-04-04	2	0	0	4.56	7.57	6.57	39	0	0	0	0	1	0	160	55	68	21.4844	4.79	9.14286	4.34	34	2960	0	0	13
N817	28.5671	2019-05-18	女	2960	4.07	5.39	5.81	2019-03-11	37	1	170	54	75	4.03	0.63	1.75	1.79	2018-10-24	7.7	2.36	2.09	5.06	3.81	2019-04-22	2	0	0	4.07	5.39	5.81	37	0	1	0	0	0	1	170	54	75	18.6851	4.27	7.85714	3.81	33.5714	2960	0	0	21
N818	29.4384	2019-05-16	男	2960	3.96	7.82	7.68	2019-02-15	38	4	164	48	61	6.4	1.98	2	3.37	2018-11-19	8.92	4.21	2.31	5.25	3.53	2019-04-12	2	0	0	3.96	7.82	7.68	38	0	0	0	0	0	0	164	48	61	17.8465	3.95	13.1429	3.53	33.7143	2960	0	0	13
N819	40.2932	2020-05-18	男	2960	4.27	7.28	6.18	2020-03-05	35	1	160	55	64	4.66	1.13	1.83	2.32	2019-11-22	6.72	2.4	2.04	3.56	4.76	2020-05-11	1	0	0	4.27	7.28	6.18	35	1	1	0	1	0	0	160	55	64	21.4844	4.46	9.57143	4.76	34	2960	0	0	9
N820	25.4575	2020-05-19	女	2960	4.37	6.22	5.57	2020-02-28	38	4	166	60	86	2.86	0.52	1.06	1.5	2019-10-25		.		.	0		1	0	0	4.37	6.22	5.57	38	0	0	0	0	0	0	166	60	86	21.7738	3.95	9.42857			2960	0	0	26
N821	28.9699	2019-05-16	女	2960	3.77	6.81	6.24	2019-01-24	40	4	160	46	55.5	3.53	0.54	1.36	1.79	2018-09-27	7.08	1.82	1.98	4.54	4.32	2019-03-21	2	0	0	3.77	6.81	6.24	40	0	0	0	1	0	0	160	46	55.5	17.9688	4.45	7.28571	4.32	32.2857	2960	0	0	9.5
N822	29.3507	2020-06-01	女	2960	4.09	8.03	6.72	2020-03-17	38	自娩	154	50	60	4.99	1.3	2.06	2.56	2019-11-07	7.31	3.42	1.69	4.18	3.51	2020-05-11	1	0	0	4.09	8.03	6.72	38	0	0	0	0	0	1	154	50	60	21.0828	3.88		3.51		2960	0	0	10
N823	28.2192	2019-06-21	女	2960	4.54	5.45	7.01	2019-03-19	38	4	155	48	72	4.63	0.51	1.74	2.5	2018-11-27	7.74	3.33	2.03	4.68	4.35	2019-05-28	2	0	0	4.54	5.45	7.01	38	0	0	0	0	0	0	155	48	72	19.9792	5.28	8.57143	4.35	34.5714	2960	0	0	24
N824	40.1233	2019-06-12	女	2960	4.16	7.01	6.08	2019-03-13	36	1	158	60	73	4.93	0.82	1.74	2.46	2018-11-19	6.62	2.28	1.56	3.86	3.97	2019-05-23	2	0	0	4.16	7.01	6.08	36	1	1	0	1	0	0	158	60	73	24.0346	4.46	7.57143	3.97	34	2960	0	0	13
N825	34.3397	2019-06-16	男	2960	5.03	9.96	6.03	2019-04-03	38	4	168	61	78	3.07	1.19	1.25	1.29	2018-11-14	4.63	2.94	1.51	2.3	5.03	2019-05-10	2	0	0	5.03	9.96	6.03	38	0	0	1	0	0	0	168	61	78	21.6128	5.01	8.28571	5.03	33.5714	2960	0	0	17
N826	31.663	2019-06-30	男	2960	4.59	7.13	5.09	2019-03-22	38	4	164	50	60.5							.		.	0		2	0	0	4.59	7.13	5.09	38	0	0	0	0	0	0	164	50	60.5	18.5901					2960	0	0	10.5
N827	39.9644	2020-06-18	女	2960	4.26	6.35	5.59	2020-03-02	40	剖宫产	163	58	70	4.04	0.58	2.31	1.38	2019-10-31	6.54	1.91	2.93	2.63	4.58	2020-04-28	1	0	0	4.26	6.35	5.59	40	0	1	0	0	0	1	163	58	70	21.83	4.64		4.58		2960	0	0	12
N828	29.7808	2020-06-20	男	2960	4.45	6.09	5.9	2020-03-20	40	剖宫产	154	42	54	4.29	1.15	1.71	2.07	2019-11-06	6.69	3.07	1.81	3.6	4.39	2020-05-06	1	0	0	4.45	6.09	5.9	40	0	1	0	0	1	1	154	42	54	17.7096	4.47		4.39		2960	0	0	12
N829	34.9534	2020-07-01	男	2960	4.26	4.35	4.58	2020-04-01	38	自娩	168	53	69	3.56	0.44	1.88	1.23	2019-11-28	4.96	1.86	2.24	2.46	4.2	2020-05-29	1	0	0	4.26	4.35	4.58	38	0	0	0	0	0	0	168	53	69	18.7783	5.07		4.2		2960	0	0	16
N830	39.9644	2020-06-18	女	2960	4.26	6.35	5.59	2020-03-02	40	剖宫产	163	57	70	4.04	0.58	2.31	1.38	2019-10-31	6.54	1.91	2.93	2.63	4.58	2020-04-28	1	0	0	4.26	6.35	5.59	40	0	1	0	0	0	1	163	57	70	21.4536	4.64		4.58		2960	0	0	13
N831	29.2027	2020-06-24	女	2960	4.1	8.57	5.67	2020-04-08	37	剖宫产	158	63	卧床	3.71	0.84	1.08	2.35	2019-11-22	5.17	2.63	1.46	2.82	4.15	2020-05-25	1	0	0	4.1	8.57	5.67	37	0	1	1	0	0	1	158	63		25.2363	4.35		4.15		2960	0	0
N832	28.6301	2019-07-03	男	2960	3.93	6.64	5.46	2019-03-18	40	1	155	55	67.2	3.83	1.03	1.29	1.93	2018-11-12	5.14	1.77	1.6	2.61	4.36	2019-05-20	2	0	0	3.93	6.64	5.46	40	0	1	0	1	1	0	155	55	67.2	22.8928	4.01	7.57143	4.36	34.5714	2960	0	0	12.2
N833	33.2548	2019-07-29	男	2960	3.73	6.6	4.92	2019-04-18	40	4	162	60	79	4.47	0.86	1.53	2.67	2018-12-07	7.54	3.09	1.67	4.85	3.84	2019-06-14	2	0	0	3.73	6.6	4.92	40	0	0	0	1	0	0	162	60	79	22.8624	4.67	7.14286	3.84	34.1429	2960	0	0	19
N834	29.5699	2019-07-21	男	2960	4	8.06	6.55	2019-04-19	38	4	162	67	83	4.76	0.62	1.32	3.45	2018-12-15	7.36	1.68	1.35	5.55	4.22	2019-06-15	2	0	0	4	8.06	6.55	38	0	0	0	0	0	1	162	67	83	25.5296	5.36	7	4.22	33	2960	0	0	16
N835	30.6055	2019-07-28	男	2960	3.86	5.13	6.39	2019-04-19	38	4	170	49	59.5	3.99	1.52	1.6	1.92	2018-12-17		.		.	0		2	0	0	3.86	5.13	6.39	38	0	0	0	0	0	0	170	49	59.5	16.955	4.7	6.85714			2960	0	0	10.5
N836	30.2767	2019-07-04	男	2960	3.83	9.56	5.86	2019-03-19	39	2	159	59	73.5	4.55	1.73	1.5	2.53	2018-12-03	4.81	3.83	1.75	1.62	4.15	2019-05-21	2	0	0	3.83	9.56	5.86	39	0	0	0	1	1	1	159	59	73.5	23.3377	4.51	8.71429	4.15	32.8571	2960	0	0	14.5
N837	28.4438	2019-07-14	女	2960	4.11	8.61	8.28	2019-03-20	41	4	165	47	56.5	3.91	0.99	1.39	2.17	2018-11-23	7.11	2.83	2.22	3.84	4.3	2019-05-07	2	0	0	4.11	8.61	8.28	41	0	0	0	0	1	0	165	47	56.5	17.2635	4.57	7.71429	4.3	31.2857	2960	0	0	9.5
N838	31.9425	2019-07-12	男	2960	4.61	6.36	4.99	2019-03-21	41	4	160	58	72	4.3	0.99	1.61	2.13	2018-11-27	7.27	4.68	1.94	3.62	4	2019-05-20	2	0	0	4.61	6.36	4.99	41	0	0	0	0	1	1	160	58	72	22.6562	4.89	8.71429	4	33.5714	2960	0	0	14
N839	36.0849	2020-07-25	女	2960	4.67	7.72	5.59	2020-04-07	39	自娩	153	45	55	4.71	0.64	1.85	2.31	2019-12-26	6.97	2.07	2.19	3.93	4.59	2020-06-16	1	0	0	4.67	7.72	5.59	39	0	0	0	0	1	0	153	45	55	19.2234	4.84		4.59		2960	0	0	10
N840	36.0849	2020-07-25	女	2960	4.67	7.72	5.59	2020-04-07	39	自娩	153	44	55	4.71	0.64	1.85	2.31	2019-12-26	6.97	2.07	2.19	3.93	4.59	2020-06-16	1	0	0	4.67	7.72	5.59	39	0	0	0	0	1	0	153	44	55	18.7962	4.84		4.59		2960	0	0	11
N841	26.4438	2020-07-30	男	2960	4.25	5.89	4.62	2020-04-24	38	自娩	155	56	63.7	4.58	0.65	1.71	2.44	2020-01-03	7.52	2.39	2	4.52	4.01	2020-06-29	1	0	0	4.25	5.89	4.62	38	0	0	0	0	0	0	155	56	63.7	23.3091	4.45		4.01		2960	0	0	7.7
N842	33.4904	2020-07-17	女	2960	4.61	7.26	7.07	2020-04-13	39	自娩	162	47	57.5	3.69	0.77	1.45	1.87	2019-12-13	5.47	2.59	1.7	2.89	4.45	2020-06-23	1	0	0	4.61	7.26	7.07	39	0	0	0	0	0	0	162	47	57.5	17.9089	4.72		4.45		2960	0	0	10.5
N843	31.9151	2020-07-16	女	2960	4.28	6.47	5.61	2020-04-29	38	剖宫产	160	50	65	4.16	0.89	1.37	2.46	2019-12-12	5.12	3.03	1.52	2.5	4.02	2020-06-10	1	0	0	4.28	6.47	5.61	38	0	1	0	0	0	1	160	50	65	19.5312	4.26		4.02		2960	0	0	15
N844	33.4904	2020-07-17	女	2960	4.61	7.26	7.07	2020-04-13	39	自娩	162	48	57.5	3.69	0.77	1.45	1.87	2019-12-13	5.47	2.59	1.7	2.89	4.45	2020-06-23	1	0	0	4.61	7.26	7.07	39	0	0	0	0	0	0	162	48	57.5	18.2899	4.72		4.45		2960	0	0	9.5
N845	38.5233	2020-05-25	男	2965	4.61	7.01	4.99	2020-03-05	38	1	159	48	65	4.39	1.27	1.78	2.22	2019-11-15	7.52	2.7	2	4.55	4.23	2020-04-30	1	0	0	4.61	7.01	4.99	38	0	1	0	1	0	0	159	48	65	18.9866	4.39	10.5714	4.23	34.4286	2965	0	0	17
N846	32.3616	2020-05-18	女	2965	3.86	5.26	5.4	2020-02-01	39	1	161	52	70	4	0.88	1.64	1.85	2019-10-15	6.97	2.85	1.65	4.11	4.73	2020-04-10	1	0	0	3.86	5.26	5.4	39	0	1	0	0	0	0	161	52	70	20.061	4.03	8.42857	4.73	33.8571	2965	0	0	18
N847	30.8329	2019-06-23	女	2965	4.23	5.53	4.62	2019-03-22	40	1	160	49	57.5	3.78	0.85	1.24	1.92	2018-11-02	8.12	2.29	2.2	5.3	4.1	2019-05-09	2	0	0	4.23	5.53	4.62	40	0	1	0	1	1	0	160	49	57.5	19.1406	4.85	7.28571	4.1	34.1429	2965	0	0	8.5
N848	28.5973	2019-07-09	男	2965	3.68	4.53	5.02	2019-04-22	38	1	167	64	80.5	3.31	0.78	1.62	1.41	2018-12-16	6.06	3	2.07	2.99	3.77	2019-06-11	2	0	0	3.68	4.53	5.02	38	0	1	0	0	1	1	167	64	80.5	22.9481	5.14	9.28571	3.77	34.5714	2965	0	0	16.5
N849	32.3589	2020-07-15	女	2965	4.66	3.96	3.71	2020-04-13	38	剖宫产	157	46	56	4.13	0.59	1.74	2.08	2019-12-11	8.51	2.22	1.82	6.16	4.37	2020-06-09	1	0	0	4.66	3.96	3.71	38	0	1	0	0	0	0	157	46	56	18.662	4.62		4.37		2965	0	0	10
N850	30.9699	2020-05-16	女	2970	4.36	6.2	5.84	2020-02-07	39	4	175	62	81	4.68	1.85	1.57	2.59	2019-11-01	5.53	3.54	2	2.17	4.32	2020-04-17	1	0	0	4.36	6.2	5.84	39	0	0	0	0	0	0	175	62	81	20.2449	4.13	11.2857	4.32	35.2857	2970	0	0	19
N851	35.7233	2019-05-17	女	2970	4.68	8.53	7.61	2019-01-30	40	4	160	65	80						7.06	6.61	1.53	3.44	4.72	2019-04-09	2	0	0	4.68	8.53	7.61	40	0	0	0	0	0	1	160	65	80	25.3906			4.72	34.5714	2970	0	0	15
N852	34.5397	2019-05-09	男	2970	4.47	5.37	5.66	2019-01-28	39	4	172	72	86	4.36	1.02	1.5	2.41	2018-10-12	6.67	2.32	1.88	4.11	4.37	2019-04-04	2	0	0	4.47	5.37	5.66	39	0	0	0	0	0	1	172	72	86	24.3375	4.7	9.42857	4.37	34.2857	2970	0	0	14
N853	29.8849	2019-05-09	男	2970	4.25	5.46	3.99	2019-01-29	39	4	158	45	59	3.23	0.61	1.66	0.82	2018-09-25	5.21	1.36	2.47	2.15	3.74	2019-03-29	2	0	0	4.25	5.46	3.99	39	0	0	0	0	0	0	158	45	59	18.026	4.9	6.85714	3.74	33.2857	2970	0	0	14
N854	27.4219	2020-05-20	女	2970	4.07	7.81	6.33	2020-02-20	39	4	173	57.5	66	4.15	0.88	1.66	2.06	2019-10-18		.		.	0		1	0	0	4.07	7.81	6.33	39	0	0	0	0	0	0	173	57.5	66	19.2121	4.75	8.85714			2970	0	0	8.5
N855	37.3507	2019-05-17	女	2970	4.41	7.38	7.56	2019-02-18	38	1	158	59	74	4.43	1.13	1.66	1.99	2018-11-08	6.15	2.08	2.2	3.22	4.58	2019-04-18	2	0	0	4.41	7.38	7.56	38	0	1	0	0	0	0	158	59	74	23.634	5.06	11	4.58	34	2970	0	0	15
N856	36.0466	2019-05-14	男	2970	4.67	7.3	6.82	2019-02-15	38	1	163	52	68	3.06	0.53	1.36	1.41	2018-10-05	5.95	2.02	2.02	3.53	4.54	2019-04-09	2	0	0	4.67	7.3	6.82	38	0	1	0	0	0	0	163	52	68	19.5717	4.9	7.28571	4.54	33.8571	2970	0	0	16
N857	31.526	2019-05-17	女	2970	4.44	9.18	7.39	2019-02-02	39	4	160	53	68	4.81	1.3	1.72	2.33	2018-10-29	7.83	3.32	2.54	4.31	4.49	2019-04-15	2	0	0	4.44	9.18	7.39	39	0	0	0	0	0	0	160	53	68	20.7031	5	10.7143	4.49	34.7143	2970	0	0	15
N858	32.9014	2020-05-07	女	2970	5.03	6.57	7.08	2020-03-16	38	1	167	52.5	66.5	3.06	1.48	1.08	1.62	2019-10-28	4.27	3.43	1.13	2.04	4.79	2020-03-16	1	0	0	5.03	6.57	7.08	38	0	1	0	0	0	0	167	52.5	66.5	18.8246	4.46	11.1429	4.79	31.1429	2970	0	0	14
N859	35.5342	2019-07-01	女	2970	4.28	5.77	6.34	2019-03-11	40	2	156	46	55	3.7	0.73	1.48	1.29	2018-11-25	6.45	2.45	2.54	2.9	4.38	2019-05-22	2	0	0	4.28	5.77	6.34	40	0	0	0	0	1	0	156	46	55	18.902	4.35	9.14286	4.38	34.5714	2970	0	0	9
N860	36.989	2020-06-23	女	2970	4.49	6.78	6.09	2020-03-20	38	剖宫产	164	55	77	6.06	2.22	1.71	3.74	2019-12-17	7.87	4.13	1.78	4.97	5.43	2020-05-25	1	0	0	4.49	6.78	6.09	38	0	1	0	0	0	0	164	55	77	20.4491	4.33		5.43		2970	0	0	22
N861	30.4137	2020-06-16	男	2970	3.8	6.29	4.81	2020-03-25	39	剖宫产	166	45	62.5	3.26	0.58	1.55	1.41	2019-11-12	4.99	1.74	2.13	2.1	3.76	2020-05-27	1	0	0	3.8	6.29	4.81	39	0	1	0	0	0	0	166	45	62.5	16.3304	3.4		3.76		2970	0	0	17.5
N862	26.8986	2020-06-29	男	2970	3.9	4.59	4.4	2020-03-05	41	自娩	158	41	57	5.05	0.82	1.86	2.86	2019-11-15	9.88	3.21	2.69	6.02	3.64	2020-05-11	1	0	0	3.9	4.59	4.4	41	0	0	0	0	0	0	158	41	57	16.4237	3.96		3.64		2970	0	0	16
N863	31.7205	2020-06-19	女	2970	4.01	5.84	4.23	2020-03-20	38	产钳	155	49	59	3.54	0.77	1.46	1.79	2019-11-12	6.93	1.98	2.17	3.75	3.92	2020-05-21	1	0	0	4.01	5.84	4.23	38	0	0	0	1	1	1	155	49	59	20.3954	4.47		3.92		2970	0	0	10
N864	26.8986	2020-06-29	男	2970	3.9	4.59	4.4	2020-03-05	41	自娩	158	40	57	5.05	0.82	1.86	2.86	2019-11-15	9.88	3.21	2.69	6.02	3.64	2020-05-11	1	0	0	3.9	4.59	4.4	41	0	0	0	0	0	0	158	40	57	16.0231	3.96		3.64		2970	0	0	17
N865	30.1836	2020-06-30	女	2970	4.7	9.04	7.5	2020-03-20	39	自娩	156	42	56.8	5.31	0.82	1.41	3.58	2019-11-29	5.33	1.84	1.3	3.44	4.37	2020-05-29	1	0	0	4.7	9.04	7.5	39	0	0	0	0	0	0	156	42	56.8	17.2584	4.6		4.37		2970	0	0	14.8
N866	26.6137	2019-07-31	男	2970	4.2	6.81	6.08	2019-04-22	38	4	158	48	60	4.63	1.94	1.68	2.5	2018-12-28	7.13	5.17	1.63	3.42	4.1	2019-07-04	2	0	0	4.2	6.81	6.08	38	0	0	0	0	0	1	158	48	60	19.2277	4.35	8.14286	4.1	35	2970	0	0	12
N867	30.5151	2019-07-10	女	2970	4.06	4.12	4.64	2019-03-21	41	4	168	54	68.5	4.51	0.46	1.62	2.18	2018-11-13	7.67	1.38	2.53	4.61	4.07	2019-05-10	2	0	0	4.06	4.12	4.64	41	0	0	0	0	1	0	168	54	68.5	19.1327	4.71	6.85714	4.07	32.2857	2970	0	0	14.5
N868	40.1014	2019-07-06	女	2970	4.32	5.61	5.59	2019-04-12	38	4	163	54	64	4.6	0.95	2.01	2.25	2018-12-03	6.81	3.41	2.07	3.43	3.82	2019-05-28	2	0	0	4.32	5.61	5.59	38	0	0	0	0	1	0	163	54	64	20.3244	4.75	8.14286	3.82	33.2857	2970	0	0	10
N869	40.3205	2019-07-22	女	2970	4.48	7.05	6.46	2019-04-15	38	4	159	47.5	63.5	6.02	1.02	2.56	3.15	2018-12-20	8.86	5.24	2.16	4.52	4.35	2019-06-17	2	0	0	4.48	7.05	6.46	38	0	0	0	0	0	0	159	47.5	63.5	18.7888	4.56	8	4.35	33.5714	2970	0	0	16
N870	31.0959	2019-07-21	女	2970	4.11	4.57	3.94	2019-04-17	38	4	160	56	69	5.72	1.8	2.09	3.17	2018-12-22	8.97	4.73	2.19	4.88	4.2	2019-06-26	2	0	0	4.11	4.57	3.94	38	0	0	0	0	0	0	160	56	69	21.875	5	8.28571	4.2	34.8571	2970	0	0	13
N871	31.7918	2019-07-03	男	2970	4.28	5.25	4.88	2016-03-24	39	4	164.5	52	68	4.02	1.28	1.65	1.57	2018-11-19	6.78	2.97	2.23	3.41	4.32	2019-05-20	2	0	0	4.28	5.25	4.88	39	0	0	0	1	0	0	164.5	52	68	19.2164	4.53	7.42857	4.32	33.4286	2970	0	0	16
N872	32.9863	2020-07-22	男	2970	4.66	6.34	5.62	2020-04-24	39	自娩	162	52	69	3.62	0.99	1.45	1.64	2019-12-30	6.37	2.61	2.04	3.27	4.24	2020-06-19	1	0	0	4.66	6.34	5.62	39	0	0	0	0	0	0	162	52	69	19.8141	4.75		4.24		2970	0	0	17
N873	30.4822	2020-07-28	男	2970	4.24	6.57	4.34	2020-04-09	39	产钳	162	47	58	2.93	0.44	1.27	1.42	2019-12-13	5.99	2.28	1.92	3.19	3.75	2020-06-17	1	0	0	4.24	6.57	4.34	39	0	0	0	1	1	0	162	47	58	17.9089	5.22		3.75		2970	0	0	11
N874	40.6301	2020-07-28	男	2970	3.98	6.52	6.42	2020-05-11	37	自娩	161	48	59.5	4.48	0.87	1.61	2.4	2019-12-23	7.33	2.21	2.16	4.36	3.92	2020-06-29	1	0	0	3.98	6.52	6.42	37	0	0	0	0	0	1	161	48	59.5	18.5178	4.38		3.92		2970	0	0	11.5
N875	35.7671	2020-07-09	女	2970	4.53	7.91	6.31	2020-04-08	38	自娩	162	55	67	4.76	1.53	1.67	2.55	2019-12-03	6.53	3.99	2.04	3.24	4.22	2020-06-03	1	0	0	4.53	7.91	6.31	38	0	0	0	0	0	1	162	55	67	20.9572	4.62		4.22		2970	0	0	12
N876	32.3671	2019-05-22	女	2975	4.03	4.9	4.39	2019-02-22	39	1	160	55	72	3.55	0.67	1.34	2.03	2018-10-17	6.84	2.11	1.61	4.45	4.31	2019-04-17	2	0	0	4.03	4.9	4.39	39	0	1	0	1	0	0	160	55	72	21.4844	4.55	8	4.31	34	2975	0	0	17
N877	41.1589	2019-06-16	男	2975	4.06	7.37	6.22	2019-03-26	37	1	160	48	56	4.94	1.1	1.58	2.83	2018-11-23	7.16	2.85	1.95	4.25	3.49	2019-05-28	2	0	0	4.06	7.37	6.22	37	0	1	0	0	0	1	160	48	56	18.75	4.66	8	3.49	34.5714	2975	0	0	8
N878	29.2192	2019-06-18	女	2975	4.3	6.86	5.89	2019-03-12	38	1	166	55	74	4.19	0.74	1.55	2.17	2018-11-26	7.34	1.95	2.17	4.58	4.38	2019-05-18	2	0	0	4.3	6.86	5.89	38	0	1	0	0	0	0	166	55	74	19.9594	5.11	9	4.38	33.7143	2975	0	0	19
N879	30.0411	2019-07-23	女	2975	3.86	3.62	4.99	2019-03-29	41	1	155	47	58	4.51	1.2	2	2.12	2018-12-03	5.61	2.57	1.75	3.08	3.46	2019-06-14	2	0	0	3.86	3.62	4.99	41	0	1	0	0	0	1	155	47	58	19.563	4.18	7.85714	3.46	35.4286	2975	0	0	11
N880	31.3123	2020-07-16	男	2975	4.67	5.32	5.76	2016-04-05	38	剖宫产	165	72	80	5.28	1.49	1.42	3.42	2019-12-10	5.82	3.19	1.68	3.09	4.37	2020-06-15	1	0	0	4.67	5.32	5.76	38	0	1	0	0	0	0	165	72	80	26.4463	4.62		4.37		2975	0	0	8
N881	39.0274	2020-07-20	女	2975	3.97	5.53	5.74	2020-03-31	38	自娩	160	54	72	3.85	0.51	1.7	1.89	2019-12-11	5.7	1.59	2.17	2.72	4.36	2020-06-23	1	0	0	3.97	5.53	5.74	38	0	0	0	0	0	0	160	54	72	21.0938	4.92		4.36		2975	0	0	18
N882	33.9781	2019-05-28	男	2980	3.8	7.49	6.91	2019-03-05	38	1	153	44	60.5	4.24	1.25	1.7	1.85	2018-11-01		.		.	0		2	0	0	3.8	7.49	6.91	38	0	1	0	0	0	0	153	44	60.5	18.7962	4.82	9.14286			2980	0	0	16.5
N883	31.1068	2019-05-08	男	2980	4.9	9.46	7.56	2019-02-12	38	4	158	59	71	4.44	0.99	1.91	2.15	2018-10-17	5.51	2.26	2.13	2.76	4.1	2019-04-09	2	0	0	4.9	9.46	7.56	38	0	0	0	0	1	0	158	59	71	23.634	5.36	9	4.1	33.8571	2980	0	0	12
N884	28.1151	2019-05-10	男	2980	4.18	7.81	8.18	2019-02-12	39	4	158.5	54	60	3.3	1.05	1.24	1.71	2018-10-10	4.63	1.41	1.44	3.09	3.84	2019-03-17	2	0	0	4.18	7.81	8.18	39	0	0	0	1	0	1	158.5	54	60	21.4949	4.08	9.14286	3.84	31.7143	2980	0	0	6
N885	32.6822	2020-05-18	男	2980	4.4	8.51	5.35	2020-02-07	39	1	156	44	54	3.59	1.26	1.42	1.61	2019-10-08	7.95	3.82	2.39	4.03	4.3	2020-04-09	1	0	0	4.4	8.51	5.35	39	0	1	1	0	0	0	156	44	54	18.0802	4.73	7.28571	4.3	33.5714	2980	0	0	10
N886	31.9918	2020-05-04	男	2980	4.27	7.23	5.28	2020-01-17	39	4	167	53	65	3.29	0.99	1.06	1.85	2019-10-20		.		.	0		1	0	0	4.27	7.23	5.28	39	0	0	0	0	0	1	167	53	65	19.0039	4.12	11.2857			2980	0	0	12
N887	30.6356	2019-05-24	女	2980	4.32	4.56	6.78	2019-02-14	39	4	163	58	72	3.73	0.71	1.38	1.81	2018-10-13	6.88	2.01	2.33	3.72	4.17	2019-04-02	2	0	0	4.32	4.56	6.78	39	0	0	0	0	0	0	163	58	72	21.83	4.13	7.14286	4.17	31.5714	2980	0	0	14
N888	29.3233	2019-05-24	男	2980	4.13	7.54	3.46	2019-02-14	40	4	167	60	64	4.53	0.88	1.77	2.18	2018-10-22	7.34	1.58	2.57	4.24	4.05	2019-04-11	2	0	0	4.13	7.54	3.46	40	0	0	0	0	0	0	167	60	64	21.5139	4.56	9.42857	4.05	33.8571	2980	0	0	4
N889	26.5178	2019-06-07	女	2980	4.99	9.35	8.02	2019-02-26	40	1	168	62	76							.		.	0		2	0	0	4.99	9.35	8.02	40	0	1	0	0	1	0	168	62	76	21.9671					2980	0	0	14
N890	30.2795	2019-06-30	女	2980	4.5	4.9	8.48	2019-04-02	39	4	158	46	63	5.75	1.58	1.86	3.54	2018-12-10	8.28	3.84	1.6	5.38	4.33	2019-05-21	2	0	0	4.5	4.9	8.48	39	0	0	0	0	0	1	158	46	63	18.4265	4.2	10.5714	4.33	33.7143	2980	0	0	17
N891	34.6548	2019-06-26	女	2980	4.56	7.8	5.4	2019-03-28	39	4	165	57	71	3.82	1.04	1.6	1.93	2018-12-13	5.96	2.56	1.75	3.36	4.07	2019-06-03	2	0	0	4.56	7.8	5.4	39	0	0	0	0	1	0	165	57	71	20.9366	4.75	11.1429	4.07	35.7143	2980	0	0	14
N892	36.9699	2019-06-12	女	2980	4.82	8	5.75	2019-03-06	39	2	171	61	79	4.6	0.77	1.74	1.95	2018-10-31	6.21	1.9	2.35	3.27	4.57	2019-04-16	2	0	0	4.82	8	5.75	39	0	0	0	1	1	1	171	61	79	20.8611	4.77	7.28571	4.57	31.1429	2980	0	0	18
N893	35.8164	2019-06-12	女	2980	4.33	5.88	5.33	2019-03-04	39	4	160	55	70	5.5	0.7	1.86	2.96	2018-10-30		.		.	0		2	0	0	4.33	5.88	5.33	39	0	0	0	1	0	1	160	55	70	21.4844	5.15	6.85714			2980	0	0	15
N894	34.9836	2019-06-17	男	2980	4.51	6.71	5.23	2019-03-07	39	1	164	42	60	5.26	1.7	1.83	2.3	2018-11-08	7.74	4.17	1.94	4.23	4.19	2019-05-04	2	0	0	4.51	6.71	5.23	39	0	1	0	1	0	0	164	42	60	15.6157	4.82	7.42857	4.19	32.7143	2980	0	0	18
N895	27.7123	2019-06-22	男	2980	4.03	6.72	5.34	2019-03-14	38	2	158	60	74	4.02	1.05	1.18	2.4	2018-11-20	6.54	4.39	1.55	3.62	3.7	2019-05-22	2	0	0	4.03	6.72	5.34	38	0	0	0	0	1	1	158	60	74	24.0346	4.37	8.14286	3.7	34.2857	2980	0	0	14
N896	31.8137	2019-06-19	男	2980	4.6	5.96	5.31	2019-03-12	38	4	167	57	69	3.31	0.98	1.5	1.31	2018-11-10	5.58	3.15	1.72	2.86	4.5	2019-05-18	2	0	0	4.6	5.96	5.31	38	0	0	0	0	0	1	167	57	69	20.4382	4.66	6.85714	4.5	33.8571	2980	0	0	12
N897	34.2411	2019-06-19	女	2980	4.28	6.85	6.04	2019-02-25	41	4	159	50	63	5.07	1.02	2.05	2.15	2018-11-09	7.71	2.12	2.01	5.03	4.09	2019-05-03	2	0	0	4.28	6.85	6.04	41	0	0	0	0	0	0	159	50	63	19.7777	4.3	9.28571	4.09	34.2857	2980	0	0	13
N898	31.8	2019-06-24	女	2980	4.17	6.49	6.79	2019-03-21	37	1	160	65	85	5.48	1.44	1.45	3.62	2018-11-22	8.4	3.36	2.17	5.32	4.41	2019-06-03	2	0	0	4.17	6.49	6.79	37	0	1	0	0	0	0	160	65	85	25.3906	4.6	7.14286	4.41	34.7143	2980	0	0	20
N899	30.9068	2020-06-18	女	2980	4.74	5.93	5.78	2020-03-16	37	产钳	165	58	62	4.43	1.02	1.31	2.77	2019-11-20	7.73	4.09	1.77	4.08	4.18	2020-05-25	1	0	0	4.74	5.93	5.78	37	0	0	0	0	1	1	165	58	62	21.3039	5.04		4.18		2980	0	0	4
N900	27.3671	2020-06-21	女	2980	4.42	6.95	5.65	2020-04-07	38	产钳	158	51	67	3.34	1.51	1.03	1.79	2019-11-15	5.43	3.02	1.46	2.9	4.1	2020-05-26	1	0	0	4.42	6.95	5.65	38	0	0	0	0	1	1	158	51	67	20.4294	4.33		4.1		2980	0	0	16
N901	27.8055	2020-06-23	男	2980	3.87	6.38	4.6	2020-03-10	39	自娩	160	53	63	3.87	0.74	1.49	2.12	2019-11-17	5.24	1.81	1.76	2.79	3.82	2020-05-26	1	0	0	3.87	6.38	4.6	39	0	0	0	0	0	0	160	53	63	20.7031	4.1		3.82		2980	0	0	10
N902	31.6712	2020-06-17	女	2980	4.36	9.3	6.04	2017-01-06	40	自娩	161	56	77	2.93	0.59	1.14	1.64	2019-11-04	5.24	1.98	1.07	3.55	4.31	2020-05-08	1	0	0	4.36	9.3	6.04	40	0	0	0	0	0	0	161	56	77	21.6041	3.98		4.31		2980	0	0	21
N903	34.8384	2020-06-19	女	2980	4.13	6.06	6.51	2020-04-17	37	自娩	160	53	70	3.41	1.11	1.95	0.68	2019-12-10	8.82	6.81	1.83	3.18	4.44	2020-05-27	1	0	0	4.13	6.06	6.51	37	0	0	0	0	0	1	160	53	70	20.7031	4.69		4.44		2980	0	0	17
N904	31.6712	2020-06-17	女	2980	4.36	9.3	6.04	2017-01-06	40	自娩	163	60	77	2.93	0.59	1.14	1.64	2019-11-04	5.24	1.98	1.07	3.55	4.31	2020-05-08	1	0	0	4.36	9.3	6.04	40	0	0	0	0	0	0	163	60	77	22.5827	3.98		4.31		2980	0	0	17
N905	26.0055	2019-07-07	女	2980	4.15	8.65	7.84	2019-04-19	38	4	163	64	72	4.26	1.01	1.56	2.43	2018-12-03	7.16	2.28	1.79	4.5	4.14	2019-06-17	2	0	0	4.15	8.65	7.84	38	0	0	0	0	0	0	163	64	72	24.0882	4.68	7.85714	4.14	35.8571	2980	0	0	8
N906	32.0356	2019-07-03	女	2980	4.18	6.87	6.53	2019-03-22	39	4	162	53	64	4.57	0.76	1.52	2.17	2018-11-23	5.9	1.95	1.85	3.4	4.48	2019-05-22	2	0	0	4.18	6.87	6.53	39	0	0	0	1	1	1	162	53	64	20.1951	4.6	7.71429	4.48	33.4286	2980	0	0	11
N907	35.5589	2019-07-23	女	2980	3.76	5.51	5.7	2019-04-08	39	4	158	51.5	76	4.07	1.08	1.95	1.79	2018-12-17		.		.	0		2	0	0	3.76	5.51	5.7	39	0	0	0	1	1	0	158	51.5	76	20.6297	4.33	8.14286			2980	0	0	24.5
N908	28.9123	2019-07-25	女	2980	3.77	6	5.37	2019-04-15	38	1	158	59	72	3.56	0.65	1.46	1.9	2018-12-24	6.28	1.7	1.9	3.95	4.09	2019-06-18	2	0	0	3.77	6	5.37	38	0	1	0	0	1	0	158	59	72	23.634	4.49	8.42857	4.09	33.5714	2980	0	0	13
N909	28.9096	2019-07-17	男	2980	3.7	8.21	7.24	2019-04-10	38	1	160	60	70	3.88	1	1.14	2.44	2018-12-15	6.35	2.11	1.78	3.73	3.9	2019-06-14	2	0	0	3.7	8.21	7.24	38	0	1	0	1	0	1	160	60	70	23.4375	4.15	8	3.9	33.8571	2980	0	0	10
N910	26.4192	2019-07-04	女	2980	3.86	5.56	4.97	2019-03-19	40	4	169	53	80	3.86	0.62	1.52	1.85	2018-11-27	6.39	1.93	2.02	3.69	4.18	2019-05-26	2	0	0	3.86	5.56	4.97	40	0	0	0	1	1	0	169	53	80	18.5568	4.54	8.71429	4.18	34.4286	2980	0	0	27
N911	29.1205	2020-07-25	女	2980	4.74	8.16	6.38	2017-09-20	39	自娩	155	70	76.5	3.17	2.55	1.46	0.76	2019-12-27	4.07	2.48	1.87	1.21	4.9	2020-06-04	1	0	0	4.74	8.16	6.38	39	0	0	0	0	0	0	155	70	76.5	29.1363	5.12		4.9		2980	0	0	6.5
N912	37.3342	2020-07-18	女	2980	4.68	7.91	6.36	2020-04-09	39	产钳	160	48	60	4.13	0.99	1.36	2.31	2019-11-29	6.83	3.86	1.57	3.39	4.33	2020-06-10	1	0	0	4.68	7.91	6.36	39	0	0	0	0	1	0	160	48	60	18.75	5.04		4.33		2980	0	0	12
N913	29.1205	2020-07-25	女	2980	4.74	8.16	6.38	2017-09-20	39	自娩	155	69	76.5	3.17	2.55	1.46	0.76	2019-12-27	4.07	2.48	1.87	1.21	4.9	2020-06-04	1	0	0	4.74	8.16	6.38	39	0	0	0	0	0	0	155	69	76.5	28.7201	5.12		4.9		2980	0	0	7.5
N914	30.389	2019-05-03	女	2985	4.18	8.65	8.3	2019-01-21	39	1	170	56	64	3.93	0.49	1.15	2	2018-09-14	6.45	1.99	1.69	3.9	3.87	2019-03-23	2	0	0	4.18	8.65	8.3	39	0	1	0	0	0	1	170	56	64	19.3772	4.93	6.85714	3.87	34	2985	0	0	8
N915	33.6685	2019-06-12	男	2985	4.12	4.48	3.51	2019-03-12	38	1	166	53	72	4.29	1.07	1.43	2.14	2018-11-05	6.84	2.99	1.44	4.16	4.15	2019-05-19	2	0	0	4.12	4.48	3.51	38	0	1	0	0	0	0	166	53	72	19.2336	4.37	7.57143	4.15	35.4286	2985	0	0	19
N916	32.926	2019-07-27	女	2985	4.12	7.81	6.19	2019-04-17	40	1	168	60	73.5	5.19	1.54	1.49	3.22	2019-01-02	8.12	3.81	1.98	4.92	3.91	2019-06-14	2	0	0	4.12	7.81	6.19	40	0	1	1	0	0	0	168	60	73.5	21.2585	4.29	10.8571	3.91	34.1429	2985	0	0	13.5
N917	31.2384	2020-05-03	女	2990	3.92	6.02	6.99	2020-02-03	38	2	162	50	60	3.91	0.85	1.63	1.9	2019-10-15	7.07	2.92	2.35	3.55	3.49	2020-04-13	1	0	0	3.92	6.02	6.99	38	0	0	0	0	1	1	162	50	60	19.052	4.49	11.2857	3.49	37.1429	2990	0	0	10
N918	26.2603	2019-05-28	女	2990	3.92	5.89	5.39	2019-02-14	40	4	160	49	70	3.34	1.41	1.31	1.52	2018-10-22	5.55	3.97	2	2.58	3.67	2019-04-17	2	0	0	3.92	5.89	5.39	40	0	0	0	0	0	0	160	49	70	19.1406	4.49	9.28571	3.67	34.5714	2990	0	0	21
N919	30.2082	2019-05-24	男	2990	4.57	8	5.27	2019-01-25	41	4	165	40	54	3.8	0.85	1.46	1.82	2018-10-04	6.45	4.12	1.58	3.54	4.97	2019-04-09	2	0	0	4.57	8	5.27	41	0	0	0	0	1	0	165	40	54	14.6924	4.62	8.14286	4.97	34.8571	2990	0	0	14
N920	37.4055	2019-05-22	男	2990	4.44	7.88	6.8	2019-02-21	39	4	160	64	76.2	6.23	1.62	1.81	3.57	2018-11-07		.		.	0		2	0	0	4.44	7.88	6.8	39	0	0	0	0	0	0	160	64	76.2	25	4.74	11.7143			2990	0	0	12.2
N921	43.0466	2020-05-29	男	2990	4.22	6.62	7.18	2020-03-16	36	4	165	63.5	75	5.5	1.31	1.17	4.25	2019-11-13	5.06	3.66	1.51	2.14	4.3	2020-05-10	1	0	0	4.22	6.62	7.18	36	1	0	0	0	0	1	165	63.5	75	23.3242	4.76	8.57143	4.3	34.1429	2990	0	0	11.5
N922	31.3781	2020-05-07	女	2990	4.33	5.33	6.16	2020-01-22	39	1	162	59	68	3.45	0.53	1.4	1.68	2019-09-25	5.49	1.56	1.78	2.99	4.36	2020-04-01	1	0	0	4.33	5.33	6.16	39	0	1	0	0	0	0	162	59	68	22.4813	4.4	7.28571	4.36	34.2857	2990	0	0	9
N923	31.326	2019-06-05	女	2990	4.82	7.32	7.08	2019-03-13	37	4	158	44	55	4.15	0.86	1.72	1.66	2018-11-16	6.12	2.74	1.78	3.28	4.43	2019-05-22	2	0	0	4.82	7.32	7.08	37	0	0	0	0	1	1	158	44	55	17.6254	4.71	9.14286	4.43	35.8571	2990	0	0	11
N924	32.6603	2019-06-16	女	2990	4.48	6.62	5.54	2019-03-14	38	4	160	57	69	3.7	1.05	1.46	1.72	2018-11-15	5.88	2.62	2.01	2.81	4.07	2019-05-24	2	0	0	4.48	6.62	5.54	38	0	0	0	0	0	0	160	57	69	22.2656	4.75	8	4.07	35.1429	2990	0	0	12
N925	29.9425	2019-07-01	女	2990	4.4	6.29	5.77	2019-03-07	41	4	170	68	86	4.1	0.9	1.53	1.95	2018-11-06		.		.	0		2	0	0	4.4	6.29	5.77	41	0	0	0	0	0	0	170	68	86	23.5294	4.88	7.28571			2990	0	0	18
N926	30.1014	2019-06-26	女	2990	4.48	7.84	6.06	2019-03-14	38	1	161	48	60.5	4.93	0.59	1.66	2.71	2018-11-12	9.16	3.04	2.13	6.13	4.26	2019-05-27	2	0	0	4.48	7.84	6.06	38	0	1	0	0	1	1	161	48	60.5	18.5178	5.05	7.57143	4.26	35.5714	2990	0	0	12.5
N927	27.0411	2019-06-18	女	2990	4.12	8.27	5.92	2019-03-01	39	4	165	48	57	4.42	1.19	1.51	2.36	2018-11-22	6.29	2.23	1.76	3.85	4.32	2019-05-12	2	0	0	4.12	8.27	5.92	39	0	0	0	0	0	0	165	48	57	17.6309	4.83	10.1429	4.32	34.5714	2990	0	0	9
N928	27.9726	2019-06-16	女	2990	4	6.89	5.78	2019-03-05	39	4	160	60	66	5.05	1.42	1.41	3.17	2018-11-27	5.69	2.58	1.69	3.01	4.01	2019-04-30	2	0	0	4	6.89	5.78	39	0	0	0	0	1	1	160	60	66	23.4375	4.28	11	4.01	33	2990	0	0	6
N929	30.2986	2019-06-19	男	2990	4.19	4.82	5.09	2019-02-27	40	1	150	42	54.5	3.68	0.75	1.36	1.66	2018-10-25	5.24	2.14	2.06	2.33	3.89	2019-05-13	2	0	0	4.19	4.82	5.09	40	0	1	0	1	1	1	150	42	54.5	18.6667	4.6	6.42857	3.89	35	2990	0	0	12.5
N930	33.2822	2020-06-28	男	2990	4.68	8.45	7.22	2020-03-16	40	自娩	158	50	68	4.2	0.84	1.59	2.29	2019-11-13	9.72	4.4	2.4	5.86	4.69	2020-05-18	1	0	0	4.68	8.45	7.22	40	0	0	0	0	1	0	158	50	68	20.0288	4.75		4.69		2990	0	0	18
N931	33.2822	2020-06-28	男	2990	4.68	8.45	7.22	2020-03-16	40	自娩	156	53	68	4.2	0.84	1.59	2.29	2019-11-13	9.72	4.4	2.4	5.86	4.69	2020-05-18	1	0	0	4.68	8.45	7.22	40	0	0	0	0	1	0	156	53	68	21.7784	4.75		4.69		2990	0	0	15
N932	32.1479	2020-06-22	女	2990	4.92	9.39	8.37	2020-03-24	39	胎吸	160	55	卧床	4.94	0.95	1.01	3.67	2019-11-12	5.26	2.45	1.5	2.72	4.41	2020-05-20	1	0	0	4.92	9.39	8.37	39	0	0	0	1	0	1	160	55		21.4844	4.51		4.41		2990	0	0
N933	34.1233	2020-06-14	女	2990	4.36	7.45	6.13	2016-05-18	40	自娩	160	48	72.5	4.18	0.76	1.9	1.95	2019-11-08	6.71	1.87	2.78	3.19	3.96	2020-05-08	1	0	0	4.36	7.45	6.13	40	0	0	0	1	1	1	160	48	72.5	18.75	4.4		3.96		2990	0	0	24.5
N934	29.9288	2020-06-26	女	2990	3.82	5.47	5.96	2020-03-24	39	自娩	159	50	64.599	4.39	0.8	1.53	2.68	2019-11-06	7.68	2.08	2.1	4.79	3.85	2020-05-26	1	0	0	3.82	5.47	5.96	39	0	0	0	0	1	1	159	50	64.599	19.7777	4.32		3.85		2990	0	0	14.599
N935	34.463	2020-06-13	男	2990	3.95	5.81	5.22	2020-03-09	39	剖宫产	148	37	卧床	4.73	1.17	1.97	2.29	2019-11-18	7.52	2.44	1.97	4.7	3.94	2020-05-11	1	0	0	3.95	5.81	5.22	39	0	1	0	1	1	0	148	37		16.8919	4.28		3.94		2990	0	0
N936	37.3205	2019-07-15	男	2990	3.93	8.57	5.67	2019-04-12	37	4	164	60	70							.		.	0		2	0	0	3.93	8.57	5.67	37	0	0	0	0	0	1	164	60	70	22.3081					2990	0	0	10
N937	33.0466	2019-07-31	男	2990	4.24	8.81	6.8	2019-04-16	39	4	163	58	79	5.03	1.9	1.82	2.74	2018-12-24	7.76	3.83	1.94	4.5	4.01	2019-07-03	2	0	0	4.24	8.81	6.8	39	0	0	0	1	0	0	163	58	79	21.83	4.41	8.42857	4.01	35.7143	2990	0	0	21
N938	32.7123	2020-07-05	女	2990	4.48	7.82	4.68	2020-03-27	40	自娩	155	78	92.5	4.68	1.21	1.48	2.72	2019-11-15	7.93	2.83	2.59	4.27	4.6	2020-05-20	1	0	0	4.48	7.82	4.68	40	0	0	0	0	1	1	155	78	92.5	32.4662	4.1		4.6		2990	0	0	14.5
N939	38.6603	2020-07-21	男	2990	4.1	6.33	5.18	2020-04-10	39	剖宫产	165	53.8	67						7.38	2.23	1.46	5.34	4.14	2020-06-17	1	0	0	4.1	6.33	5.18	39	0	1	0	0	0	0	165	53.8	67	19.7612			4.14		2990	0	0	13.2
N940	30.7096	2020-07-24	男	2990	4.29	5.71	5.07	2020-04-13	41	自娩	166	62	83	4.87	0.78	1.42	2.91	2019-12-03	6.59	1.55	2.3	3.45	4.28	2020-06-08	1	0	0	4.29	5.71	5.07	41	0	0	0	1	0	0	166	62	83	22.4996	4.38		4.28		2990	0	0	21
N941	27.926	2020-07-12	男	2990	3.99	7.74	6.42	2020-04-07	38	自娩	164	47.9	60	5.04	1.4	2.01	2.37	2019-12-31	7.31	2.55	1.51	4.47	3.99	2020-06-17	1	0	0	3.99	7.74	6.42	38	0	0	0	0	0	0	164	47.9	60	17.8093	4.45		3.99		2990	0	0	12.1
N942		2020-07-05	女	2990	4.48	7.82	4.68	2020-03-27	40	自娩	155	86	92.5	4.68	1.21	1.48	2.72	2019-11-15	7.93	2.83	2.59	4.27	4.6	2020-05-20	1	0	0	4.48	7.82	4.68	40	0	0	0	0	1	1	155	86	92.5	35.796	4.1		4.6		2990	0	0	6.5
N943	29.5068	2020-05-10	女	2995	3.96	8.27	6.22	2020-02-06	38	1	153	41	50	4.42	0.95	1.64	2.44	2019-10-22	6.04	3.19	1.76	2.97	4.27	2020-04-03	1	0	0	3.96	8.27	6.22	38	0	1	0	0	0	0	153	41	50	17.5146	4.02	10	4.27	33.4286	2995	0	0	9
N944	31.063	2019-06-17	女	2995	3.82	7.01	6.54	2019-03-20	37	1	163	60	76	4.65	0.68	1.95	2.38	2019-01-02	6.81	2.22	1.86	4.01	3.67	2019-05-22	2	0	0	3.82	7.01	6.54	37	0	1	0	0	0	0	163	60	76	22.5827	4.02	14	3.67	34	2995	0	0	16
N945	35.2	2019-07-30	男	2995	4.36	8.7	6.94	2019-05-14	36	1	159	55	66.8	4.32	2.42	1.13	2.44	2019-01-15	4.17	3.94	0.94	1.67	4.76	2019-07-29	2	0	0	4.36	8.7	6.94	36	1	1	0	1	0	0	159	55	66.8	21.7555	5.08	8.57143	4.76	36.4286	2995	0	0	11.8
N946	33.1863	2020-07-30	男	2995	4.09	8.2	7.45	2020-04-16	41	剖宫产	155	54.5	64	4.08	1.3	1.37	2.32	2019-12-10	5.23	3.68	1.57	2.46	3.73	2020-06-15	1	0	0	4.09	8.2	7.45	41	0	1	0	1	0	1	155	54.5	64	22.6847	3.87		3.73		2995	0	0	9.5
N947	25.6575	2019-05-05	女	3000	4.35	4.57	5.06	2019-01-29	39	4	168	62.5	91	3.45	0.59	1.45	1.63	2018-09-27	4.97	1.9	2.17	2.37	4.29	2019-03-29	2	0	0	4.35	4.57	5.06	39	0	0	0	0	0	1	168	62.5	91	22.1443	4.61	8.42857	4.29	34.5714	3000	0	0	28.5
N948	32.4164	2019-05-14	女	3000	4.22	7.34	8.17	2019-02-14	39	4	158	45	60	3.97	0.79	1.53	1.73	2018-09-28	6.97	2.75	2.15	3.66	4.36	2019-04-06	2	0	0	4.22	7.34	8.17	39	0	0	0	0	0	0	158	45	60	18.026	4.25	6.85714	4.36	34	3000	0	0	15
N949	36.1945	2019-05-07	女	3000	4.06	5.91	6.88	2019-02-11	38	1	168	60	75	5.17	1.5	2.06	2.68	2018-10-09	7.31	2.37	2.81	4.07	3.72	2019-04-04	2	0	0	4.06	5.91	6.88	38	0	1	0	0	0	0	168	60	75	21.2585	4.16	8.14286	3.72	33.4286	3000	0	0	15
N950	28.8329	2019-05-10	女	3000	4	6.24	5.46	2019-02-22	38	4	160	52	66	4.12	0.91	1.69	2.04	2018-10-12		.		.	0		2	0	0	4	6.24	5.46	38	0	0	0	0	0	0	160	52	66	20.3125	4.88	8.85714			3000	0	0	14
N951	32.2384	2019-05-12	女	3000	4.83	7.57	4.9	2019-01-30	38	4	162	48	66	4.35	1.17	1.73	1.91	2018-10-17	5.92	2.54	2.11	2.97	4.59	2019-04-10	2	0	0	4.83	7.57	4.9	38	0	0	0	0	0	1	162	48	66	18.2899	4.64	9.28571	4.59	34.2857	3000	0	0	18
N952	27.7781	2019-05-09	女	3000	4.47	0	0	2019-02-12	37	4	158	47	56	4.41	0.87	1.62	2.3	2018-10-17	6.91	2.19	2.39	4.12	4.31	2019-04-10	2	0	0	4.47			37	0	0	0	0	0	1	158	47	56	18.8271	5.12	8.57143	4.31	33.5714	3000	0	0	9
N953	32.5534	2019-05-12	女	3000	4.65	7.95	5.81	2019-01-21	40	4	160	57	66	3.54	0.72	1.08	2.09	2018-09-27	6.61	1.98	1.58	4.69	4.53	2019-04-08	2	0	0	4.65	7.95	5.81	40	0	0	0	0	0	0	160	57	66	22.2656	4.74	7.57143	4.53	35.1429	3000	0	0	9
N954	32.8603	2019-05-20	女	3000	3.66	8.56	6.68	2019-02-01	39	4	167	49	59	4.54	1.06	1.48	2.45	2018-10-15	7.29	4.11	1.6	4.55	3.3	2019-04-10	2	0	0	3.66	8.56	6.68	39	0	0	0	0	0	1	167	49	59	17.5697	4.55	8.42857	3.3	33.7143	3000	0	0	10
N955	31.3288	2019-05-24	女	3000	4.34	7.09	7.01	2019-02-12	40	4	156	45	57	4.67	0.74	1.75	2.43	2018-10-10	6.74	1.71	2.25	3.97	4.39	2019-04-09	2	0	0	4.34	7.09	7.01	40	0	0	0	0	0	1	156	45	57	18.4911	4.63	7.85714	4.39	33.7143	3000	0	0	12
N956	27.4877	2020-05-07	女	3000	4.78	0	0	2020-02-19	39	1	158	52	64.5	3.75	3.91	0.93	1.53	2019-10-04	5.76	5.46	1.63	2.33	3.97	2020-04-01	1	0	0	4.78			39	0	1	0	0	1	1	158	52	64.5	20.83	4.32	8.57143	3.97	34.2857	3000	0	0	12.5
N957	31.0603	2019-06-29	男	3000	4.32	6.62	6.25	2019-04-01	38	2	158	54	64	4.65	0.72	1.96	2.37	2018-12-17	6.97	2.33	2.09	4.03	4.12	2019-06-03	2	0	0	4.32	6.62	6.25	38	0	0	0	1	1	0	158	54	64	21.6311	4.11	10.2857	4.12	34.2857	3000	0	0	10
N958	27.8274	2019-06-28	男	3000	4.98	7.31	6.01	2019-03-14	39	4	162	52	63.5	3.75	0.57	1.57	1.84	2018-11-22	5.72	1.6	1.73	3.6	4.63	2019-05-06	2	0	0	4.98	7.31	6.01	39	0	0	0	0	0	0	162	52	63.5	19.8141	4.81	8.71429	4.63	32.2857	3000	0	0	11.5
N959	29.2685	2019-06-13	男	3000	3.69	6.8	6.67	2019-03-18	39	4	164	63	80	3.6	0.81	1.2	1.74	2018-11-02	6.36	4.81	1.84	3.19	3.61	2019-05-13	2	0	0	3.69	6.8	6.67	39	0	0	0	0	1	1	164	63	80	23.4236	4.21	7.14286	3.61	34.5714	3000	0	0	17
N960	29.9452	2019-06-16	男	3000	4.48	6.43	5.81	2019-03-15	39	4	167	58	72	3.98	0.7	1.37	1.94	2018-11-12	6.41	1.11	2.36	3.63	4.23	2019-05-10	2	0	0	4.48	6.43	5.81	39	0	0	0	0	0	0	167	58	72	20.7967	4.84	8.42857	4.23	34	3000	0	0	14
N961	33.3507	2019-06-17	男	3000	3.83	9	7.18	2019-03-18	40	2	155	47	66	6.4	1.76	1.38	4.02	2018-11-12		.		.	0		2	0	0	3.83	9	7.18	40	0	0	0	0	1	1	155	47	66	19.563	4.33	9.28571			3000	0	0	19
N962	35.5151	2019-06-18	男	3000	3.83	6.02	3.86	2019-03-15	39	4	170	75	88	4.25	1	1.36	2.2	2018-11-05	7.61	2.42	2.08	4.53	3.67	2019-05-14	2	0	0	3.83	6.02	3.86	39	0	0	0	0	0	1	170	75	88	25.9516	4.5	7.28571	3.67	34.4286	3000	0	0	13
N963	31.4795	2019-06-29	男	3000	4.07	8.39	5.38	2019-04-03	39	4	166	60	76	4.9	0.81	1.72	2.49	2018-11-15	8.95	3	2.57	4.9	4.2	2019-05-24	2	0	0	4.07	8.39	5.38	39	0	0	0	0	1	0	166	60	76	21.7738	4.54	6.85714	4.2	34	3000	0	0	16
N964	27.5671	2019-06-07	男	3000	4.11	8.67	7.92	2019-02-25	38	4	165	56	72	4.13	1.15	1.49	1.9	2018-11-07	6.79	3.57	2.32	3.2	4.23	2019-05-07	2	0	0	4.11	8.67	7.92	38	0	0	0	0	1	0	165	56	72	20.5693	4.6	8.57143	4.23	34.4286	3000	0	0	16
N965	36.2712	2019-06-17	女	3000	4.2	5.3	5.73	2019-02-20	41	4	160	48	60.5	4.36	1.03	1.56	2.03	2018-10-29	7.28	2.38	2.28	4.12	4.55	2019-04-30	2	0	0	4.2	5.3	5.73	41	0	0	0	0	0	1	160	48	60.5	18.75	4.97	8.14286	4.55	34.2857	3000	0	0	12.5
N966	29.3644	2019-06-11	男	3000	4.14	3.27	4.67	2019-03-12	38	4	178	64	70	3.38	0.77	1.43	1.44	2018-11-15	5.68	1.44	1.79	3.22	4.11	2019-05-08	2	0	0	4.14	3.27	4.67	38	0	0	0	0	1	0	178	64	70	20.1995	4.62	9	4.11	33.8571	3000	0	0	6
N967	34.4685	2019-06-27	男	3000	4.32	4.64	7.11	2019-03-11	38	4	158	51.5	63	3.99	0.7	1.2	2.36	2018-11-14	6.91	2.87	1.19	4.65	4.48	2019-05-28	2	0	0	4.32	4.64	7.11	38	0	0	0	0	0	0	158	51.5	63	20.6297	5.26	6.57143	4.48	34.4286	3000	0	0	11.5
N968	35.5781	2020-06-17	男	3000	4.04	5.22	5.58	2020-04-02	37	自娩	156	48	59.5	3.51	0.98	1.53	1.49	2019-11-19	6.7	3.03	2.33	3.11	4.05	2020-05-28	1	0	0	4.04	5.22	5.58	37	0	0	0	0	0	1	156	48	59.5	19.7239	4.35		4.05		3000	0	0	11.5
N969	27.3123	2020-06-05	女	3000	4.08	6.54	6.48	2020-02-11	41	自娩	168	50	66	4.08	0.78	2	1.65	2019-10-30	6.8	1.62	2.8	3.21	4.79	2020-04-14	1	0	0	4.08	6.54	6.48	41	0	0	0	0	0	0	168	50	66	17.7154	4.74		4.79		3000	0	0	16
N970	27.7397	2020-06-12	男	3000	4.25	6.5	5.95	2020-04-02	37	自娩	165	56	68	3.65	0.57	1.41	1.82	2019-11-28		.		.	0		1	0	0	4.25	6.5	5.95	37	0	0	0	0	0	1	165	56	68	20.5693	4.23				3000	0	0	12
N971	27.3534	2020-06-15	男	3000	4.3	8.61	4.78	2017-02-21	39	自娩	160	48	65	2.94	0.87	1.46	1.05	2019-11-15	4.85	2.11	2.14	1.99	5.15	2020-05-15	1	0	0	4.3	8.61	4.78	39	0	0	0	0	0	0	160	48	65	18.75	3.94		5.15		3000	0	0	17
N972	32.0712	2020-06-21	女	3000	4.21	9.65	7.83	2020-03-25	39	自娩	160	49	60.7	4.34	0.9	1.53	2.31	2019-11-21	5.04	2.49	1.45	2.71	4.8	2020-05-14	1	0	0	4.21	9.65	7.83	39	0	0	0	0	0	1	160	49	60.7	19.1406	4.29		4.8		3000	0	0	11.7
N973	32.1397	2020-06-23	女	3000	5.04	8.53	7.03	2020-03-23	39	自娩	165	54	64	4.81	1.18	1.3	3.12	2019-11-07	6.18	3.52	1.52	2.82	6.23	2020-05-16	1	0	0	5.04	8.53	7.03	39	0	0	0	0	0	1	165	54	64	19.8347	5.16		6.23		3000	0	0	10
N974	32.4082	2020-06-19	女	3000	4.07	7.38	4.98	2020-03-13	39	自娩	163	54	64.5	3.31	0.86	1.91	1.04	2019-11-19	5.94	1.67	2.37	2.67	3.78	2020-05-22	1	0	0	4.07	7.38	4.98	39	0	0	0	0	1	0	163	54	64.5	20.3244	3.93		3.78		3000	0	0	10.5
N975		2020-06-15	男	3000	4.3	8.61	4.78	2017-02-21	39	自娩	160	50	65	2.94	0.87	1.46	1.05	2019-11-15	4.85	2.11	2.14	1.99	5.15	2020-05-15	1	0	0	4.3	8.61	4.78	39	0	0	0	0	0	0	160	50	65	19.5312	3.94		5.15		3000	0	0	15
N976	30.137	2019-07-27	男	3000	3.91	9.34	7.16	2019-05-07	37	4	160	52	67	3.59	0.74	1.25	2.08	2018-12-22		.		.	0		2	0	0	3.91	9.34	7.16	37	0	0	0	0	1	1	160	52	67	20.3125	4.1	6.85714			3000	0	0	15
N977	34.5397	2019-07-11	男	3000	4.48	8.44	5.92	2019-04-02	39	4	158	54	67	4.95	1.49	1.67	2.8	2018-12-08		.		.	0		2	0	0	4.48	8.44	5.92	39	0	0	0	0	1	1	158	54	67	21.6311	4.83	8.57143			3000	0	0	13
N978	31.8959	2019-07-08	男	3000	4.09	7.33	7.44	2019-04-15	38	4	155	54	68	4.51	0.83	1.84	2.37	2018-12-07	7.34	3.58	2.05	4.09	3.88	2019-06-12	2	0	0	4.09	7.33	7.44	38	0	0	0	0	1	1	155	54	68	22.4766	4.84	7.57143	3.88	34.2857	3000	0	0	14
N979	26.1945	2019-07-30	女	3000	3.81	8.41	7.58	2019-05-10	36	4	161	50	63.5	4.24	0.63	1.62	2.19	2019-01-11	7.54	1.96	2.11	4.84	5.12	2019-07-16	2	0	0	3.81	8.41	7.58	36	1	0	0	0	1	1	161	50	63.5	19.2894	4.26	8.14286	5.12	34.7143	3000	0	0	13.5
N980	30.9726	2020-07-26	男	3000	4.29	6.69	5.36	2020-04-23	38	自娩	164	48	60	4.12	1.12	1.77	1.8	2020-01-07	5.84	2.67	1.71	3.32	4.26	2020-07-02	1	0	0	4.29	6.69	5.36	38	0	0	0	0	0	0	164	48	60	17.8465	4.41		4.26		3000	0	0	12
N981	35.6055	2020-07-24	女	3000	4.39	8.42	6.99	2020-04-27	39	自娩	164	53	65.5	4.29	1.58	1.28	2.24	2019-12-22	6.56	5.19	1.6	3.33	4.01	2020-06-16	1	0	0	4.39	8.42	6.99	39	0	0	0	0	0	1	164	53	65.5	19.7055	4.28		4.01		3000	0	0	12.5
N982	32.4411	2020-07-19	女	3000	4.54	7.26	6.3	2020-04-02	39	剖宫产	155	70	78	4.22	1.23	1.27	2.59	2019-12-10	4.85	2.35	1.65	2.18	4.89	2020-06-10	1	0	0	4.54	7.26	6.3	39	0	1	1	0	0	0	155	70	78	29.1363	4.41		4.89		3000	0	0	8
N983	26.7616	2020-06-18	男	3005	4.11	7.42	6.73	2020-03-20	39	剖宫产	157	48	59.5	3.88	0.47	1.25	2.45	2019-11-05	6	2.59	1.5	3.59	3.59	2020-05-10	1	0	0	4.11	7.42	6.73	39	0	1	0	1	1	0	157	48	59.5	19.4734	3.61		3.59		3005	0	0	11.5
N984	28.6055	2019-07-15	男	3005	4.33	7.24	5.95	2019-04-18	39	1	158	45	63	4.49	1.67	1.61	2.38	2018-12-27	5.68	3.8	1.49	2.92	4.29	2019-06-16	2	0	0	4.33	7.24	5.95	39	0	1	0	0	0	0	158	45	63	18.026	4.2	10.4286	4.29	34.8571	3005	0	0	18
N985	31.5288	2019-07-13	女	3005	4.55	7.3	6.03	2019-04-02	40	1	155	41.5	58.5	4.3	1.19	1.67	2.43	2018-12-12	5.9	2.82	1.62	3.47	3.81	2019-05-21	2	0	0	4.55	7.3	6.03	40	0	1	0	0	1	0	155	41.5	58.5	17.2737	4.25	10.4286	3.81	33.2857	3005	0	0	17
N986	34.0274	2019-07-22	女	3005	3.96	5.92	5.69	2019-04-17	40	1	155	74	55	6.23	0.8	1.07	5.05	2018-12-05		.		.	0		2	0	0	3.96	5.92	5.69	40	0	1	0	0	1	0	155	74	55	30.8012	4.74	7.28571			3005	0	0	-19
N987	31.1973	2019-07-09	男	3005	3.81	6.77	4.75	2019-03-29	39	1	165	52	61	4.36	0.68	1.33	2.65	2018-11-29	7.05	2.19	1.87	4.19	4.05	2019-05-30	2	0	0	3.81	6.77	4.75	39	0	1	0	1	0	1	165	52	61	19.1001	4.59	7.85714	4.05	33.8571	3005	0	0	9
N988	34.0356	2019-05-27	男	3010	4.88	6.54	6.26	2019-02-12	40	4	158	44	54	3.38	0.85	1.31	1.56	2018-10-11	5.52	2.7	2.01	2.64	4.62	2019-04-10	2	0	0	4.88	6.54	6.26	40	0	0	0	0	1	0	158	44	54	17.6254	5.31	7.57143	4.62	33.4286	3010	0	0	10
N989	41.2055	2019-05-30	女	3010	3.94	4.32	3.68	2019-03-04	38	1	158	53	64	4.37	1.31	1.72	1.81	2018-11-23	7.96	2.97	2.13	4.58	4.02	2019-05-08	2	0	0	3.94	4.32	3.68	38	0	1	0	0	0	0	158	53	64	21.2306	4.66	11.2857	4.02	35	3010	0	0	11
N990	30.8164	2020-06-01	女	3010	4.15	5.39	6.5	2020-02-20	39	自娩	157	42.5	56.5	5.44	1.42	1.9	3.07	2019-11-15	7.97	4.55	2.02	4.37	4	2020-04-17	1	0	0	4.15	5.39	6.5	39	0	0	0	0	0	0	157	42.5	56.5	17.2421	3.49		4		3010	0	0	14
N991	33.8712	2020-06-02	女	3010	4.65	8.1	5.68	2020-03-13	39	自娩	158	49	65	3.9	0.77	1.59	1.96	2019-10-14	6.04	3.92	2.26	2.54	4.52	2020-04-27	1	0	0	4.65	8.1	5.68	39	0	0	0	0	1	0	158	49	65	19.6283	4.88		4.52		3010	0	0	16
N992	31.8822	2020-06-01	男	3010	3.71	8.16	8.49	2020-03-06	38	自娩	168	54	68.5	3.32	1.08	1.53	1.39	2019-11-13	5.23	2.21	1.44	3.04	3.82	2020-04-27	1	0	0	3.71	8.16	8.49	38	0	0	0	0	0	1	168	54	68.5	19.1327	4.53		3.82		3010	0	0	14.5
N993	30.7288	2019-06-19	男	3010	4.43	8.16	8.04	2019-03-27	37	4	168	52	0	4.78	1.13	1.53	2.93	2018-12-07	6.85	3.64	1.37	3.96	4.06	2019-05-27	2	0	0	4.43	8.16	8.04	37	0	0	0	0	0	1	168	52	0	18.424	4.75	9.42857	4.06	33.8571	3010	0	0
N994	33.5068	2019-06-03	男	3010	3.99	6.96	6.23	2019-03-01	38	4	160	82	89	5.05	1.38	1.64	2.72	2018-11-20	7.23	1.8	2.16	4.53	3.66	2019-05-03	2	0	0	3.99	6.96	6.23	38	0	0	0	0	0	0	160	82	89	32.0312	4.2	10.7143	3.66	34.1429	3010	0	0	7
N995	30.7288	2019-06-19	男	3010	4.3	3.25	5.14	2019-03-15	37	4	160	47	54	4.1	1.21	1.47	1.97	2018-11-20	7.27	3.09	2.07	3.76	4.41	2019-05-17	2	0	0	4.3	3.25	5.14	37	0	0	0	0	0	1	160	47	54	18.3594	4.15	7.71429	4.41	33.1429	3010	0	0	7
N996	32.9452	2019-06-07	女	3010	4.13	5.71	5.29	2019-02-26	40	4	163	57	平车	4.17	0.56	1.67	1.96	2018-10-31		.		.	0		2	0	0	4.13	5.71	5.29	40	0	0	0	0	1	0	163	57		21.4536	5.19	8.71429			3010	0	0
N997	30.9973	2020-07-03	男	3010	4.47	7.82	6.84	2020-04-01	38	剖宫产	152	50	58	5.21	1.79	1.32	3.01	2019-12-09	6.28	4.71	1.49	2.56	4.57	2020-05-27	1	0	0	4.47	7.82	6.84	38	0	1	0	0	0	1	152	50	58	21.6413	4.68		4.57		3010	0	0	8
N998	33.6767	2020-06-24	女	3010	4.42	7.07	7.82	2020-03-30	39	自娩	158	47	52	4.05	1.27	1.3	2.24	2019-11-22	6.54	2.98	1.36	3.85	4.26	2020-05-14	1	0	0	4.42	7.07	7.82	39	0	0	0	0	0	0	158	47	52	18.8271	4.41		4.26		3010	0	0	5
N999	37.0192	2020-06-06	女	3010	4.24	7.75	6.14	2020-03-18	36	剖宫产	167	60	69	3.92	1.1	1.25	2.33	2019-12-05	6.63	2.89	1.67	3.91	4.06	2020-06-03	1	0	0	4.24	7.75	6.14	36	1	1	0	0	0	1	167	60	69	21.5139	4.32		4.06		3010	0	0	9
N1000	28.7671	2020-06-08	男	3010	4.01	6.35	5.14	2020-03-11	39	自娩	160	60	70	4.1	1.46	1.23	2.48	2019-10-30	6.02	3.41	1.54	3.17	4.09	2020-04-28	1	0	0	4.01	6.35	5.14	39	0	0	0	1	1	0	160	60	70	23.4375	4.43		4.09		3010	0	0	10
N1001	28.7205	2020-06-08	男	3010	4.54	6.85	6.39	2020-03-23	38	自娩	155	45	54	3.48	0.63	1.56	1.46	2019-10-29	6.17	2.07	2.23	3.1	4.37	2020-05-19	1	0	0	4.54	6.85	6.39	38	0	0	0	0	0	1	155	45	54	18.7305	4.92		4.37		3010	0	0	9
N1002	36.726	2019-07-23	女	3010	4.37	9.19	8.05	2019-04-12	40	4	163	58	67.5	4.02	1.1	1.27	2.33	2018-12-11	5.41	2.14	1.59	2.83	4.55	2019-06-06	2	0	0	4.37	9.19	8.05	40	0	0	0	0	1	0	163	58	67.5	21.83	4.47	8.85714	4.55	34.1429	3010	0	0	9.5
N1003	39.4219	2019-07-25	女	3010	4.12	7.99	7	2019-04-10	40	4	163	46	57.5	3.77	1.11	1.69	1.61	2018-12-10	6.57	2.2	2.12	3.43	3.87	2019-06-06	2	0	0	4.12	7.99	7	40	0	0	0	1	0	0	163	46	57.5	17.3134	4.47	7.57143	3.87	33	3010	0	0	11.5
N1004	36.6466	2019-07-22	女	3010	4.28	8.32	6.12	2019-04-04	40	4	162.5	61	75	5.42	0.71	1.44	3.86	2018-11-29	7.78	2.7	2.05	4.68	4.4	2019-06-11	2	0	0	4.28	8.32	6.12	40	0	0	0	0	0	0	162.5	61	75	23.1006	4.95	6.85714	4.4	34.5714	3010	0	0	14
N1005	30.611	2019-07-18	女	3010	4.36	7.11	5.42	2019-03-21	41	4	163	57	72.5	4.89	0.84	1.94	2.32	2018-11-29	7.47	1.67	2.95	3.82	4.18	2019-06-01	2	0	0	4.36	7.11	5.42	41	0	0	0	0	0	0	163	57	72.5	21.4536	4.69	8.14286	4.18	34.4286	3010	0	0	15.5
N1006	27.7616	2020-07-19	男	3010	4.46	9.75	6.4	2020-04-24	37	自娩	161	51	62	5.2	1.04	1.53	3.09	2019-12-23	6.43	3.06	1.73	3.52	4.23	2020-06-23	1	0	0	4.46	9.75	6.4	37	0	0	0	0	0	1	161	51	62	19.6752	4.77		4.23		3010	0	0	11
N1007	26.4219	2020-07-29	男	3010	4.27	5.57	4.58	2020-04-15	41	剖宫产	170	50	71	4.23	1.01	1.81	1.82	2020-01-03	7.23	2.04	1.94	4.51	4.5	2020-06-10	1	0	0	4.27	5.57	4.58	41	0	1	0	0	1	0	170	50	71	17.301	4.84		4.5		3010	0	0	21
N1008	26.6192	2020-05-05	男	3015	4.29	3.65	4.79	2020-01-20	40	1	150	45	58	3.49	0.68	1.51	1.97	2019-09-26	8.02	3.49	1.71	5.39	4.35	2020-03-23	1	0	0	4.29	3.65	4.79	40	0	1	0	0	1	0	150	45	58	20	5.45	8.85714	4.35	34.4286	3015	0	0	13
N1009	31.9397	2019-06-19	女	3015	3.79	8.19	5.98	2019-03-13	39	1	158	49	60	4.35	1.14	1.28	2.42	2018-11-08	6.45	1.75	1.64	4.37	3.68	2019-05-14	2	0	0	3.79	8.19	5.98	39	0	1	0	0	0	0	158	49	60	19.6283	4.03	7.42857	3.68	34.1429	3015	0	0	11
N1010	38.5973	2019-06-23	男	3015	4.94	6.78	7.2	2019-04-22	36	1	155	53	61						7.12	2.07	2.22	3.95	4.35	2019-05-28	2	0	0	4.94	6.78	7.2	36	1	1	0	0	0	1	155	53	61	22.0604			4.35	32.7143	3015	0	0	8
N1011	31.2219	2019-06-05	男	3015	4.24	6.93	7.25	2019-02-25	39	1	165	60	85	5.06	0.86	1.51	2.93	2018-10-26	7.53	3.4	1.91	4.59	4.07	2019-04-29	2	0	0	4.24	6.93	7.25	39	0	1	0	0	1	0	165	60	85	22.0386	4.89	7.71429	4.07	34.1429	3015	0	0	25
N1012	31.9178	2019-07-06	女	3015	3.8	8.52	7.98	2019-04-16	38	1	157	57	68	4.12	1.49	1.23	2.49	2018-12-11		.		.	0		2	0	0	3.8	8.52	7.98	38	0	1	0	0	1	1	157	57	68	23.1247	4.82	8.85714			3015	0	0	11
N1013	31.9945	2020-05-11	男	3020	4.16	6.73	8.04	2020-01-23	39	2	159	58	68	4.17	1.11	1.63	2.03	2019-10-15	6.79	3.2	2.06	3.73	4.14	2020-04-07	1	0	0	4.16	6.73	8.04	39	0	0	0	0	1	0	159	58	68	22.9421	4.4	10	4.14	35	3020	0	0	10
N1014	25.7973	2020-05-31	女	3020	3.82	3.27	3.64	2020-03-10	38	4	168	52	70	4.39	1.6	1.35	2.44	2019-12-03	6.53	2.73	1.55	4.03	3.98	2020-05-06	1	0	0	3.82	3.27	3.64	38	0	0	0	0	0	1	168	52	70	18.424	4.66	12.5714	3.98	34.7143	3020	0	0	18
N1015	26.6466	2020-05-20	男	3020	4.14	8.94	8.06	2020-02-20	37	2	163	52	68	4.22	1.14	1.61	2.19	2019-10-24	5.17	2.12	1.89	2.34	4.42	2020-04-30	1	0	0	4.14	8.94	8.06	37	0	0	0	0	1	0	163	52	68	19.5717	4.85	7.85714	4.42	34.8571	3020	0	0	16
N1016	34.3123	2020-05-16	男	3020	4.18	5.35	5.65	2020-02-13	39	2	156	47	58.5	3.67	0.71	1.68	1.6	2019-09-30	7.18	1.84	2.22	3.51	4.37	2020-04-02	1	0	0	4.18	5.35	5.65	39	0	0	0	0	0	0	156	47	58.5	19.313	4.78	6.42857	4.37	32.8571	3020	0	0	11.5
N1017	35.1808	2020-05-06	女	3020	4.2	7.94	7.93	2020-02-03	38	1	160	39	53	4.69	0.94	1.77	2.31	2019-10-16	7.31	3.32	1.45	4.7	4.22	2020-04-10	1	0	0	4.2	7.94	7.93	38	0	1	0	0	0	0	160	39	53	15.2344	4.92	9.28571	4.22	34.5714	3020	0	0	14
N1018	26.5562	2020-05-09	女	3020	4.42	4.96	4.64	2020-02-07	37	4	170	53	63	3.36	1.18	1.1	1.95	2019-10-11	5.56	4.16	1.75	2.16	4.11	2020-04-27	1	0	0	4.42	4.96	4.64	37	0	0	0	0	0	0	170	53	63	18.3391	4.67	7.42857	4.11	35.8571	3020	0	0	10
N1019	38.811	2019-05-20	女	3020	4.14	8.33	7.94	2019-02-25	39	1	162	54	70	3.48	0.83	1.58	1.32	2018-11-02	5.3	3.36	1.64	2.39	3.95	2019-04-16	2	0	0	4.14	8.33	7.94	39	0	1	0	1	1	1	162	54	70	20.5761	4.33	11.2857	3.95	34.8571	3020	0	0	16
N1020	27.8959	2019-05-07	女	3020	4.05	4.75	6.75	2019-01-18	39	4	167	52	77	4.88	3.06	1.55	2.39	2018-10-12	7.49	12.31	1.38	2.13	4.17	2019-03-29	2	0	0	4.05	4.75	6.75	39	0	0	0	0	0	0	167	52	77	18.6453	4.53	10	4.17	34	3020	0	0	25
N1021	27.4986	2019-05-20	女	3020	4.84	6	6.93	2019-02-14	38	4	156	51.5	61.5	4.54	1.11	1.47	2.54	2018-10-11	6.33	4.36	1.85	2.98	4.37	2019-04-25	2	0	0	4.84	6	6.93	38	0	0	0	0	0	1	156	51.5	61.5	21.1621	4.54	6.71429	4.37	34.7143	3020	0	0	10
N1022	31.2658	2019-05-21	男	3020	4.22	0	0	2019-03-04	36	1	165	60	76	4.17	0.92	1.14	2.45	2018-10-27	4.89	3.15	1.38	2.57	4.75	2019-04-30	2	0	0	4.22			36	1	1	0	0	0	1	165	60	76	22.0386	4.79	7.14286	4.75	33.5714	3020	0	0	16
N1023	34.3589	2019-06-19	女	3020	4.57	6.92	4.64	2019-04-01	37	4	167	52	65	4.32	0.65	2.43	1.45	2018-12-17	5.07	1.98	2.12	1.91	4.21	2019-05-27	2	0	0	4.57	6.92	4.64	37	0	0	0	0	0	1	167	52	65	18.6453	4.88	11.1429	4.21	34.1429	3020	0	0	13
N1024	31.5288	2019-06-29	男	3020	4.23	6.91	6.32	2019-04-04	38	4	156	53	64	4.87	1.17	1.41	2.68	2018-11-20	6.32	2.59	2.18	3.14	4.01	2019-05-27	2	0	0	4.23	6.91	6.32	38	0	0	0	0	1	1	156	53	64	21.7784	4.48	7.14286	4.01	34	3020	0	0	11
N1025	27.8822	2019-06-28	女	3020	4.23	6.14	4.67	2019-03-19	40	4	162	55	72						5.6	2.46	1.64	3.04	4.04	2019-05-09	2	0	0	4.23	6.14	4.67	40	0	0	0	0	1	0	162	55	72	20.9572			4.04	33	3020	0	0	17
N1026	31.6274	2019-06-07	女	3020	3.71	6.37	5.25	2019-02-25	40	4	160	50	61	3.83	0.95	1.69	1.67	2018-10-23	6.97	2.74	1.9	4.14	3.63	2019-04-22	2	0	0	3.71	6.37	5.25	40	0	0	0	0	0	0	160	50	61	19.5312	4.19	8.14286	3.63	34	3020	0	0	11
N1027	33.5479	2019-06-13	男	3020	4.33	7.58	5.61	2019-03-08	37	1	156	51	64	4.2	1.4	1.91	1.61	2018-11-28		.		.	0		2	0	0	4.33	7.58	5.61	37	0	1	1	0	0	0	156	51	64	20.9566	4.22	9.14286			3020	0	0	13
N1028	26.6822	2019-06-18	女	3020	4.21	0	0	2019-03-08	40	4	158	55	65	4.52	0.98	1.57	2.18	2018-11-07	6.64	2.8	1.9	3.73	4.03	2019-05-15	2	0	0	4.21			40	0	0	0	0	0	0	158	55	65	22.0317	4.86	6.85714	4.03	33.8571	3020	0	0	10
N1029	29.4411	2019-07-01	男	3020	3.44	6.61	5.18	2019-03-19	40	1	155	65	75.5	3.52	0.79	1.17	1.81	2018-11-13	6.29	2.55	1.49	3.99	4.31	2019-05-21	2	0	0	3.44	6.61	5.18	40	0	1	0	1	1	0	155	65	75.5	27.0552	4.59	7.57143	4.31	34.5714	3020	0	0	10.5
N1030	44.2904	2019-06-10	男	3020	5	8.05	6.05	2016-02-16	39	1	158	57	70	3.5	0.53	1.23	1.7	2018-10-26	5.51	3.61	1.69	2.68	5.18	2019-05-07	2	0	0	5	8.05	6.05	39	0	1	0	0	0	0	158	57	70	22.8329	5.15	6.57143	5.18	34.1429	3020	0	0	13
N1031	35.9918	2020-06-14	女	3020	4.69	4.92	5.41	2016-06-16	39	自娩	172	61	73	3.99	0.74	1.73	1.85	2019-12-07	6.07	1.71	2	3.51	4.36	2020-04-28	1	0	0	4.69	4.92	5.41	39	0	0	0	0	0	0	172	61	73	20.6193	4.61		4.36		3020	0	0	12
N1032	32.4877	2020-06-29	男	3020	4.3	5.78	5.3	2020-04-15	37	自娩	160	54	61.5	3.44	0.97	1.49	1.46	2019-12-04	6.1	2.43	2.06	3.56	4.1	2020-06-03	1	0	0	4.3	5.78	5.3	37	0	0	0	0	0	1	160	54	61.5	21.0938	4.23		4.1		3020	0	0	7.5
N1033	32.7233	2020-06-29	女	3020	3.66	9.21	8.13	2020-03-05	41	剖宫产	157	68	80	4.84	1.03	1.44	3	2019-11-19	7.45	3.73	1.67	4.34	3.75	2020-04-30	1	0	0	3.66	9.21	8.13	41	0	1	0	0	0	1	157	68	80	27.5873	3.8		3.75		3020	0	0	12
N1034	28.3699	2020-06-06	女	3020	4.43	4.68	5.01	2020-03-04	39	产钳	158	54	65	3.51	0.72	1.1	2.05	2019-10-22	5.91	2.75	1.76	3.01	3.51	2020-05-06	1	0	0	4.43	4.68	5.01	39	0	0	0	0	1	1	158	54	65	21.6311	4.6		3.51		3020	0	0	11
N1035	32.8247	2019-07-26	男	3020	3.99	4.28	5.2	2019-04-16	40	4	162	49	60						8.32	2.33	2.15	5.07	3.91	2019-06-16	2	0	0	3.99	4.28	5.2	40	0	0	0	1	0	0	162	49	60	18.6709			3.91	34.2857	3020	0	0	11
N1036	31.9288	2019-07-17	男	3020	3.94	8.63	7.89	2019-04-12	39	4	163	67.5	67.5	4.91	0.74	1.13	3.38	2018-11-26	6.39	1.58	2.36	3.64	3.71	2019-06-03	2	0	0	3.94	8.63	7.89	39	0	0	0	0	0	0	163	67.5	67.5	25.4055	4.29	6.57143	3.71	33.5714	3020	0	0	0
N1037	32.7945	2019-07-22	女	3020	4.31	4.76	5.99	2019-04-22	39	1	158	50	57	3.36	0.97	1.42	1.52	2018-12-11	5.75	2.63	1.82	2.5	4.36	2019-06-12	2	0	0	4.31	4.76	5.99	39	0	1	0	1	0	0	158	50	57	20.0288	4.9	7.57143	4.36	33.7143	3020	0	0	7
N1038	32.1644	2019-07-16	男	3020	4.11	5.47	5.6	2019-05-09	36	4	155	60	70	3.75	0.65	1.35	2.18	2018-12-27		.		.	0		2	0	0	4.11	5.47	5.6	36	1	0	0	0	1	1	155	60	70	24.974	4.33	7.57143			3020	0	0	10
N1039	32.189	2019-07-11	女	3020	4.92	5.74	5.43	2019-03-29	39	1	167	58	70.5	4.1	0.97	1.69	2.09	2018-12-14	5.24	3.68	1.83	2.28	4.22	2019-05-31	2	0	0	4.92	5.74	5.43	39	0	1	0	0	0	0	167	58	70.5	20.7967	4.78	9.14286	4.22	33.1429	3020	0	0	12.5
N1040	32.5123	2019-07-28	男	3020	4.78	7.97	5.2	2019-04-09	40	4	166	72	85	3.92	1.28	1.16	2.5	2018-12-24	5.01	2.95	1.37	2.74	4.69	2019-06-18	2	0	0	4.78	7.97	5.2	40	0	0	0	0	0	1	166	72	85	26.1286	5.53	9.28571	4.69	34.4286	3020	0	0	13
N1041	31.3041	2019-07-10	女	3020	4.98	8.87	5.51	2019-04-01	38	4	164	52	69	4.74	1.38	1.54	2.81	2018-12-14	5.26	5.91	1.54	1.87	4.31	2019-06-10	2	0	0	4.98	8.87	5.51	38	0	0	0	0	0	0	164	52	69	19.3337	4.7	8.57143	4.31	34	3020	0	0	17
N1042	28.2356	2019-07-10	女	3020	4.01	6.05	4.74	2019-03-27	39	4	163	57	64	4.06	0.62	1.53	2.04	2018-11-26	6.09	1.67	2.24	3.04	3.85	2019-06-05	2	0	0	4.01	6.05	4.74	39	0	0	0	0	0	0	163	57	64	21.4536	4.79	7.28571	3.85	34.5714	3020	0	0	7
N1043	36.7753	2019-07-03	女	3020	3.94	9.07	7.67	2019-03-14	40	1	148	49	62.9	3.81	0.84	1.49	1.75	2018-11-17		.		.	0		2	0	0	3.94	9.07	7.67	40	0	1	0	0	0	1	148	49	62.9	22.3703	4.71	7.57143			3020	0	0	13.9
N1044	31.4438	2019-07-31	女	3020	4.65	8.73	5.26	2019-04-10	40	4	166	57	70	4.22	0.65	1.64	2.22	2018-12-05	6.47	2.4	2.17	3.46	4.15	2019-06-19	2	0	0	4.65	8.73	5.26	40	0	0	0	0	0	0	166	57	70	20.6852	4.75	6.57143	4.15	34.5714	3020	0	0	13
N1045	32.6164	2020-07-25	女	3020	4.32	7.06	5.79	2020-04-20	39	自娩	160	46	70	4.9	0.73	1.92	2.25	2019-12-23	6.64	2.24	2	3.73	4.7	2020-06-28	1	0	0	4.32	7.06	5.79	39	0	0	0	0	0	0	160	46	70	17.9688	4.85		4.7		3020	0	0	24
N1046	32.4466	2020-07-08	男	3020	3.75	6.65	6.36	2020-04-03	38	自娩	160	48	65	3.65	0.67	1.6	1.66	2019-12-03	5.4	2.83	1.91	2.42	4.13	2020-05-18	1	0	0	3.75	6.65	6.36	38	0	0	0	0	0	0	160	48	65	18.75	4.54		4.13		3020	0	0	17
N1047	28.4219	2019-05-29	男	3025	4.34	7.29	4.82	2019-02-01	41	1	165	58	71	3.42	0.98	1.07	1.8	2018-09-29	6.69	3.69	1.67	3.55	3.91	2019-04-11	2	0	0	4.34	7.29	4.82	41	0	1	1	1	1	1	165	58	71	21.3039	4.64	6.57143	3.91	34.2857	3025	0	0	13
N1048	35.9479	2019-07-09	女	3025	4.17	7.1	7.09	2019-04-03	38	1	170	58	67.5	4.56	0.88	1.74	2.34	2018-11-27	5.34	2.05	2.1	2.5	4.81	2019-06-08	2	0	0	4.17	7.1	7.09	38	0	1	0	1	0	0	170	58	67.5	20.0692	4.64	7	4.81	34.5714	3025	0	0	9.5
N1049	40.1863	2020-07-15	女	3025	4.65	7.86	6.95	2020-04-24	37	剖宫产	160	54	70.5	4.1	1.46	1.52	2.06	2019-12-18	5.97	3.04	1.84	3.16	4.43	2020-06-23	1	0	0	4.65	7.86	6.95	37	0	1	0	0	0	0	160	54	70.5	21.0938	5.14		4.43		3025	0	0	16.5
N1050	32.3781	2020-07-06	男	3025	3.89	8	5.61	2020-04-01	38	剖宫产	163	51	64.5	3.83	0.83	1.53	1.97	2019-12-11	6.31	2.17	1.75	3.56	3.8	2020-06-06	1	0	0	3.89	8	5.61	38	0	1	0	0	0	1	163	51	64.5	19.1953	4.25		3.8		3025	0	0	13.5
N1051	26.6767	2020-05-14	男	3030	4.3	6.22	4.57	2020-02-18	38	4	164	57	72	2.83	0.7	1.23	0.98	2019-10-27	6.07	2.29	1.99	2.58	4.58	2020-04-02	1	0	0	4.3	6.22	4.57	38	0	0	0	0	0	1	164	57	72	21.1927	4.73	10.2857	4.58	32.8571	3030	0	0	15
N1052	31.411	2019-05-31	女	3030	4.43	9.48	6.96	2019-03-01	39	4	165	58	70	3.85	0.86	1.22	2.26	2018-10-18	6.47	4.38	1.57	3.37	4.34	2019-04-29	2	0	0	4.43	9.48	6.96	39	0	0	0	0	0	1	165	58	70	21.3039	5.31	7.28571	4.34	34.8571	3030	0	0	12
N1053	35.5808	2019-05-06	男	3030	4.45	7.47	6.96	2019-02-02	38	4	162	52	69	3.91	1.13	1.41	1.76	2018-10-31	6.6	3.07	1.7	3.94	4.05	2019-04-12	2	0	0	4.45	7.47	6.96	38	0	0	0	0	1	0	162	52	69	19.8141	4.3	12	4.05	35.2857	3030	0	0	17
N1054	22.3507	2019-05-09	男	3030	4.49	8.29	4.09	2019-02-01	40	4	166	62.5	76.5	3.39	0.99	1.15	1.81	2018-09-30	5.62	3.74	1.67	2.63	4.75	2019-03-27	2	0	0	4.49	8.29	4.09	40	0	0	0	0	0	1	166	62.5	76.5	22.6811	4.95	8.85714	4.75	34.2857	3030	0	0	14
N1055	35.5233	2019-05-27	女	3030	4.34	7.97	8.39	2019-03-06	38	1	160	68	77	3.86	1.27	1.22	2.28	2018-10-19	5.05	3.1	1.52	2.52	3.91	2019-04-24	2	0	0	4.34	7.97	8.39	38	0	1	0	0	0	0	160	68	77	26.5625	4.7	7.28571	3.91	34	3030	0	0	9
N1056	25.8932	2020-05-21	女	3030	4.2	6.81	5.66	2020-02-04	39	4	161	51	62.2	4.05	0.98	1.76	1.99	2019-10-30	6.64	2.31	2	3.92	3.94	2020-03-31	1	0	0	4.2	6.81	5.66	39	0	0	0	0	0	0	161	51	62.2	19.6752	3.91	10.1429	3.94	32	3030	0	0	11.2
N1057	34.5151	2020-05-20	女	3030	4.36	6.48	6.45	2020-02-11	39	4	161	52	76.7	4.53	1.22	1.74	2.48	2019-11-02	7.63	2.84	1.87	4.78	4.49	2020-04-17	1	0	0	4.36	6.48	6.45	39	0	0	0	0	1	0	161	52	76.7	20.061	3.85	11.1429	4.49	35	3030	0	0	24.7
N1058	34.8959	2020-05-06	女	3030	3.98	5.43	4.64	2020-01-17	39	2	167	63	74	3.34	0.55	1.57	1.52	2019-09-24	5.51	1.97	2.02	2.82	3.91	2020-03-21	1	0	0	3.98	5.43	4.64	39	0	0	0	0	1	0	167	63	74	22.5896	4.64	7.71429	3.91	33.2857	3030	0	0	11
N1059	31.2849	2019-05-30	女	3030	4.39	6.2	6.59	2019-02-25	38	4	165	50	58.9	3.95	0.74	1.62	1.77	2018-10-25		.		.	0		2	0	0	4.39	6.2	6.59	38	0	0	0	0	0	0	165	50	58.9	18.3655	5.31	7.85714			3030	0	0	8.9
N1060	29.1452	2019-05-17	女	3030	4.26	6.07	5.55	2019-02-13	40	4	165	53	64.5	5.87	1.51	1.98	3.32	2018-10-19	10.11	3.19	2.05	6.8	3.95	2019-03-29	2	0	0	4.26	6.07	5.55	40	0	0	0	0	0	1	165	53	64.5	19.4674	4.63	10	3.95	33	3030	0	0	11.5
N1061	36.0301	2019-05-16	女	3030	4.06	6.16	5.4	2019-02-03	39	4	160	48	61.5	4.7	0.94	1.27	3.05	2018-09-30	6.42	2.13	2.08	3.72	3.8	2019-04-10	2	0	0	4.06	6.16	5.4	39	0	0	0	0	0	0	160	48	61.5	18.75	4.36	7.14286	3.8	34.5714	3030	0	0	13.5
N1062	28.4274	2019-06-30	男	3030	4.92	8.46	6.28	2019-03-21	39	4	163	61	84	4.15	0.84	1.55	2.25	2018-11-16	5.75	2.28	2.01	3.33	4.11	2019-05-23	2	0	0	4.92	8.46	6.28	39	0	0	0	0	0	0	163	61	84	22.9591	4.96	8	4.11	34.8571	3030	0	0	23
N1063	27.3041	2019-07-02	女	3030	3.86	4.82	5.57	2019-03-13	40	4	160	50	60	4.36	1.12	1.48	2.37	2018-12-04	6.97	2.39	2.05	4.1	3.61	2019-05-21	2	0	0	3.86	4.82	5.57	40	0	0	0	0	0	0	160	50	60	19.5312	4.36	10	3.61	34	3030	0	0	10
N1064	28.8384	2019-06-09	女	3030	4.66	7.23	6.8	2019-02-20	41	4	165	60	78						7.2	2.51	1.96	4.38	4.07	2019-04-24	2	0	0	4.66	7.23	6.8	41	0	0	0	0	1	0	165	60	78	22.0386			4.07	34.5714	3030	0	0	18
N1065	28.789	2019-06-05	男	3030	3.99	4.47	5.1	2019-02-21	39	4	165	57	72	4.69	1.18	1.7	2.62	2018-11-26	6.14	2.49	1.73	3.99	4.08	2019-04-22	2	0	0	3.99	4.47	5.1	39	0	0	0	0	0	1	165	57	72	20.9366	4.53	12.1429	4.08	33.1429	3030	0	0	15
N1066	27.8192	2019-06-04	女	3030	4.12	7.28	5.61	2019-02-22	40	1	165	65	80	3.38	0.82	1.44	1.47	2018-10-24	5.43	2.79	2.11	2.48	4.01	2019-04-21	2	0	0	4.12	7.28	5.61	40	0	1	0	1	0	1	165	65	80	23.8751	4.95	8.71429	4.01	34.2857	3030	0	0	15
N1067	29.0493	2019-06-30	女	3030	4.09	8.97	4.44	2019-03-11	40	4	158	52	72.5	4.28	1.36	1.02	2.7	2018-11-26	6.5	3.73	1.21	3.93	4.27	2019-05-17	2	0	0	4.09	8.97	4.44	40	0	0	0	0	0	1	158	52	72.5	20.83	4.58	9.71429	4.27	34.2857	3030	0	0	20.5
N1068	38.1479	2019-06-12	男	3030	4.35	6.1	6.1	2019-02-28	39	1	175	63	66	4.49	0.8	1.6	2.37	2018-11-20	6.26	1.97	1.8	3.64	4.15	2019-04-19	2	0	0	4.35	6.1	6.1	39	0	1	0	0	0	0	175	63	66	20.5714	5.06	9.85714	4.15	31.2857	3030	0	0	3
N1069	29.989	2020-06-26	女	3030	4.16	7.85	7.05	2020-03-19	39	自娩	171	52.5	59	3.95	1.22	1.83	1.53	2019-12-07	6.1	2.48	2.14	3.04	4.46	2020-05-12	1	0	0	4.16	7.85	7.05	39	0	0	0	0	1	0	171	52.5	59	17.9542	4.23		4.46		3030	0	0	6.5
N1070	29.2822	2020-06-23	男	3030	4.35	8.23	4.65	2020-04-08	37	剖宫产	157	50	67	3.59	0.92	1.65	1.39	2019-12-05	5.3	3.33	1.57	2.39	3.92	2020-06-01	1	0	0	4.35	8.23	4.65	37	0	1	0	0	0	0	157	50	67	20.2848	3.79		3.92		3030	0	0	17
N1071	29.989	2020-06-26	女	3030	4.16	7.85	7.05	2020-03-19	39	自娩	171	52.5	59	3.95	1.22	1.83	1.53	2019-12-07	6.1	2.48	2.14	3.04	4.46	2020-05-12	1	0	0	4.16	7.85	7.05	39	0	0	0	0	1	0	171	52.5	59	17.9542	4.23		4.46		3030	0	0	6.5
N1072	37.737	2020-06-08	男	3030	3.89	6.57	5.34	2016-02-16	37	自娩	161	52	61.5	5	0.94	1.88	2.85	2019-11-20	9.47	2.38	2.15	6.15	3.77	2020-05-08	1	0	0	3.89	6.57	5.34	37	0	0	0	0	0	0	161	52	61.5	20.061	4.18		3.77		3030	0	0	9.5
N1073	38.9178	2020-06-04	女	3030	4.71	9.26	8.32	2015-09-15	40	自娩	165	67	72.5	4.82	1.2	1.47	3.11	2019-10-31	7.73	2.35	1.91	4.75	4.89	2020-04-27	1	0	0	4.71	9.26	8.32	40	0	0	0	0	0	0	165	67	72.5	24.6097	4.9		4.89		3030	0	0	5.5
N1074	31.6575	2020-06-05	女	3030	4.35	8.02	7.27	2020-02-21	39	自娩	162	53	68.7	3.98	1.81	1.84	1.11	2019-10-22	7.37	4.29	2.88	2.18	4.95	2020-04-22	1	0	0	4.35	8.02	7.27	39	0	0	0	0	1	1	162	53	68.7	20.1951	5.14		4.95		3030	0	0	15.7
N1075	27.9096	2020-06-21	男	3030	4.68	7.87	4.98	2020-03-16	39	自娩	162	52	卧床	4.36	0.51	1.74	2.15	2019-11-05	7.55	2	2.56	3.98	4.2	2020-05-11	1	0	0	4.68	7.87	4.98	39	0	0	0	0	1	1	162	52		19.8141	4.63		4.2		3030	0	0
N1076	33.8329	2019-07-18	女	3030	4.36	8.82	4.39	2019-04-02	41	1	168	49	58	3.43	0.77	1.19	1.87	2018-11-28	5.21	1.53	1.49	3.35	4.64	2019-05-28	2	0	0	4.36	8.82	4.39	41	0	1	0	0	0	0	168	49	58	17.3611	5.22	8.14286	4.64	34	3030	0	0	9
N1077	24.3233	2019-07-21	女	3030	4.46	6.65	6.26	2019-04-10	39	4	150	51	64	4.61	1.16	1.1	3.1	2018-12-13	6.23	2.52	1.45	3.85	4.55	2019-06-17	2	0	0	4.46	6.65	6.26	39	0	0	0	0	1	1	150	51	64	22.6667	3.85	8	4.55	34.5714	3030	0	0	13
N1078	29.0795	2019-07-27	女	3030	4.18	8.08	6.3	2019-04-10	40	4	165	60	66.5	3.38	1.2	1.3	1.67	2018-12-17	4.65	2.64	1.51	2.14	4.29	2019-06-13	2	0	0	4.18	8.08	6.3	40	0	0	0	0	0	1	165	60	66.5	22.0386	4.61	8.57143	4.29	34	3030	0	0	6.5
N1079	31.9671	2019-07-05	女	3030	4.35	5.64	5.46	2019-03-25	39	2	157	53	56	5.04	1.05	1.56	2.39	2018-11-23	6.71	3.93	1.83	3.51	4.3	2019-05-30	2	0	0	4.35	5.64	5.46	39	0	0	0	0	1	0	157	53	56	21.5019	4.75	7	4.3	33.8571	3030	0	0	3
N1080	35.6384	2019-07-09	女	3030	4.71	7.02	4.72	2019-03-26	39	4	160	62	77	3.74	0.96	1.61	1.92	2018-12-01	5.22	2.75	1.84	2.62	4.02	2019-06-04	2	0	0	4.71	7.02	4.72	39	0	0	0	0	0	1	160	62	77	24.2188	4.64	8.14286	4.02	34.5714	3030	0	0	15
N1081	24.5616	2020-07-23	男	3030	4.5	5.3	4.78	2020-05-08	37	剖宫产	160	57	70	4.29	1.5	1.32	2.29	2020-01-08	5.97	5.42	1.61	2.36	4.19	2020-07-17	1	0	0	4.5	5.3	4.78	37	0	1	0	0	0	1	160	57	70	22.2656	4.66		4.19		3030	0	0	13
N1082	31.4219	2020-07-17	女	3030	4.45	8.86	5.99	2020-04-13	39	剖宫产	150	41	53.5	3.25	0.81	1.31	1.56	2019-12-05	4.99	2.7	1.44	2.72	3.99	2020-06-03	1	0	0	4.45	8.86	5.99	39	0	1	0	0	1	0	150	41	53.5	18.2222	4.04		3.99		3030	0	0	12.5
N1083	33.9534	2020-07-18	女	3030	4.01	0	0		39	剖宫产	161	69	74	4.66	1.09	1.78	2.37	2019-12-05	6.91	1.96	2.51	3.51	4.22	2020-06-08	1	0	0	4.01			39	0	1	1	1	0	0	161	69	74	26.6193	4.53		4.22		3030	0	0	5
N1084	39.4932	2020-07-12	女	3030	4.32	4.78	5.39	2020-03-30	40	自娩	159	50	59.5	3.58	0.63	1.45	1.81	2019-11-26	5.34	2.15	1.46	2.98	4.08	2020-05-25	1	0	0	4.32	4.78	5.39	40	0	0	0	0	0	0	159	50	59.5	19.7777	4.67		4.08		3030	0	0	9.5
N1085	31.3288	2020-05-14	男	3035	4.32	8.15	6.03	2020-02-27	38	1	167	51	61.5	2.88	1.22	1.28	1.1	2019-10-25	6.2	3.16	2.16	2.75	4.02	2020-04-15	1	0	0	4.32	8.15	6.03	38	0	1	0	0	1	0	167	51	61.5	18.2868	4.65	9.14286	4.02	33.8571	3035	0	0	10.5
N1086	33.0356	2019-06-24	女	3035	3.8	7.71	6.34	2019-03-01	41	1	155	56	65						6.53	3.15	1.97	3.44	3.45	2019-05-08	2	0	0	3.8	7.71	6.34	41	0	1	0	1	0	1	155	56	65	23.3091			3.45	34.8571	3035	0	0	9
N1087	29.7068	2020-06-27	女	3035	4.34	5.59	4.6	2020-02-28	40	剖宫产	168	60	82	3.65	0.92	1.49	1.91	2019-11-14	6.26	2.98	1.94	3.36	3.93	2020-04-30	1	0	0	4.34	5.59	4.6	40	0	1	1	0	0	0	168	60	82	21.2585	4.35		3.93		3035	0	0	22
N1088	40.2301	2020-06-24	男	3035	4.17	7.26	6.74	2020-03-26	38	剖宫产	155	55	67	4.88	1.49	1.31	2.99	2019-11-26	7.21	3.79	1.5	4.48	3.82	2020-05-28	1	0	0	4.17	7.26	6.74	38	0	1	0	1	0	1	155	55	67	22.8928	4.29		3.82		3035	0	0	12
N1089	37.2685	2019-07-26	女	3035	4.16	5.49	4.67	2019-04-16	38	1	165	56	71	4.61	1.39	1.91	2.16	2018-12-23	8.04	2.8	2.25	4.6	4.32	2019-06-22	2	0	0	4.16	5.49	4.67	38	0	1	0	0	0	0	165	56	71	20.5693	4.95	8.14286	4.32	34	3035	0	0	15
N1090	35.7233	2019-07-17	女	3035	4.44	7.31	5.97	2019-04-08	39	1	163	54	69.5	4.55	0.86	2.12	2.05	2018-12-12	7.68	2.2	2.34	4.37	4.03	2019-06-17	2	0	0	4.44	7.31	5.97	39	0	1	0	0	0	0	163	54	69.5	20.3244	4.67	8	4.03	34.7143	3035	0	0	15.5
N1091	31.0986	2020-07-10	女	3035	3.99	7.2	6.46	2020-04-09	37	剖宫产	165	70	80	3.11	1.46	1.09	1.41	2020-01-04	4.88	2.16	1.55	2.7	4.23	2020-06-11	1	0	0	3.99	7.2	6.46	37	0	1	0	1	0	0	165	70	80	25.7117	4.05		4.23		3035	0	0	10
N1092	35.5562	2020-05-31	女	3040	3.66	7.46	6.65	2020-03-11	38	4	170	60	70	3.64	0.71	1.42	1.98	2019-10-23	6.44	2.51	2.22	3.24	3.99	2020-04-30	1	0	0	3.66	7.46	6.65	38	0	0	0	0	0	1	170	60	70	20.7612	4.01	6.85714	3.99	34	3040	0	0	10
N1093	28.0055	2019-05-22	男	3040	4.1	6.46	5.5	2019-02-14	40	4	155	47.6	58.5	4.2	1.08	1.47	2.21	2018-10-11	6.61	3.67	1.44	4.06	3.68	2019-04-11	2	0	0	4.1	6.46	5.5	40	0	0	0	0	0	1	155	47.6	58.5	19.8127	4.29	8.42857	3.68	34.4286	3040	0	0	10.9
N1094	29.8137	2019-05-13	女	3040	4.6	7.19	5.65	2019-01-29	39	4	162	47	54	2.94	0.72	1.3	1.17	2018-10-08	5.43	2.02	2.13	2.63	4.08	2019-03-25	2	0	0	4.6	7.19	5.65	39	0	0	0	0	0	1	162	47	54	17.9089	5.36	8.57143	4.08	32.5714	3040	0	0	7
N1095	25.8795	2020-05-26	男	3040	4.22	6.83	4.58	2020-02-24	39	4	168	60	75	4.33	0.5	1.88	2.05	2019-11-11	6.62	1.71	2.02	3.72	4.35	2020-04-08	1	0	0	4.22	6.83	4.58	39	0	0	0	0	1	0	168	60	75	21.2585	4.26	11.7143	4.35	33	3040	0	0	15
N1096	27.8274	2020-05-08	男	3040	4.62	5.3	6.17	2020-01-31	38	2	166	63	80	3.62	0.81	1.68	1.51	2019-10-15	6.2	2.54	2.09	3.4	3.98	2020-04-10	1	0	0	4.62	5.3	6.17	38	0	0	1	1	1	0	166	63	80	22.8625	4.79	8.71429	3.98	34.1429	3040	0	0	17
N1097	29.1397	2020-05-29	女	3040	4.5	7.28	5.01	2020-02-12	39	4	160	56	63	4.99	1.03	1.76	3.12	2019-10-16	7.26	1.87	1.93	4.5	4.34	2020-04-17	1	0	0	4.5	7.28	5.01	39	0	0	0	0	0	0	160	56	63	21.875	4.96	7.71429	4.34	34	3040	0	0	7
N1098	30.5014	2020-06-03	女	3040	3.89	7.08	5.66	2020-02-18	39	自娩	153	42	51	4.64	1.07	1.78	2.18	2019-10-22		.		.	0		1	0	0	3.89	7.08	5.66	39	0	0	0	0	0	0	153	42	51	17.9418	4.59				3040	0	0	9
N1099	29.5781	2020-06-03	女	3040	4.7	7.69	7	2016-04-19	38	自娩	160	82	85	5.03	1.49	1.57	2.97	2019-11-08	7.25	3.36	1.63	4.16	4.08	2020-04-28	1	0	0	4.7	7.69	7	38	0	0	0	0	1	1	160	82	85	32.0312	4.73		4.08		3040	0	0	3
N1100	33.1753	2019-06-10	男	3040	4.45	7.45	7.69	2019-03-11	40	4	162	60	70						7.54	3	1.58	4.93	4.86	2019-04-29	2	0	0	4.45	7.45	7.69	40	0	0	0	0	0	0	162	60	70	22.8624			4.86	34	3040	0	0	10
N1101	32.326	2019-06-06	男	3040	4.46	6.49	6.46	2019-03-05	39	4	158	48	65	3.05	0.68	1.34	1.31	2018-10-24	4.2	2.23	1.6	1.74	4.4	2019-05-06	2	0	0	4.46	6.49	6.46	39	0	0	0	0	0	1	158	48	65	19.2277	5.12	7.28571	4.4	35	3040	0	0	17
N1102	28.6247	2019-06-28	女	3040	3.7	6.45	4.41	2019-03-18	40	4	161	50	62.5	4.49	0.58	1.38	2.49	2018-11-07	6.77	2.04	1.73	3.92	3.94	2019-05-17	2	0	0	3.7	6.45	4.41	40	0	0	0	0	0	0	161	50	62.5	19.2894	4.33	7.57143	3.94	34.8571	3040	0	0	12.5
N1103	28.674	2019-06-09	男	3040	4.23	5.38	5.61	2019-02-19	40	4	158	59	83	3.78	0.78	1.06	2.2	2018-10-30	4.63	4.6	1.37	1.85	3.62	2019-04-13	2	0	0	4.23	5.38	5.61	40	0	0	0	0	1	1	158	59	83	23.634	4.55	8.28571	3.62	31.8571	3040	0	0	24
N1104	29.0959	2019-06-28	男	3040	4.04	6.18	5.35	2019-03-13	40	4	158	49	63.5	5.02	0.98	1.96	2.6	2018-11-27	7.83	2.54	2.46	4.73	3.99	2019-05-08	2	0	0	4.04	6.18	5.35	40	0	0	0	0	0	0	158	49	63.5	19.6283	4.48	9.85714	3.99	33	3040	0	0	14.5
N1105	34.6575	2019-06-13	女	3040	4.34	8.86	7.66	2019-02-28	39	4	160	43	55	4.96	0.46	2.21	1.97	2018-11-08	7.07	2.26	2.39	3.56	3.89	2019-05-13	2	0	0	4.34	8.86	7.66	39	0	0	0	0	0	0	160	43	55	16.7969	4.7	8.28571	3.89	34.8571	3040	0	0	12
N1106	33.589	2020-06-30	男	3040	4.14	7.32	4.09	2020-03-25	38	自娩	167	59	79	3.88	0.41	1.45	2.06	2019-11-22	6.31	1.72	2.1	3.47	4.1	2020-05-25	1	0	0	4.14	7.32	4.09	38	0	0	0	0	1	0	167	59	79	21.1553	4.35		4.1		3040	0	0	20
N1107	33.589	2020-06-30	男	3040	4.14	7.32	4.09	2020-03-25	38	自娩	167	59	79	3.88	0.41	1.45	2.06	2019-11-22	6.31	1.72	2.1	3.47	4.1	2020-05-25	1	0	0	4.14	7.32	4.09	38	0	0	0	0	1	0	167	59	79	21.1553	4.35		4.1		3040	0	0	20
N1108	30.7945	2020-07-01	女	3040	4.5	8.52	5.76	2020-03-27	38	自娩	160	52.5	60	4.13	1.04	1.39	2.27	2019-11-19	6.24	3.52	1.77	3.08	4.43	2020-05-28	1	0	0	4.5	8.52	5.76	38	0	0	0	0	0	1	160	52.5	60	20.5078	4.75		4.43		3040	0	0	7.5
N1109	32.5973	2020-06-10	男	3040	4.32	7.22	6.35	2020-03-16	39	自娩	158	58	70.4	4.58	1.13	1.59	2.71	2019-11-04	7.81	4.37	1.84	4.22	4.03	2020-05-11	1	0	0	4.32	7.22	6.35	39	0	0	0	0	0	1	158	58	70.4	23.2335	4.16		4.03		3040	0	0	12.4
N1110		2020-06-19	男	3040	3.95	3.47	4.19	2020-03-23	38	剖宫产	163	62.5	72	2.46	0.67	1.25	0.76	2019-11-21	5.5	2.15	2.17	2.06	4.06	2020-05-21	1	0	0	3.95	3.47	4.19	38	0	1	0	0	0	0	163	62.5	72	23.5237	4.84		4.06		3040	0	0	9.5
N1111		2020-06-30	女	3040	4.97	7.58	6.32	2017-08-22	38	自娩	165	47.5	58	3.62	1.16	1.6	1.59	2019-12-06	7.8	2.45	2.42	4.43	4.83	2020-05-28	1	0	0	4.97	7.58	6.32	38	0	0	0	0	1	0	165	47.5	58	17.4472	4.86		4.83		3040	0	0	10.5
N1112		2020-06-30	女	3040	4.97	7.58	6.32	2017-08-22	38	自娩	167	53	58	3.62	1.16	1.6	1.59	2019-12-06	7.8	2.45	2.42	4.43	4.83	2020-05-28	1	0	0	4.97	7.58	6.32	38	0	0	0	0	1	0	167	53	58	19.0039	4.86		4.83		3040	0	0	5
N1113	29.874	2019-07-07	女	3040	4.41	5.59	5.78	2019-04-01	38	4	173	50	68						6.48	2.52	2.05	3.58	3.92	2019-06-10	2	0	0	4.41	5.59	5.78	38	0	0	0	0	0	0	173	50	68	16.7062			3.92	34.7143	3040	0	0	18
N1114	26.7233	2019-07-31	男	3040	4.11	6.52	5.32	2019-04-26	39	4	168	54	76	4.44	0.86	1.56	2.59	2018-12-24	7.24	3.61	1.62	4.25	4.05	2019-06-28	2	0	0	4.11	6.52	5.32	39	0	0	0	0	0	1	168	54	76	19.1327	4.82	8.57143	4.05	35.1429	3040	0	0	22
N1115	34.4767	2019-07-18	男	3040	4.3	6.29	4.76	2019-04-12	39	4	166	60	73	3.76	1.07	1.67	1.54	2018-12-05	6.47	3.24	1.94	3.57	3.49	2019-06-10	2	0	0	4.3	6.29	4.76	39	0	0	0	0	0	0	166	60	73	21.7738	4.3	7.42857	3.49	34.1429	3040	0	0	13
N1116	27.7014	2019-07-07	女	3040	4.44	6.83	7.13	2019-03-21	40	2	162	56	74.5						5.58	2.04	2.97	1.82	4.37	2019-05-14	2	0	0	4.44	6.83	7.13	40	0	0	0	0	1	0	162	56	74.5	21.3382			4.37	32.8571	3040	0	0	18.5
N1117	36.1479	2019-07-21	男	3040	4.93	4.9	5.36	2019-03-27	40	2	160	52	66.5	5.65	1.19	1.41	3.78	2018-12-05	8.57	2.46	1.82	5.75	4.6	2019-05-25	2	0	0	4.93	4.9	5.36	40	0	0	0	0	1	0	160	52	66.5	20.3125	4.9	8.14286	4.6	32.5714	3040	0	0	14.5
N1118	37.526	2019-07-13	男	3040	4.29	9.12	7.04	2019-04-19	39	2	168	69	72	4.27	1.02	0.69	3.28	2018-11-28		.		.	0		2	0	0	4.29	9.12	7.04	39	0	0	0	0	1	1	168	69	72	24.4473	4.95	6.85714			3040	0	0	3
N1119	41.3863	2019-07-11	男	3040	4.54	6.41	6.88	2019-04-15	38	1	164	57	79	4.86	0.82	2.56	1.94	2018-12-11	6.71	1.66	2.61	3.54	4.61	2019-06-10	2	0	0	4.54	6.41	6.88	38	0	1	0	0	0	0	164	57	79	21.1927	4.44	8.42857	4.61	34.2857	3040	0	0	22
N1120	32.0164	2019-07-30	女	3040	3.81	8.3	6.15	2019-05-06	38	4	156	57	65	3.14	0.94	1.18	1.59	2018-12-17	5.34	3.13	1.55	2.64	3.35	2019-06-20	2	0	0	3.81	8.3	6.15	38	0	0	0	0	0	0	156	57	65	23.4221	4.97	7.28571	3.35	33.7143	3040	0	0	8
N1121	37.4164	2019-07-10	女	3040	4.87	8.17	7.07	2019-04-01	39	4	162	57	69.5	4.06	0.82	2.1	1.75	2018-12-07	6.88	2.74	2.47	3.44	4.03	2019-05-30	2	0	0	4.87	8.17	7.07	39	0	0	0	0	0	1	162	57	69.5	21.7193	4.48	9.14286	4.03	34	3040	0	0	12.5
N1122	33.2521	2019-07-24	男	3040	4.19	6.78	5.95	2019-04-10	39	1	166	65	78	4.92	1.18	1.79	2.79	2018-12-11	7.28	2.62	2.35	3.85	4	2019-06-17	2	0	0	4.19	6.78	5.95	39	0	1	0	0	0	0	166	65	78	23.5883	4.83	7.42857	4	34.2857	3040	0	0	13
N1123	35.2575	2019-07-15	女	3040	4.2	7.13	5.93	2019-04-12	39	4	169	58	73	4.93	1.33	1.86	2.57	2018-12-14		.		.	0		2	0	0	4.2	7.13	5.93	39	0	0	0	0	0	0	169	58	73	20.3074	4.12	9.14286			3040	0	0	15
N1124	29.2658	2019-07-18	女	3040	4.55	7.72	6.11	2019-03-25	40	4	177	64	73	4.45	0.67	1.42	2.67	2018-11-29	7.58	2.27	2.31	4.39	4.45	2019-06-17	2	0	0	4.55	7.72	6.11	40	0	0	0	0	0	0	177	64	73	20.4284	5.5	7.28571	4.45	35.8571	3040	0	0	9
N1125	29.8247	2019-07-27	女	3040	4.9	9.81	5.66	2019-04-11	39	4	164	65	74	2.99	0.75	0.91	1.93	2018-12-11	4.76	2.42	1.09	2.91	4.26	2019-06-10	2	0	0	4.9	9.81	5.66	39	0	0	0	1	1	0	164	65	74	24.1672	5.52	7.14286	4.26	33	3040	0	0	9
N1126	44.9534	2019-07-13	女	3040	5.02	6.28	7.53	2019-04-02	39	4	160	62	76	4.16	1.11	1.24	2.39	2018-11-30	7.41	3.39	1.78	4.52	4.29	2019-06-14	2	0	0	5.02	6.28	7.53	39	0	0	0	0	0	1	160	62	76	24.2188	4.79	7.42857	4.29	35.4286	3040	0	0	14
N1127	40.7671	2020-07-29	女	3040	4.38	8.8	7.06	2020-05-08	37	剖宫产	147	44	46	3.62	0.6	1.64	1.72	2020-01-11	6.63	2.55	1.78	3.89	4.03	2020-07-07	1	0	0	4.38	8.8	7.06	37	0	1	0	0	0	0	147	44	46	20.3619	4.27		4.03		3040	0	0	2
N1128	32.7068	2020-07-30	女	3040	4.25	9.2	5.06	2020-04-23	38	剖宫产	164	54	67	3.37	0.95	1.23	1.47	2019-12-30	6.22	1.86	1.82	3.52	4.13	2020-07-07	1	0	0	4.25	9.2	5.06	38	0	1	0	0	0	1	164	54	67	20.0773	4.94		4.13		3040	0	0	13
N1129	30.2027	2020-07-09	男	3040	4.23	4.47	5.53	2020-06-01	39	剖宫产	162	47	65	4.86	0.85	2.05	2.42	2019-12-10	7.8	2.61	1.74	4.86	4.27	2020-06-01	1	0	0	4.23	4.47	5.53	39	0	1	0	0	1	0	162	47	65	17.9089	4.84		4.27		3040	0	0	18
N1130	25.8356	2020-07-20	女	3040	4.4	5.14	6.27	2020-04-01	39	自娩	162	52.5	64	4.89	0.87	2.22	2.11	2019-12-16	7.45	2.17	2.63	4.02	4.1	2020-05-29	1	0	0	4.4	5.14	6.27	39	0	0	0	0	0	1	162	52.5	64	20.0046	4.73		4.1		3040	0	0	11.5
N1131	31.5096	2020-07-31	女	3040	4.14	6.92	7.89	2020-05-06	38	自娩	159	53	56	3.24	0.69	1.23	1.68	2020-01-06	4.97	1.54	1.36	2.94	4.2	2020-06-24	1	0	0	4.14	6.92	7.89	38	0	0	0	0	0	1	159	53	56	20.9644	4.27		4.2		3040	0	0	3
N1132	33.9178	2020-07-16	女	3040	4.12	6.36	7.99	2020-04-02	39	剖宫产	163	62.5	73.5	3.45	0.71	1.55	1.3	2019-12-06	5.69	1.81	2.28	2.38	4.35	2020-06-18	1	0	0	4.12	6.36	7.99	39	0	1	0	0	0	0	163	62.5	73.5	23.5237	5.11		4.35		3040	0	0	11
N1133		2020-07-29	女	3040	4.38	8.8	7.06	2020-05-08	37	剖宫产	150	44	46	3.62	0.6	1.64	1.72	2020-01-11	6.63	2.55	1.78	3.89	4.03	2020-07-07	1	0	0	4.38	8.8	7.06	37	0	1	0	0	0	0	150	44	46	19.5556	4.27		4.03		3040	0	0	2
N1134	29.0027	2020-05-03	女	3045	4.47	4.88	6.05	2020-02-07	37	1	166	46	56	4.01	0.88	1.22	2.31	2019-10-18	7.9	2.61	1.96	5.52	4.22	2020-04-10	1	0	0	4.47	4.88	6.05	37	0	1	0	1	0	0	166	46	56	16.6933	4.77	9.57143	4.22	34.5714	3045	0	0	10
N1135	34.4575	2019-06-16	女	3045	4.69	8.14	6.78	2019-03-01	40	1	167	56	69.5	3.68	0.58	1.34	1.74	2018-10-29	6.61	2.68	2.03	3.66	4.54	2019-04-24	2	0	0	4.69	8.14	6.78	40	0	1	0	0	0	0	167	56	69.5	20.0796	4.92	7.85714	4.54	33.1429	3045	0	0	13.5
N1136	29.5863	2019-06-03	男	3045	4.32	6.72	5.46	2019-02-25	39	1	160	46	62	4.03	0.63	1.2	2.39	2018-10-24	7.8	2.98	1.61	5.12	4.19	2019-04-22	2	0	0	4.32	6.72	5.46	39	0	1	0	1	1	1	160	46	62	17.9688	4.64	7.85714	4.19	33.5714	3045	0	0	16
N1137	36.7534	2020-06-12	女	3045	3.78	3.14	4.93	2020-03-09	39	剖宫产	164	55	70	4.78	0.7	1.97	2.57	2019-11-08	8.85	2.99	2.33	5.45	4.23	2020-05-10	1	0	0	3.78	3.14	4.93	39	0	1	0	1	0	0	164	55	70	20.4491	4.25		4.23		3045	0	0	15
N1138	31.2658	2019-07-09	女	3045	4.75	6.76	6.24	2019-04-03	37	1	174	62	75	3.47	0.77	1.47	1.78	2018-12-10		.		.	0		2	0	0	4.75	6.76	6.24	37	0	1	0	0	0	0	174	62	75	20.4783	4.75	7.71429			3045	0	0	13
N1139	34.6356	2020-07-21	女	3045	3.91	5.16	5.91	2020-04-21	39	剖宫产	163	70	81	4.92	1.73	1.4	2.66	2020-01-07	6.89	3.06	1.68	3.95	4.27	2020-06-14	1	0	0	3.91	5.16	5.91	39	0	1	0	1	1	1	163	70	81	26.3465	4.27		4.27		3045	0	0	11
N1140	32.8493	2020-07-21	女	3045	4.41	8.24	7.1	2020-04-13	38	剖宫产	167	85	107	4.14	2.48	1.24	1.99	2019-12-18	4.98	4.56	1.64	1.92	4.15	2020-06-29	1	0	0	4.41	8.24	7.1	38	0	1	0	0	0	0	167	85	107	30.478	4.36		4.15		3045	0	0	22
N1141	33.9123	2019-05-30	女	3050	4.32	7.36	5.57	2019-02-28	38	4	160	59	71	4.95	2.57	1.24	2.84	2018-11-20	5.99	3.05	1.65	3.32	4.2	2019-04-18	2	0	0	4.32	7.36	5.57	38	0	0	0	0	0	1	160	59	71	23.0469	4.74	11.4286	4.2	32.7143	3050	0	0	12
N1142	35.9014	2019-05-23	女	3050	4.5	9.36	7.69	2016-01-08	38	1	158.5	50	60	3.53	1	1.36	2.03	2018-10-16	5.94	2.18	2.3	3.04	3.6	2019-04-11	2	0	0	4.5	9.36	7.69	38	0	1	0	0	0	0	158.5	50	60	19.9027	4.5	7.14286	3.6	32.4286	3050	0	0	10
N1143	31.4712	2019-05-23	女	3050	4.45	7.38	7.09	2019-02-28	36	2	151	52	66	5.28	1.21	1.51	3	2018-11-02	8.06	5.54	1.85	4.23	3.62	2019-05-05	2	0	0	4.45	7.38	7.09	36	1	0	0	1	1	1	151	52	66	22.806	4.53	7.57143	3.62	33.8571	3050	0	0	14
N1144	26.1918	2019-05-06	女	3050	4.59	6.09	5.96	2019-01-11	39	4	165	53	71	3.55	0.59	1.7	1.35	2018-09-17	5.76	2.91	2.31	2.8	4.63	2019-03-12	2	0	0	4.59	6.09	5.96	39	0	0	0	1	0	0	165	53	71	19.4674	4.9	6.71429	4.63	31.8571	3050	0	0	18
N1145	34.5151	2020-06-02	男	3050	4.42	7.14	7.48	2020-03-05	38	剖宫产	160	48	58.5	2.98	0.61	1.26	1.38	2019-10-29	5.67	2.1	2.15	2.62	4.56	2020-04-23	1	0	0	4.42	7.14	7.48	38	0	1	0	0	0	0	160	48	58.5	18.75	5.11		4.56		3050	0	0	10.5
N1146	30.3836	2020-06-01	男	3050	5.07	7.84	5.34	2020-04-15	38	自娩	158	53	70	4.25	0.96	1.75	2.13	2019-11-12	5.29	2.26	1.67	2.76	5.08	2020-04-14	1	0	0	5.07	7.84	5.34	38	0	0	0	0	0	1	158	53	70	21.2306	4.23		5.08		3050	0	0	17
N1147	28.4521	2019-06-11	男	3050	4.14	7.93	6.43	2019-02-22	39	4	172	60	67	3.26	0.69	1.19	1.64	2018-11-01	5.24	2.39	1.59	2.85	3.73	2019-05-06	2	0	0	4.14	7.93	6.43	39	0	0	0	0	0	1	172	60	67	20.2812	5.46	8	3.73	34.5714	3050	0	0	7
[truncated: 3,861 more rows]
[truncated: 35 more columns]
